# Supplementary material for: Tuning dCas9's ability to block transcription enables robust, noiseless knockdown of bacterial genes
Source: Mol Syst Biol. 2018 Mar 8;14(3):e7899. doi: 10.15252/msb.20177899 (PMC5842579; doi:10.15252/msb.20177899)
Supplement: Supplementary file 2 — Source Data for Appendix [file MSB-14-e7899-s009.zip]

Archive with 18 entries (17 files):
- Source_Data_AppendixFigures/
- Source_Data_AppendixFigures/Readme_Source_data_for_Figure_S1.txt
- Source_Data_AppendixFigures/Readme_Source_data_for_Figure_S10.txt
- Source_Data_AppendixFigures/Readme_Source_data_for_Figure_S12.txt
- Source_Data_AppendixFigures/Readme_Source_data_for_Figure_S3.txt
- Source_Data_AppendixFigures/Readme_Source_data_for_Figure_S4.txt
- Source_Data_AppendixFigures/Readme_Source_data_for_Figure_S5.txt
- Source_Data_AppendixFigures/Readme_Source_data_for_Figure_S6.txt
- Source_Data_AppendixFigures/Readme_Source_data_for_Figure_S8.txt
- Source_Data_AppendixFigures/Source_data_for_Figure_S1.csv
- Source_Data_AppendixFigures/Source_data_for_Figure_S10.csv
- Source_Data_AppendixFigures/Source_data_for_Figure_S12.csv
- Source_Data_AppendixFigures/Source_data_for_Figure_S3.csv
- Source_Data_AppendixFigures/Source_data_for_Figure_S4b.csv
- Source_Data_AppendixFigures/Source_data_for_Figure_S4cd.csv
- Source_Data_AppendixFigures/Source_data_for_Figure_S5.csv
- Source_Data_AppendixFigures/Source_data_for_Figure_S6.csv
- Source_Data_AppendixFigures/Source_data_for_Figure_S8.csv
