# Supplementary material for: Tuning dCas9's ability to block transcription enables robust, noiseless knockdown of bacterial genes
Source: Mol Syst Biol. 2018 Mar 8;14(3):e7899. doi: 10.15252/msb.20177899 (PMC5842579; doi:10.15252/msb.20177899)
Supplement: Supplementary file 2 — Source Data for Appendix [file MSB-14-e7899-s009.zip › Source_Data_AppendixFigures/Readme_Source_data_for_Figure_S4.txt]

(relates to Appendix Fig S4 b)
GFP fluorescences are the population averages normalized to the level of the strain in absence of aTc (no repression).The contents of the CRISPR arrays are shown in Panel A.

(relates to Appendix Fig S4 c-d)
RFP and GFP fluorescences are the population averages for each condition, after autofluorescence subtraction. The contents of the CRISPR arrays are shown in Panel A.
