# Supplementary material for: Tuning dCas9's ability to block transcription enables robust, noiseless knockdown of bacterial genes
Source: Mol Syst Biol. 2018 Mar 8;14(3):e7899. doi: 10.15252/msb.20177899 (PMC5842579; doi:10.15252/msb.20177899)
Supplement: Supplementary file 2 — Source Data for Appendix [file MSB-14-e7899-s009.zip › Source_Data_AppendixFigures/Source_data_for_Figure_S1.csv]

	aTc (ng/ml)	Replicate	Time (s)	Optical density (a.u.)
2	100	A	132	0.000821273872340419
3	100	A	264.1	0.00132127487234042
4	100	A	396.1	0.00142127687234042
5	100	A	528.1	0.00172127487234042
6	100	A	660.1	0.00182127587234042
7	100	A	792.2	0.00142127687234042
8	100	A	924.2	0.00172127487234042
9	100	A	1056.2	0.00162128087234042
10	100	A	1188.3	0.00192127787234042
11	100	A	1320.3	0.00192127787234042
12	100	A	1452.3	0.00202127987234042
13	100	A	1584.3	0.00182127587234042
14	100	A	1716.4	0.00212127387234042
15	100	A	1848.4	0.00212127387234042
16	100	A	1980.4	0.00212127387234042
17	100	A	2112.4	0.00212127387234042
18	100	A	2244.5	0.00232127687234042
19	100	A	2376.5	0.00232127687234042
20	100	A	2508.5	0.00242127887234042
21	100	A	2640.6	0.00232127687234042
22	100	A	2772.6	0.00322127787234042
23	100	A	2904.6	0.00332127987234042
24	100	A	3036.6	0.00302127387234043
25	100	A	3168.6	0.00332127987234042
26	100	A	3300.7	0.00312127587234041
27	100	A	3555.5	0.00242127887234042
28	100	A	3687.6	0.00272127687234042
29	100	A	3819.6	0.00272127687234042
30	100	A	3951.6	0.00312127587234041
31	100	A	4083.7	0.00312127587234041
32	100	A	4215.7	0.00342127387234042
33	100	A	4347.7	0.00342127387234042
34	100	A	4479.7	0.00362127687234041
35	100	A	4611.8	0.00392127487234042
36	100	A	4743.8	0.00412127787234041
37	100	A	4875.8	0.00422127987234042
38	100	A	5007.8	0.00432127387234042
39	100	A	5139.9	0.00452127687234043
40	100	A	5271.9	0.00462127887234043
41	100	A	5403.9	0.00492127687234042
42	100	A	5535.9	0.00522127387234042
43	100	A	5668	0.00552127987234043
44	100	A	5800	0.00592127887234042
45	100	A	5932	0.00612127487234042
46	100	A	6064	0.00632127787234042
47	100	A	6196.1	0.00682127887234042
48	100	A	6328.1	0.00702127487234042
49	100	A	6460.1	0.00742127387234043
50	100	A	6592.2	0.00802127687234042
51	100	A	6724.2	0.00832127487234043
52	100	A	6856.2	0.00862127987234042
53	100	A	6988.2	0.00892127687234043
54	100	A	7120.3	0.00952127987234042
55	100	A	7252.3	0.0100212738723404
56	100	A	7384.3	0.0105212748723404
57	100	A	7516.4	0.0112212788723404
58	100	A	7648.4	0.0115212768723404
59	100	A	7780.4	0.0123212748723404
60	100	A	7912.4	0.0127212748723404
61	100	A	8044.5	0.0137212768723404
62	100	A	8176.5	0.0144212738723404
63	100	A	8308.5	0.0152212798723404
64	100	A	8440.5	0.0156212788723404
65	100	A	8572.6	0.0166212738723404
66	100	A	8704.6	0.0175212738723404
67	100	A	8836.6	0.0184212738723404
68	100	A	8968.6	0.0196212798723404
69	100	A	9100.7	0.0207212758723404
70	100	A	9232.7	0.0216212758723404
71	100	A	9364.7	0.0228212738723404
72	100	A	9496.8	0.0238212758723404
73	100	A	9628.8	0.0253212788723404
74	100	A	9760.8	0.0265212768723404
75	100	A	9892.8	0.0281212748723404
76	100	A	10024.9	0.0299212748723404
77	100	A	10156.9	0.0313212838723404
78	100	A	10288.9	0.0334212748723404
79	100	A	10421	0.0351212738723404
80	100	A	10553	0.0369212748723404
81	100	A	10685	0.0388212768723404
82	100	A	10817	0.0412212728723404
83	100	A	10949.1	0.0434212798723404
84	100	A	11081.1	0.0454212838723404
85	100	A	11213.1	0.0481212698723404
86	100	A	11345.1	0.0507212698723404
87	100	A	11477.2	0.0536212738723404
88	100	A	11609.2	0.0564212768723404
89	100	A	11741.2	0.0596212708723404
90	100	A	11873.2	0.0625212758723404
91	100	A	12005.3	0.0660212748723404
92	100	A	12137.3	0.0695212748723404
93	100	A	12269.3	0.0726212828723404
94	100	A	12401.3	0.0761212828723404
95	100	A	12533.4	0.0803212788723404
96	100	A	12665.4	0.0844212738723404
97	100	A	12797.4	0.0884212818723404
98	100	A	12929.5	0.0931212718723404
99	100	A	13061.5	0.0977212758723404
100	100	A	13193.5	0.10192127187234
101	100	A	13325.5	0.10712127087234
102	100	A	13457.5	0.11252127287234
103	100	A	13589.6	0.11862127187234
104	100	A	13721.6	0.12472127087234
105	100	A	13853.6	0.12962127887234
106	100	A	13985.6	0.13432128387234
107	100	A	14117.7	0.13942128087234
108	100	A	14249.7	0.14392128287234
109	100	A	14381.7	0.14942127187234
110	100	A	14513.7	0.15402127487234
111	100	A	14645.8	0.15982126887234
112	100	A	14777.8	0.16672128087234
113	100	A	14909.8	0.17362126387234
114	100	A	15041.8	0.18152126387234
115	100	A	15173.8	0.18882128287234
116	100	A	15305.9	0.19762128287234
117	100	A	15437.9	0.20612126287234
118	100	A	15569.9	0.21592127987234
119	100	A	15702	0.22482126587234
120	100	A	15834	0.23362126587234
121	100	A	15966	0.24312126287234
122	100	A	16098	0.25102126287234
123	100	A	16230.1	0.26022126987234
124	100	A	16362.1	0.26902126987234
125	100	A	16494.1	0.27872126987234
126	100	A	16626.1	0.28802126287234
127	100	A	16758.2	0.29802128387234
128	100	A	16890.2	0.30602126987234
129	100	A	17022.2	0.31792127787234
130	100	A	17154.2	0.32952126587234
131	100	A	17286.3	0.34122126987234
132	100	A	17418.3	0.34942128887234
133	100	A	17550.3	0.35682126587234
134	100	A	17682.4	0.36382126487234
135	100	A	17814.4	0.37232127487234
136	100	A	17946.4	0.37992128387234
137	100	A	18078.4	0.38932126487234
138	100	A	18210.5	0.39842128387234
139	100	A	18342.5	0.40612128087234
140	100	A	18474.5	0.41422125387234
141	100	A	18606.5	0.42302128387234
142	100	A	18738.6	0.43072124987234
143	100	A	18870.6	0.43972125287234
144	100	A	19002.6	0.44842126687234
145	100	A	19134.6	0.45732125287234
146	100	A	19266.7	0.46572127587234
147	100	A	19398.7	0.47352125887234
148	100	A	19530.7	0.48112126887234
149	100	A	19662.7	0.49042126187234
150	100	A	19794.8	0.49742129087234
151	100	A	19926.8	0.50612130487234
152	100	A	20058.8	0.514921274872341
153	100	A	20190.9	0.52332129787234
154	100	A	20322.9	0.53252127487234
155	100	A	20454.9	0.54162129487234
156	100	A	20586.9	0.55042126487234
157	100	A	20719	0.56122126887234
158	100	A	20851	0.57112130187234
159	100	A	20983	0.58302124987234
160	100	A	21115	0.59082129287234
161	100	A	21247.1	0.59932127287234
162	100	A	21379.1	0.60572126187234
163	100	A	21511.1	0.61062129987234
164	100	A	21643.2	0.619221296872341
165	100	A	21775.2	0.62552126887234
166	100	A	21907.2	0.63172128487234
167	100	A	22039.2	0.64192124887234
168	100	A	22171.3	0.65112128487234
169	100	A	22303.3	0.656721260872341
170	100	A	22435.3	0.66352125687234
171	100	A	22567.4	0.66812130487234
172	100	A	22699.4	0.67362126387234
173	100	A	22831.4	0.67742129887234
174	100	A	22963.4	0.68272128387234
175	100	A	23095.5	0.68782129587234
176	100	A	23227.5	0.69362130487234
177	100	A	23359.5	0.69802125987234
178	100	A	23491.5	0.70402130187234
179	100	A	23623.6	0.70682128987234
180	100	A	23755.6	0.71292128887234
181	100	A	23887.6	0.71762129387234
182	100	A	24019.6	0.72122129487234
183	100	A	24151.7	0.72662129687234
184	100	A	24283.7	0.72912129487234
185	100	A	24415.7	0.733721282872341
186	100	A	24547.7	0.73832127087234
187	100	A	24679.8	0.73992129887234
188	100	A	24811.8	0.744221296872341
189	100	A	24943.8	0.748921301872341
190	100	A	25075.8	0.75172128987234
191	100	A	25207.9	0.75782128887234
192	100	A	25339.9	0.76182129687234
193	100	A	25471.9	0.766421284872341
194	100	A	25604	0.76962127987234
195	100	A	25736	0.775221254872341
196	100	A	25868	0.780921247872341
197	100	A	26000	0.78522130487234
198	100	A	26132.1	0.78792127687234
199	100	A	26264.1	0.79332127887234
200	100	A	26396.1	0.79392125887234
201	100	A	26528.2	0.79782124987234
202	100	A	26660.2	0.800921287872341
203	100	A	26792.2	0.80612125687234
204	100	A	26924.2	0.810421254872341
205	100	A	27056.2	0.814421262872341
206	100	A	27188.3	0.82032128887234
207	100	A	27320.3	0.82302125987234
208	100	A	27452.3	0.82682129387234
209	100	A	27584.3	0.83132126587234
210	100	A	27716.3	0.83572128087234
211	100	A	27848.4	0.837721254872341
212	100	A	27980.4	0.84212126987234
213	100	A	28112.4	0.84662130187234
214	100	A	28244.5	0.85172125387234
215	100	A	28376.5	0.85572126187234
216	100	A	28508.5	0.85892125687234
217	100	A	28640.5	0.86312129787234
218	100	A	28772.6	0.86662128287234
219	100	A	28904.6	0.87082126387234
220	100	A	29036.6	0.87332126187234
221	100	A	29168.7	0.87792124987234
222	100	A	29300.7	0.88072129787234
223	100	A	29432.7	0.88392129187234
224	100	A	29564.7	0.88822129087234
225	100	A	29696.8	0.89122125187234
226	100	A	29828.8	0.89552124987234
227	100	A	29960.8	0.89892127787234
228	100	A	30092.8	0.90032127187234
229	100	A	30224.9	0.90312125987234
230	100	A	30356.9	0.907021250872341
231	100	A	30488.9	0.909721221872341
232	100	A	30621	0.91142126587234
233	100	A	30753	0.91582128087234
234	100	A	30885	0.91772123887234
235	100	A	31017.1	0.92042132887234
236	100	A	31149.1	0.92462131087234
237	100	A	31281.1	0.92572125487234
238	100	A	31413.1	0.92752131487234
239	100	A	31545.2	0.93182131287234
240	100	A	31677.2	0.93472131787234
241	100	A	31809.2	0.93752130587234
242	100	A	31941.2	0.93962129587234
243	100	A	32073.3	0.94062122387234
244	100	A	32205.3	0.94182130387234
245	100	A	32337.3	0.94382127787234
246	100	A	32469.3	0.94832130987234
247	100	A	32601.3	0.95182129387234
248	100	A	32733.4	0.95182129387234
249	100	A	32865.4	0.95592125887234
250	100	A	32997.4	0.96022125787234
251	100	A	33129.5	0.96352132787234
252	100	A	33261.5	0.966621246872341
253	100	A	33393.5	0.96832129087234
254	100	A	33525.6	0.971721258872341
255	100	A	33657.6	0.97362133587234
256	100	A	33789.6	0.97302123587234
257	100	A	33921.6	0.97922131087234
258	100	A	34053.7	0.98242124587234
259	100	A	34185.7	0.98452123687234
260	100	A	34317.7	0.98712131087234
261	100	A	34449.7	0.990921225872341
262	100	A	34581.8	0.99262126987234
263	100	A	34713.8	0.99652132087234
264	100	A	34845.8	0.99782129787234
265	100	A	34977.9	1.00112124987234
266	100	A	35109.9	1.00382122087234
267	100	A	35241.9	1.00632127787234
268	100	A	35373.9	1.01072129287234
269	100	A	35503.1	1.01172122087234
270	100	A	35638	1.01482125787234
271	100	A	35770	1.01692124887234
272	100	A	35902	1.01872130887234
273	100	A	36034	1.02062126687234
274	100	A	36166.1	1.02342125487234
275	100	A	36298.1	1.02662130887234
276	100	A	36430.1	1.02862128287234
277	100	A	36562.1	1.03292128087234
278	100	A	36694.2	1.03432127487234
279	100	A	36826.2	1.03702124587234
280	100	A	36958.2	1.04192122487234
281	100	A	37090.2	1.04312130487234
282	100	A	37222.3	1.04492124587234
283	100	A	37354.3	1.04932126087234
284	100	A	37486.3	1.05032130787234
285	100	A	37618.4	1.05532130287234
286	100	A	37750.4	1.05692132987234
287	100	A	37882.4	1.05772122387234
288	100	A	38014.4	1.06262132187234
289	100	A	38146.4	1.06352123287234
290	100	A	38278.5	1.06582125687234
291	100	A	38410.5	1.06532129287234
292	100	A	38542.5	1.06982132487234
293	100	A	38674.6	1.07132133487234
294	100	A	38806.6	1.07332130987234
295	100	A	38938.6	1.07472130387234
296	100	A	39070.6	1.07792123787234
297	100	A	39202.7	1.08052131187234
298	100	A	39334.7	1.08122130887234
299	100	A	39466.7	1.08482131087234
300	100	A	39598.7	1.08722123187234
301	100	A	39730.8	1.08812126187234
302	100	A	39862.8	1.08992132187234
303	100	A	39994.8	1.09252127687234
304	100	A	40126.9	1.09552129787234
305	100	A	40258.9	1.09692129187234
306	100	A	40390.9	1.09962126287234
307	100	A	40522.9	1.10322126387234
308	100	A	40655	1.10212131987234
309	100	A	40787	1.10542127187234
310	100	A	40919	1.10762127887234
311	100	A	41051.1	1.10922130587234
312	100	A	41183.1	1.11242124087234
313	100	A	41315.2	1.11442133487234
314	100	A	41447.2	1.11602124287234
315	100	A	41579.2	1.11682125587234
316	100	A	41711.2	1.11872133287234
317	100	A	41843.3	1.12122127087234
318	100	A	41975.3	1.12202128487234
319	100	A	42107.3	1.12262126487234
321	200	A	132	-0.00197872112765958
322	200	A	264.1	-0.00177872512765957
323	200	A	396.1	-0.00187872712765957
324	200	A	528.1	-0.00187872712765957
325	200	A	660.1	-0.00157872112765958
326	200	A	792.2	-0.00177872512765957
327	200	A	924.2	-0.00157872112765958
328	200	A	1056.2	-0.00177872512765957
329	200	A	1188.3	-0.00147872012765958
330	200	A	1320.3	-0.00137872612765957
331	200	A	1452.3	-0.00167872312765958
332	200	A	1584.3	-0.00147872012765958
333	200	A	1716.4	-0.00167872312765958
334	200	A	1848.4	-0.00147872012765958
335	200	A	1980.4	-0.00117872212765958
336	200	A	2112.4	-0.00117872212765958
337	200	A	2244.5	-0.000878725127659574
338	200	A	2376.5	-0.00107872012765958
339	200	A	2508.5	-0.000978726127659577
340	200	A	2640.6	-0.000978726127659577
341	200	A	2772.6	-0.000878725127659574
342	200	A	2904.6	-0.000878725127659574
343	200	A	3036.6	-0.000678721127659584
344	200	A	3168.6	-0.000678721127659584
345	200	A	3300.7	-0.000378724127659574
346	200	A	3555.5	-0.000278722127659572
347	200	A	3687.6	-0.000278722127659572
348	200	A	3819.6	-0.000278722127659572
349	200	A	3951.6	2.12758723404233e-05
350	200	A	4083.7	0.00032127287234042
351	200	A	4215.7	0.000521276872340423
352	200	A	4347.7	0.000121277872340425
353	200	A	4479.7	0.000721279872340427
354	200	A	4611.8	0.00102127787234042
355	200	A	4743.8	0.000921275872340421
356	200	A	4875.8	0.00122127387234042
357	200	A	5007.8	0.00132127487234042
358	200	A	5139.9	0.00152127887234042
359	200	A	5271.9	0.00162128087234042
360	200	A	5403.9	0.00202127987234042
361	200	A	5535.9	0.00222127587234042
362	200	A	5668	0.00242127887234042
363	200	A	5800	0.00282127887234042
364	200	A	5932	0.00302127387234043
365	200	A	6064	0.00312127587234041
366	200	A	6196.1	0.00352127487234043
367	200	A	6328.1	0.00402127587234043
368	200	A	6460.1	0.00422127987234042
369	200	A	6592.2	0.00482127487234042
370	200	A	6724.2	0.00522127387234042
371	200	A	6856.2	0.00562127387234042
372	200	A	6988.2	0.00602128087234043
373	200	A	7120.3	0.00642127987234042
374	200	A	7252.3	0.00682127887234042
375	200	A	7384.3	0.00772127887234042
376	200	A	7516.4	0.00792127487234043
377	200	A	7648.4	0.00862127987234042
378	200	A	7780.4	0.00932127687234043
379	200	A	7912.4	0.00972127587234042
380	200	A	8044.5	0.0103212788723404
381	200	A	8176.5	0.0112212788723404
382	200	A	8308.5	0.0119212758723404
383	200	A	8440.5	0.0127212748723404
384	200	A	8572.6	0.0135212728723404
385	200	A	8704.6	0.0146212768723404
386	200	A	8836.6	0.0154212758723404
387	200	A	8968.6	0.0164212778723404
388	200	A	9100.7	0.0173212778723404
389	200	A	9232.7	0.0187212788723404
390	200	A	9364.7	0.0194212758723404
391	200	A	9496.8	0.0207212758723404
392	200	A	9628.8	0.0220212758723404
393	200	A	9760.8	0.0232212738723404
394	200	A	9892.8	0.0250212738723404
395	200	A	10024.9	0.0264212758723404
396	200	A	10156.9	0.0278212768723404
397	200	A	10288.9	0.0295212758723404
398	200	A	10421	0.0315212728723404
399	200	A	10553	0.0333212728723404
400	200	A	10685	0.0351212738723404
401	200	A	10817	0.0373212808723404
402	200	A	10949.1	0.0397212768723404
403	200	A	11081.1	0.0416212798723404
404	200	A	11213.1	0.0439212738723404
405	200	A	11345.1	0.0467212768723404
406	200	A	11477.2	0.0494212778723404
407	200	A	11609.2	0.0522212798723404
408	200	A	11741.2	0.0551212698723404
409	200	A	11873.2	0.0576212818723404
410	200	A	12005.3	0.0612212838723404
411	200	A	12137.3	0.0641212728723404
412	200	A	12269.3	0.0676212728723404
413	200	A	12401.3	0.0713212758723404
414	200	A	12533.4	0.0751212798723404
415	200	A	12665.4	0.0789212698723404
416	200	A	12797.4	0.0831212818723404
417	200	A	12929.5	0.0871212748723404
418	200	A	13061.5	0.0918212798723404
419	200	A	13193.5	0.0959212748723404
420	200	A	13325.5	0.10072128187234
421	200	A	13457.5	0.10532126987234
422	200	A	13589.6	0.11092127587234
423	200	A	13721.6	0.11692127287234
424	200	A	13853.6	0.12162127787234
425	200	A	13985.6	0.12622128087234
426	200	A	14117.7	0.13062128087234
427	200	A	14249.7	0.13482127787234
428	200	A	14381.7	0.13942128087234
429	200	A	14513.7	0.14472128087234
430	200	A	14645.8	0.15052127487234
431	200	A	14777.8	0.15732127087234
432	200	A	14909.8	0.16412126687234
433	200	A	15041.8	0.17082127587234
434	200	A	15173.8	0.17802127887234
435	200	A	15305.9	0.18652128887234
436	200	A	15437.9	0.19492128187234
437	200	A	15569.9	0.20452126587234
438	200	A	15702	0.21222129187234
439	200	A	15834	0.22012129087234
440	200	A	15966	0.22852128387234
441	200	A	16098	0.23612126387234
442	200	A	16230.1	0.24532127087234
443	200	A	16362.1	0.25422128687234
444	200	A	16494.1	0.26272126687234
445	200	A	16626.1	0.27172127087234
446	200	A	16758.2	0.28162127387234
447	200	A	16890.2	0.29072126387234
448	200	A	17022.2	0.30222126487234
449	200	A	17154.2	0.31362127987234
450	200	A	17286.3	0.32342126687234
451	200	A	17418.3	0.33172127287234
452	200	A	17550.3	0.33962127287234
453	200	A	17682.4	0.34782126187234
454	200	A	17814.4	0.35792126887234
455	200	A	17946.4	0.36502128487234
456	200	A	18078.4	0.37432127887234
457	200	A	18210.5	0.38312127887234
458	200	A	18342.5	0.39152127187234
459	200	A	18474.5	0.39992126487234
460	200	A	18606.5	0.40832128787234
461	200	A	18738.6	0.41642126087234
462	200	A	18870.6	0.42542126487234
463	200	A	19002.6	0.43442126787234
464	200	A	19134.6	0.44352128787234
465	200	A	19266.7	0.45162126087234
466	200	A	19398.7	0.46052124787234
467	200	A	19530.7	0.46822127387234
468	200	A	19662.7	0.47782125787234
469	200	A	19794.8	0.48472126987234
470	200	A	19926.8	0.49442126987234
471	200	A	20058.8	0.50312128387234
472	200	A	20190.9	0.51142128987234
473	200	A	20322.9	0.52062126687234
474	200	A	20454.9	0.529921259872341
475	200	A	20586.9	0.54102125487234
476	200	A	20719	0.55182125887234
477	200	A	20851	0.56232127187234
478	200	A	20983	0.57162126587234
479	200	A	21115	0.57952126587234
480	200	A	21247.1	0.58732124887234
481	200	A	21379.1	0.592721250872341
482	200	A	21511.1	0.598221268872341
483	200	A	21643.2	0.605421271872341
484	200	A	21775.2	0.61132129687234
485	200	A	21907.2	0.61662128287234
486	200	A	22039.2	0.624721255872341
487	200	A	22171.3	0.63462128887234
488	200	A	22303.3	0.64122125187234
489	200	A	22435.3	0.64832129787234
490	200	A	22567.4	0.65282126987234
491	200	A	22699.4	0.65932127487234
492	200	A	22831.4	0.66482129387234
493	200	A	22963.4	0.66982128887234
494	200	A	23095.5	0.67502125787234
495	200	A	23227.5	0.68022128587234
496	200	A	23359.5	0.684721257872341
497	200	A	23491.5	0.69082125687234
498	200	A	23623.6	0.695221271872341
499	200	A	23755.6	0.70052125687234
500	200	A	23887.6	0.70432129187234
501	200	A	24019.6	0.70772125987234
502	200	A	24151.7	0.71232124887234
503	200	A	24283.7	0.71612128287234
504	200	A	24415.7	0.72192129187234
505	200	A	24547.7	0.72552129287234
506	200	A	24679.8	0.73002126487234
507	200	A	24811.8	0.73262127887234
508	200	A	24943.8	0.73892125187234
509	200	A	25075.8	0.74312129287234
510	200	A	25207.9	0.74622127087234
511	200	A	25339.9	0.75082125987234
512	200	A	25471.9	0.75662126787234
513	200	A	25604	0.75822129487234
514	200	A	25736	0.76432129387234
515	200	A	25868	0.76782127887234
516	200	A	26000	0.77332129787234
517	200	A	26132.1	0.775921251872341
518	200	A	26264.1	0.78142127087234
519	200	A	26396.1	0.78392126887234
520	200	A	26528.2	0.787521269872341
521	200	A	26660.2	0.791521277872341
522	200	A	26792.2	0.79572125987234
523	200	A	26924.2	0.79902127087234
524	200	A	27056.2	0.803921248872341
525	200	A	27188.3	0.808921303872341
526	200	A	27320.3	0.812921252872341
527	200	A	27452.3	0.81602128987234
528	200	A	27584.3	0.82062127887234
529	200	A	27716.3	0.82562127387234
530	200	A	27848.4	0.82882126887234
531	200	A	27980.4	0.83322128287234
532	200	A	28112.4	0.83782127187234
533	200	A	28244.5	0.84102126687234
534	200	A	28376.5	0.84522124787234
535	200	A	28508.5	0.84832128587234
536	200	A	28640.5	0.85242125087234
537	200	A	28772.6	0.85592129487234
538	200	A	28904.6	0.85912128987234
539	200	A	29036.6	0.862721290872341
540	200	A	29168.7	0.86702128887234
541	200	A	29300.7	0.87092128087234
542	200	A	29432.7	0.87282129787234
543	200	A	29564.7	0.87582125987234
544	200	A	29696.8	0.87882128087234
545	200	A	29828.8	0.88172128487234
546	200	A	29960.8	0.88572129287234
547	200	A	30092.8	0.88812127387234
548	200	A	30224.9	0.89032128087234
549	200	A	30356.9	0.89332130187234
550	200	A	30488.9	0.89612128987234
551	200	A	30621	0.89732125087234
552	200	A	30753	0.90152129187234
553	200	A	30885	0.90322127587234
554	200	A	31017.1	0.905521240872341
555	200	A	31149.1	0.909821238872341
556	200	A	31281.1	0.910921301872341
557	200	A	31413.1	0.91332122387234
558	200	A	31545.2	0.91692122487234
559	200	A	31677.2	0.91852125187234
560	200	A	31809.2	0.92232128687234
561	200	A	31941.2	0.92312129987234
562	200	A	32073.3	0.92692133487234
563	200	A	32205.3	0.92872127587234
564	200	A	32337.3	0.93342122087234
565	200	A	32469.3	0.93682130887234
566	200	A	32601.3	0.938421335872341
567	200	A	32733.4	0.941421237872341
568	200	A	32865.4	0.94492122187234
569	200	A	32997.4	0.94822129287234
570	200	A	33129.5	0.950921263872341
571	200	A	33261.5	0.95412131787234
572	200	A	33393.5	0.95572122587234
573	200	A	33525.6	0.95962127687234
574	200	A	33657.6	0.96142121787234
575	200	A	33789.6	0.964421238872341
576	200	A	33921.6	0.96982130087234
577	200	A	34053.7	0.970921244872341
578	200	A	34185.7	0.97492131287234
579	200	A	34317.7	0.978421297872341
580	200	A	34449.7	0.98062130487234
581	200	A	34581.8	0.98272129587234
582	200	A	34713.8	0.98582133287234
583	200	A	34845.8	0.987721290872341
584	200	A	34977.9	0.99102124287234
585	200	A	35109.9	0.99392124687234
586	200	A	35241.9	0.995621290872341
587	200	A	35373.9	0.998821225872341
588	200	A	35503.1	1.00202127987234
589	200	A	35638	1.00442131987234
590	200	A	35770	1.00732132487234
591	200	A	35902	1.00992127887234
592	200	A	36034	1.01212128687234
593	200	A	36166.1	1.01432129387234
594	200	A	36298.1	1.01542123787234
595	200	A	36430.1	1.01912125587234
596	200	A	36562.1	1.02242132687234
597	200	A	36694.2	1.02292129087234
598	200	A	36826.2	1.02642127587234
599	200	A	36958.2	1.02962132987234
600	200	A	37090.2	1.03172132087234
601	200	A	37222.3	1.03392132787234
602	200	A	37354.3	1.03702124587234
603	200	A	37486.3	1.03902122087234
604	200	A	37618.4	1.04352125187234
605	200	A	37750.4	1.04482122987234
606	200	A	37882.4	1.04482122987234
607	200	A	38014.4	1.04962131087234
608	200	A	38146.4	1.05062123787234
609	200	A	38278.5	1.05162128487234
610	200	A	38410.5	1.05382129187234
611	200	A	38542.5	1.05682131287234
612	200	A	38674.6	1.05792125787234
613	200	A	38806.6	1.05982133387234
614	200	A	38938.6	1.06202122287234
615	200	A	39070.6	1.06272121987234
616	200	A	39202.7	1.06742128387234
617	200	A	39334.7	1.06832131387234
618	200	A	39466.7	1.07092126887234
619	200	A	39598.7	1.07322129287234
620	200	A	39730.8	1.07402130687234
621	200	A	39862.8	1.07582124787234
622	200	A	39994.8	1.07812127187234
623	200	A	40126.9	1.08162125587234
624	200	A	40258.9	1.08272131987234
625	200	A	40390.9	1.08532127387234
626	200	A	40522.9	1.08822127887234
627	200	A	40655	1.08932122287234
628	200	A	40787	1.09222122687234
629	200	A	40919	1.09312125687234
630	200	A	41051.1	1.09432121787234
631	200	A	41183.1	1.09682127487234
632	200	A	41315.2	1.10102125687234
633	200	A	41447.2	1.10092123987234
634	200	A	41579.2	1.10362133087234
635	200	A	41711.2	1.10532125487234
636	200	A	41843.3	1.10732122987234
637	200	A	41975.3	1.10902127287234
638	200	A	42107.3	1.10952123687234
640	300	A	132	-0.00377872112765958
641	300	A	264.1	-0.00347872412765958
642	300	A	396.1	-0.00357872612765958
643	300	A	528.1	-0.00357872612765958
644	300	A	660.1	-0.00347872412765958
645	300	A	792.2	-0.00327872012765958
646	300	A	924.2	-0.00327872012765958
647	300	A	1056.2	-0.00357872612765958
648	300	A	1188.3	-0.00337872212765958
649	300	A	1320.3	-0.00327872012765958
650	300	A	1452.3	-0.00347872412765958
651	300	A	1584.3	-0.00317872612765958
652	300	A	1716.4	-0.00337872212765958
653	300	A	1848.4	-0.00317872612765958
654	300	A	1980.4	-0.00317872612765958
655	300	A	2112.4	-0.00317872612765958
656	300	A	2244.5	-0.00307872512765958
657	300	A	2376.5	-0.00317872612765958
658	300	A	2508.5	-0.00297872312765958
659	300	A	2640.6	-0.00287872112765958
660	300	A	2772.6	-0.00297872312765958
661	300	A	2904.6	-0.00267872512765958
662	300	A	3036.6	-0.00257872412765958
663	300	A	3168.6	-0.00257872412765958
664	300	A	3300.7	-0.00257872412765958
665	300	A	3555.5	-0.00217872412765958
666	300	A	3687.6	-0.00227872612765957
667	300	A	3819.6	-0.00187872712765957
668	300	A	3951.6	-0.00197872112765958
669	300	A	4083.7	-0.00187872712765957
670	300	A	4215.7	-0.00167872312765958
671	300	A	4347.7	-0.00157872112765958
672	300	A	4479.7	-0.00127872412765957
673	300	A	4611.8	-0.00127872412765957
674	300	A	4743.8	-0.00107872012765958
675	300	A	4875.8	-0.000878725127659574
676	300	A	5007.8	-0.000778723127659572
677	300	A	5139.9	-0.000478725127659577
678	300	A	5271.9	-0.000378724127659574
679	300	A	5403.9	-7.87261276595785e-05
680	300	A	5535.9	0.000121277872340425
681	300	A	5668	0.000421274872340421
682	300	A	5800	0.000621278872340425
683	300	A	5932	0.000921275872340421
684	300	A	6064	0.00102127787234042
685	300	A	6196.1	0.00162128087234042
686	300	A	6328.1	0.00192127787234042
687	300	A	6460.1	0.00212127387234042
688	300	A	6592.2	0.00262127487234042
689	300	A	6724.2	0.00282127887234042
690	300	A	6856.2	0.00332127987234042
691	300	A	6988.2	0.00372127887234042
692	300	A	7120.3	0.00422127987234042
693	300	A	7252.3	0.00452127687234043
694	300	A	7384.3	0.00522127387234042
695	300	A	7516.4	0.00562127387234042
696	300	A	7648.4	0.00612127487234042
697	300	A	7780.4	0.00692127287234043
698	300	A	7912.4	0.00742127387234043
699	300	A	8044.5	0.00802127687234042
700	300	A	8176.5	0.00862127987234042
701	300	A	8308.5	0.00952127987234042
702	300	A	8440.5	0.0101212748723404
703	300	A	8572.6	0.0108212798723404
704	300	A	8704.6	0.0119212758723404
705	300	A	8836.6	0.0128212758723404
706	300	A	8968.6	0.0135212728723404
707	300	A	9100.7	0.0146212768723404
708	300	A	9232.7	0.0157212728723404
709	300	A	9364.7	0.0170212798723404
710	300	A	9496.8	0.0180212748723404
711	300	A	9628.8	0.0193212748723404
712	300	A	9760.8	0.0209212788723404
713	300	A	9892.8	0.0223212728723404
714	300	A	10024.9	0.0237212748723404
715	300	A	10156.9	0.0251212758723404
716	300	A	10288.9	0.0270212778723404
717	300	A	10421	0.0287212768723404
718	300	A	10553	0.0305212708723404
719	300	A	10685	0.0325212748723404
720	300	A	10817	0.0343212748723404
721	300	A	10949.1	0.0371212778723404
722	300	A	11081.1	0.0389212788723404
723	300	A	11213.1	0.0413212748723404
724	300	A	11345.1	0.0440212758723404
725	300	A	11477.2	0.0463212698723404
726	300	A	11609.2	0.0493212758723404
727	300	A	11741.2	0.0524212838723404
728	300	A	11873.2	0.0550212828723404
729	300	A	12005.3	0.0585212828723404
730	300	A	12137.3	0.0613212698723404
731	300	A	12269.3	0.0650212728723404
732	300	A	12401.3	0.0686212748723404
733	300	A	12533.4	0.0725212808723404
734	300	A	12665.4	0.0765212738723404
735	300	A	12797.4	0.0808212728723404
736	300	A	12929.5	0.0852212728723404
737	300	A	13061.5	0.0898212758723404
738	300	A	13193.5	0.0940212728723404
739	300	A	13325.5	0.0996212778723404
740	300	A	13457.5	0.10462127287234
741	300	A	13589.6	0.11082127387234
742	300	A	13721.6	0.11582128387234
743	300	A	13853.6	0.11952127187234
744	300	A	13985.6	0.12312127287234
745	300	A	14117.7	0.12702127987234
746	300	A	14249.7	0.13082126987234
747	300	A	14381.7	0.13652127687234
748	300	A	14513.7	0.14162127387234
749	300	A	14645.8	0.14812127887234
750	300	A	14777.8	0.15512126387234
751	300	A	14909.8	0.16222127987234
752	300	A	15041.8	0.16992127587234
753	300	A	15173.8	0.17732128187234
754	300	A	15305.9	0.18682127887234
755	300	A	15437.9	0.19502126887234
756	300	A	15569.9	0.20452126587234
757	300	A	15702	0.21192127187234
758	300	A	15834	0.22032126487234
759	300	A	15966	0.22952127187234
760	300	A	16098	0.23842128787234
761	300	A	16230.1	0.24922126187234
762	300	A	16362.1	0.25742128187234
763	300	A	16494.1	0.26752128887234
764	300	A	16626.1	0.27652126187234
765	300	A	16758.2	0.29072126387234
766	300	A	16890.2	0.30052128087234
767	300	A	17022.2	0.31072127487234
768	300	A	17154.2	0.31952127487234
769	300	A	17286.3	0.32902127187234
770	300	A	17418.3	0.33842128187234
771	300	A	17550.3	0.34762128887234
772	300	A	17682.4	0.35652127587234
773	300	A	17814.4	0.36692127287234
774	300	A	17946.4	0.37622126587234
775	300	A	18078.4	0.38542127287234
776	300	A	18210.5	0.39442127587234
777	300	A	18342.5	0.40402128987234
778	300	A	18474.5	0.41332128287234
779	300	A	18606.5	0.42232128687234
780	300	A	18738.6	0.43122127287234
781	300	A	18870.6	0.44202127687234
782	300	A	19002.6	0.45072129087234
783	300	A	19134.6	0.46172126787234
784	300	A	19266.7	0.47062125487234
785	300	A	19398.7	0.47952130087234
786	300	A	19530.7	0.48762127487234
787	300	A	19662.7	0.49792125487234
788	300	A	19794.8	0.50852128587234
789	300	A	19926.8	0.521521296872341
790	300	A	20058.8	0.53402128487234
791	300	A	20190.9	0.54652127287234
792	300	A	20322.9	0.55652126387234
793	300	A	20454.9	0.56472125287234
794	300	A	20586.9	0.572721269872341
795	300	A	20719	0.578921284872341
796	300	A	20851	0.58572128087234
797	300	A	20983	0.59252127687234
798	300	A	21115	0.59802129587234
799	300	A	21247.1	0.60532125487234
800	300	A	21379.1	0.60992130287234
801	300	A	21511.1	0.61762126987234
802	300	A	21643.2	0.62732126987234
803	300	A	21775.2	0.63532128587234
804	300	A	21907.2	0.64022126487234
805	300	A	22039.2	0.64582129987234
806	300	A	22171.3	0.65362128287234
807	300	A	22303.3	0.65802129787234
808	300	A	22435.3	0.66432127087234
809	300	A	22567.4	0.66862126887234
810	300	A	22699.4	0.67572125487234
811	300	A	22831.4	0.68032130287234
812	300	A	22963.4	0.68412127787234
813	300	A	23095.5	0.688721265872341
814	300	A	23227.5	0.692721273872341
815	300	A	23359.5	0.69732126287234
816	300	A	23491.5	0.70192125087234
817	300	A	23623.6	0.70402130187234
818	300	A	23755.6	0.70942130387234
819	300	A	23887.6	0.713721301872341
820	300	A	24019.6	0.71642127287234
821	300	A	24151.7	0.72262128887234
822	300	A	24283.7	0.72562124987234
823	300	A	24415.7	0.731921281872341
824	300	A	24547.7	0.73492130287234
825	300	A	24679.8	0.73932125887234
826	300	A	24811.8	0.74232127987234
827	300	A	24943.8	0.74832126187234
828	300	A	25075.8	0.75212129587234
829	300	A	25207.9	0.756221261872341
830	300	A	25339.9	0.75902124887234
831	300	A	25471.9	0.76402130387234
832	300	A	25604	0.76652130187234
833	300	A	25736	0.772921290872341
834	300	A	25868	0.776921298872341
835	300	A	26000	0.78222128387234
836	300	A	26132.1	0.78482129887234
837	300	A	26264.1	0.78942128687234
838	300	A	26396.1	0.79102125487234
839	300	A	26528.2	0.79572125987234
840	300	A	26660.2	0.79942127787234
841	300	A	26792.2	0.80482127987234
842	300	A	26924.2	0.808521297872341
843	300	A	27056.2	0.81212129887234
844	300	A	27188.3	0.81742128387234
845	300	A	27320.3	0.82082125187234
846	300	A	27452.3	0.82392128987234
847	300	A	27584.3	0.82862129487234
848	300	A	27716.3	0.83242126987234
849	300	A	27848.4	0.835521247872341
850	300	A	27980.4	0.83912124887234
851	300	A	28112.4	0.84412130387234
852	300	A	28244.5	0.84782126187234
853	300	A	28376.5	0.85312124787234
854	300	A	28508.5	0.85422125187234
855	300	A	28640.5	0.85742130587234
856	300	A	28772.6	0.86002125987234
857	300	A	28904.6	0.86382129487234
858	300	A	29036.6	0.86622127587234
859	300	A	29168.7	0.87012126687234
860	300	A	29300.7	0.87212130087234
861	300	A	29432.7	0.873921301872341
862	300	A	29564.7	0.87832125687234
863	300	A	29696.8	0.88002130087234
864	300	A	29828.8	0.88322129487234
865	300	A	29960.8	0.88502129587234
866	300	A	30092.8	0.88802125687234
867	300	A	30224.9	0.88892128787234
868	300	A	30356.9	0.89262130587234
869	300	A	30488.9	0.89512130287234
870	300	A	30621	0.89552124987234
871	300	A	30753	0.90012129787234
872	300	A	30885	0.90102126887234
873	300	A	31017.1	0.90402128987234
874	300	A	31149.1	0.90822133087234
875	300	A	31281.1	0.909421291872341
876	300	A	31413.1	0.91142126587234
877	300	A	31545.2	0.91562124787234
878	300	A	31677.2	0.91792127187234
879	300	A	31809.2	0.91952129887234
880	300	A	31941.2	0.92212125387234
881	300	A	32073.3	0.925421323872341
882	300	A	32205.3	0.92742129887234
883	300	A	32337.3	0.931321229872341
884	300	A	32469.3	0.935921278872341
885	300	A	32601.3	0.93712123887234
886	300	A	32733.4	0.93732127187234
887	300	A	32865.4	0.94052132687234
888	300	A	32997.4	0.94232126787234
889	300	A	33129.5	0.94642123287234
890	300	A	33261.5	0.94832130987234
891	300	A	33393.5	0.94882127287234
892	300	A	33525.6	0.952321257872341
893	300	A	33657.6	0.95472129887234
894	300	A	33789.6	0.956421222872341
895	300	A	33921.6	0.96172126787234
896	300	A	34053.7	0.96272131487234
897	300	A	34185.7	0.965821232872341
898	300	A	34317.7	0.96872123787234
899	300	A	34449.7	0.97062131487234
900	300	A	34581.8	0.97152122587234
901	300	A	34713.8	0.974621262872341
902	300	A	34845.8	0.97612127387234
903	300	A	34977.9	0.98002132487234
904	300	A	35109.9	0.981121268872341
905	300	A	35241.9	0.98182126587234
906	300	A	35373.9	0.98722132687234
907	300	A	35503.1	0.98822125487234
908	300	A	35638	0.99072131187234
909	300	A	35770	0.99042126187234
910	300	A	35902	0.993321266872341
911	300	A	36034	0.995821323872341
912	300	A	36166.1	0.998521294872341
913	300	A	36298.1	0.99932130887234
914	300	A	36430.1	1.00102123287234
915	300	A	36562.1	1.00512131687234
916	300	A	36694.2	1.00412127087234
917	300	A	36826.2	1.00722130787234
918	300	A	36958.2	1.01212128687234
919	300	A	37090.2	1.01292129987234
920	300	A	37222.3	1.01412126087234
921	300	A	37354.3	1.01722129887234
922	300	A	37486.3	1.01832124287234
923	300	A	37618.4	1.02252122487234
924	300	A	37750.4	1.02532133187234
925	300	A	37882.4	1.02532133187234
926	300	A	38014.4	1.02782126987234
927	300	A	38146.4	1.03072127387234
928	300	A	38278.5	1.03102132387234
929	300	A	38410.5	1.03182121787234
930	300	A	38542.5	1.03542121887234
931	300	A	38674.6	1.03572126887234
932	300	A	38806.6	1.03722127987234
933	300	A	38938.6	1.03872128987234
934	300	A	39070.6	1.04192122487234
935	300	A	39202.7	1.04402133487234
936	300	A	39334.7	1.04492124587234
937	300	A	39466.7	1.04672130587234
938	300	A	39598.7	1.04862126387234
939	300	A	39730.8	1.05092128787234
940	300	A	39862.8	1.05222126487234
941	300	A	39994.8	1.05352124287234
942	300	A	40126.9	1.05712124387234
943	300	A	40258.9	1.06022128187234
944	300	A	40390.9	1.05962130087234
945	300	A	40522.9	1.06562122387234
946	300	A	40655	1.06422122987234
947	300	A	40787	1.06682130387234
948	300	A	40919	1.06742128387234
949	300	A	41051.1	1.06952127487234
950	300	A	41183.1	1.07112130187234
951	300	A	41315.2	1.07462128687234
952	300	A	41447.2	1.07452126987234
953	300	A	41579.2	1.07752129087234
954	300	A	41711.2	1.07822128787234
955	300	A	41843.3	1.07962128187234
956	300	A	41975.3	1.08052131187234
957	300	A	42107.3	1.08002122887234
959	400	A	132	-0.00357872612765958
960	400	A	264.1	-0.00347872412765958
961	400	A	396.1	-0.00367872012765957
962	400	A	528.1	-0.00347872412765958
963	400	A	660.1	-0.00367872012765957
964	400	A	792.2	-0.00367872012765957
965	400	A	924.2	-0.00357872612765958
966	400	A	1056.2	-0.00357872612765958
967	400	A	1188.3	-0.00347872412765958
968	400	A	1320.3	-0.00347872412765958
969	400	A	1452.3	-0.00347872412765958
970	400	A	1584.3	-0.00337872212765958
971	400	A	1716.4	-0.00317872612765958
972	400	A	1848.4	-0.00317872612765958
973	400	A	1980.4	-0.00317872612765958
974	400	A	2112.4	-0.00307872512765958
975	400	A	2244.5	-0.00297872312765958
976	400	A	2376.5	-0.00287872112765958
977	400	A	2508.5	-0.00297872312765958
978	400	A	2640.6	-0.00287872112765958
979	400	A	2772.6	-0.00267872512765958
980	400	A	2904.6	-0.00277871912765958
981	400	A	3036.6	-0.00247872212765958
982	400	A	3168.6	-0.00247872212765958
983	400	A	3300.7	-0.00257872412765958
984	400	A	3555.5	-0.00207872212765958
985	400	A	3687.6	-0.00227872612765957
986	400	A	3819.6	-0.00167872312765958
987	400	A	3951.6	-0.00187872712765957
988	400	A	4083.7	-0.00167872312765958
989	400	A	4215.7	-0.00127872412765957
990	400	A	4347.7	-0.00137872612765957
991	400	A	4479.7	-0.000878725127659574
992	400	A	4611.8	-0.000878725127659574
993	400	A	4743.8	-0.000778723127659572
994	400	A	4875.8	-0.000678721127659584
995	400	A	5007.8	-0.000578719127659583
996	400	A	5139.9	2.12758723404233e-05
997	400	A	5271.9	-0.000478725127659577
998	400	A	5403.9	0.000121277872340425
999	400	A	5535.9	0.000221278872340427
1000	400	A	5668	0.00102127787234042
1001	400	A	5800	0.000821273872340419
1002	400	A	5932	0.000821273872340419
1003	400	A	6064	0.00162128087234042
1004	400	A	6196.1	0.00162128087234042
1005	400	A	6328.1	0.00232127687234042
1006	400	A	6460.1	0.00232127687234042
1007	400	A	6592.2	0.00252127287234043
1008	400	A	6724.2	0.00302127387234043
1009	400	A	6856.2	0.00352127487234043
1010	400	A	6988.2	0.00382128087234042
1011	400	A	7120.3	0.00452127687234043
1012	400	A	7252.3	0.00522127387234042
1013	400	A	7384.3	0.00522127387234042
1014	400	A	7516.4	0.00572127487234042
1015	400	A	7648.4	0.00612127487234042
1016	400	A	7780.4	0.00692127287234043
1017	400	A	7912.4	0.00752127587234042
1018	400	A	8044.5	0.00822128087234042
1019	400	A	8176.5	0.00892127687234043
1020	400	A	8308.5	0.00972127587234042
1021	400	A	8440.5	0.0101212748723404
1022	400	A	8572.6	0.0110212758723404
1023	400	A	8704.6	0.0118212738723404
1024	400	A	8836.6	0.0131212738723404
1025	400	A	8968.6	0.0140212738723404
1026	400	A	9100.7	0.0150212758723404
1027	400	A	9232.7	0.0156212788723404
1028	400	A	9364.7	0.0173212778723404
1029	400	A	9496.8	0.0182212778723404
1030	400	A	9628.8	0.0196212798723404
1031	400	A	9760.8	0.0210212738723404
1032	400	A	9892.8	0.0227212798723404
1033	400	A	10024.9	0.0239212778723404
1034	400	A	10156.9	0.0256212768723404
1035	400	A	10288.9	0.0274212778723404
1036	400	A	10421	0.0289212728723404
1037	400	A	10553	0.0310212788723404
1038	400	A	10685	0.0327212778723404
1039	400	A	10817	0.0349212708723404
1040	400	A	10949.1	0.0371212778723404
1041	400	A	11081.1	0.0396212758723404
1042	400	A	11213.1	0.0424212778723404
1043	400	A	11345.1	0.0447212728723404
1044	400	A	11477.2	0.0472212698723404
1045	400	A	11609.2	0.0505212808723404
1046	400	A	11741.2	0.0534212708723404
1047	400	A	11873.2	0.0566212798723404
1048	400	A	12005.3	0.0598212748723404
1049	400	A	12137.3	0.0635212778723404
1050	400	A	12269.3	0.0665212838723404
1051	400	A	12401.3	0.0706212788723404
1052	400	A	12533.4	0.0744212838723404
1053	400	A	12665.4	0.0792212748723404
1054	400	A	12797.4	0.0832212828723404
1055	400	A	12929.5	0.0882212788723404
1056	400	A	13061.5	0.0933212758723404
1057	400	A	13193.5	0.0982212838723404
1058	400	A	13325.5	0.10322127887234
1059	400	A	13457.5	0.10902127287234
1060	400	A	13589.6	0.11572128187234
1061	400	A	13721.6	0.12152127587234
1062	400	A	13853.6	0.12632128287234
1063	400	A	13985.6	0.13182127187234
1064	400	A	14117.7	0.13572127787234
1065	400	A	14249.7	0.14072127287234
1066	400	A	14381.7	0.14612127487234
1067	400	A	14513.7	0.15172128087234
1068	400	A	14645.8	0.15842127487234
1069	400	A	14777.8	0.16602128387234
1070	400	A	14909.8	0.17372128087234
1071	400	A	15041.8	0.18222128987234
1072	400	A	15173.8	0.19032126387234
1073	400	A	15305.9	0.19992127687234
1074	400	A	15437.9	0.20972126387234
1075	400	A	15569.9	0.21932127787234
1076	400	A	15702	0.22822126387234
1077	400	A	15834	0.23622128087234
1078	400	A	15966	0.24592128087234
1079	400	A	16098	0.25602128787234
1080	400	A	16230.1	0.26522126487234
1081	400	A	16362.1	0.27442127187234
1082	400	A	16494.1	0.28452127887234
1083	400	A	16626.1	0.29432126587234
1084	400	A	16758.2	0.30582126687234
1085	400	A	16890.2	0.31912126787234
1086	400	A	17022.2	0.32902127187234
1087	400	A	17154.2	0.33742126487234
1088	400	A	17286.3	0.34702127887234
1089	400	A	17418.3	0.35622128487234
1090	400	A	17550.3	0.36542126187234
1091	400	A	17682.4	0.37412127487234
1092	400	A	17814.4	0.38372128887234
1093	400	A	17946.4	0.39332127287234
1094	400	A	18078.4	0.40202128587234
1095	400	A	18210.5	0.41142126587234
1096	400	A	18342.5	0.42052128587234
1097	400	A	18474.5	0.42882129187234
1098	400	A	18606.5	0.43812128587234
1099	400	A	18738.6	0.44722130587234
1100	400	A	18870.6	0.45692130587234
1101	400	A	19002.6	0.46552130287234
1102	400	A	19134.6	0.47552129287234
1103	400	A	19266.7	0.48432126287234
1104	400	A	19398.7	0.49272128587234
1105	400	A	19530.7	0.50132128287234
1106	400	A	19662.7	0.51122125687234
1107	400	A	19794.8	0.51982125287234
1108	400	A	19926.8	0.52982130287234
1109	400	A	20058.8	0.54172125187234
1110	400	A	20190.9	0.55352130187234
1111	400	A	20322.9	0.56582125687234
1112	400	A	20454.9	0.57482126087234
1113	400	A	20586.9	0.58452126087234
1114	400	A	20719	0.590521302872341
1115	400	A	20851	0.597121264872341
1116	400	A	20983	0.60422125187234
1117	400	A	21115	0.60932126287234
1118	400	A	21247.1	0.616721298872341
1119	400	A	21379.1	0.62082126387234
1120	400	A	21511.1	0.62642129987234
1121	400	A	21643.2	0.63302126187234
1122	400	A	21775.2	0.64132126887234
1123	400	A	21907.2	0.64932128487234
1124	400	A	22039.2	0.65602126387234
1125	400	A	22171.3	0.663221266872341
1126	400	A	22303.3	0.66812130487234
1127	400	A	22435.3	0.67402127087234
1128	400	A	22567.4	0.67972126287234
1129	400	A	22699.4	0.68492129087234
1130	400	A	22831.4	0.68992128687234
1131	400	A	22963.4	0.69512125487234
1132	400	A	23095.5	0.69972130387234
1133	400	A	23227.5	0.70432129187234
1134	400	A	23359.5	0.70782127687234
1135	400	A	23491.5	0.71322127887234
1136	400	A	23623.6	0.715521302872341
1137	400	A	23755.6	0.72122129487234
1138	400	A	23887.6	0.72462126287234
1139	400	A	24019.6	0.72862127087234
1140	400	A	24151.7	0.73282125287234
1141	400	A	24283.7	0.73632129687234
1142	400	A	24415.7	0.74192127287234
1143	400	A	24547.7	0.74442126987234
1144	400	A	24679.8	0.749721255872341
1145	400	A	24811.8	0.75282129287234
1146	400	A	24943.8	0.75892129187234
1147	400	A	25075.8	0.76272126687234
1148	400	A	25207.9	0.76542129787234
1149	400	A	25339.9	0.768921282872341
1150	400	A	25471.9	0.77452125787234
1151	400	A	25604	0.77732130587234
1152	400	A	25736	0.78312125487234
1153	400	A	25868	0.78612127587234
1154	400	A	26000	0.79232129087234
1155	400	A	26132.1	0.79562130287234
1156	400	A	26264.1	0.79952129387234
1157	400	A	26396.1	0.80162128487234
1158	400	A	26528.2	0.80662127987234
1159	400	A	26660.2	0.81132128487234
1160	400	A	26792.2	0.81612124687234
1161	400	A	26924.2	0.82002129787234
1162	400	A	27056.2	0.82252129587234
1163	400	A	27188.3	0.82762124787234
1164	400	A	27320.3	0.83182128987234
1165	400	A	27452.3	0.835421290872341
1166	400	A	27584.3	0.84042128587234
1167	400	A	27716.3	0.84532126487234
1168	400	A	27848.4	0.84772130487234
1169	400	A	27980.4	0.85152127987234
1170	400	A	28112.4	0.85592129487234
1171	400	A	28244.5	0.85882129987234
1172	400	A	28376.5	0.86312129787234
1173	400	A	28508.5	0.86542126187234
1174	400	A	28640.5	0.86952128687234
1175	400	A	28772.6	0.87212130087234
1176	400	A	28904.6	0.87612124987234
1177	400	A	29036.6	0.87792124987234
1178	400	A	29168.7	0.88282128887234
1179	400	A	29300.7	0.88552125987234
1180	400	A	29432.7	0.887421276872341
1181	400	A	29564.7	0.89232125587234
1182	400	A	29696.8	0.894721295872341
1183	400	A	29828.8	0.89762130087234
1184	400	A	29960.8	0.89962127487234
1185	400	A	30092.8	0.90282126987234
1186	400	A	30224.9	0.90412130587234
1187	400	A	30356.9	0.90742131787234
1188	400	A	30488.9	0.90992125587234
1189	400	A	30621	0.91152128287234
1190	400	A	30753	0.91482123387234
1191	400	A	30885	0.91732129087234
1192	400	A	31017.1	0.91952129887234
1193	400	A	31149.1	0.92352124687234
1194	400	A	31281.1	0.92602130487234
1195	400	A	31413.1	0.928421225872341
1196	400	A	31545.2	0.93292125787234
1197	400	A	31677.2	0.93532129787234
1198	400	A	31809.2	0.93662127487234
1199	400	A	31941.2	0.94062122387234
1200	400	A	32073.3	0.94342133087234
1201	400	A	32205.3	0.94502123887234
1202	400	A	32337.3	0.94822129287234
1203	400	A	32469.3	0.95202132787234
1204	400	A	32601.3	0.953521218872341
1205	400	A	32733.4	0.954821314872341
1206	400	A	32865.4	0.95902129687234
1207	400	A	32997.4	0.960021224872341
1208	400	A	33129.5	0.963921275872341
1209	400	A	33261.5	0.96562131887234
1210	400	A	33393.5	0.968021240872341
1211	400	A	33525.6	0.970821228872341
1212	400	A	33657.6	0.97382124987234
1213	400	A	33789.6	0.975721325872341
1214	400	A	33921.6	0.980121221872341
1215	400	A	34053.7	0.98152133487234
1216	400	A	34185.7	0.98552128387234
1217	400	A	34317.7	0.98732122487234
1218	400	A	34449.7	0.99042126187234
1219	400	A	34581.8	0.991721239872341
1220	400	A	34713.8	0.99392124687234
1221	400	A	34845.8	0.99492129387234
1222	400	A	34977.9	0.99812122887234
1223	400	A	35109.9	0.99912127487234
1224	400	A	35241.9	1.00132128287234
1225	400	A	35373.9	1.00632127787234
1226	400	A	35503.1	1.00672122487234
1227	400	A	35638	1.00912126587234
1228	400	A	35770	1.01012131287234
1229	400	A	35902	1.01222130387234
1230	400	A	36034	1.01492127487234
1231	400	A	36166.1	1.01792129587234
1232	400	A	36298.1	1.01822122587234
1233	400	A	36430.1	1.02052124987234
1234	400	A	36562.1	1.02382132087234
1235	400	A	36694.2	1.02452131787234
1236	400	A	36826.2	1.02732130587234
1237	400	A	36958.2	1.03032132687234
1238	400	A	37090.2	1.03092130687234
1239	400	A	37222.3	1.03332122887234
1240	400	A	37354.3	1.03742131287234
1241	400	A	37486.3	1.03872128987234
1242	400	A	37618.4	1.04232129087234
1243	400	A	37750.4	1.04532131187234
1244	400	A	37882.4	1.04392131887234
1245	400	A	38014.4	1.04812129987234
1246	400	A	38146.4	1.04912122787234
1247	400	A	38278.5	1.05082127087234
1248	400	A	38410.5	1.05212124887234
1249	400	A	38542.5	1.05562123387234
1250	400	A	38674.6	1.05612131587234
1251	400	A	38806.6	1.05842122087234
1252	400	A	38938.6	1.05952128487234
1253	400	A	39070.6	1.06172129187234
1254	400	A	39202.7	1.06312128587234
1255	400	A	39334.7	1.06462129587234
1256	400	A	39466.7	1.06572124087234
1257	400	A	39598.7	1.06882127787234
1258	400	A	39730.8	1.07002123887234
1259	400	A	39862.8	1.07132133487234
1260	400	A	39994.8	1.07312127587234
1261	400	A	40126.9	1.07532128387234
1262	400	A	40258.9	1.07872125187234
1263	400	A	40390.9	1.07922133487234
1264	400	A	40522.9	1.08302124987234
1265	400	A	40655	1.08392127987234
1266	400	A	40787	1.08532127387234
1267	400	A	40919	1.08602127087234
1268	400	A	41051.1	1.08802124587234
1269	400	A	41183.1	1.08972128887234
1270	400	A	41315.2	1.09332129087234
1271	400	A	41447.2	1.09282132687234
1272	400	A	41579.2	1.09532126487234
1273	400	A	41711.2	1.09612127787234
1274	400	A	41843.3	1.09772130487234
1275	400	A	41975.3	1.09912129887234
1276	400	A	42107.3	1.09892126587234
1278	500	A	132	-0.00127872412765957
1279	500	A	264.1	-0.00137872612765957
1280	500	A	396.1	-0.00157872112765958
1281	500	A	528.1	-0.00127872412765957
1282	500	A	660.1	-0.00127872412765957
1283	500	A	792.2	-0.000978726127659577
1284	500	A	924.2	-0.00107872012765958
1285	500	A	1056.2	-0.00117872212765958
1286	500	A	1188.3	-0.00117872212765958
1287	500	A	1320.3	-0.00117872212765958
1288	500	A	1452.3	-0.00107872012765958
1289	500	A	1584.3	-0.000978726127659577
1290	500	A	1716.4	-0.000878725127659574
1291	500	A	1848.4	-0.000978726127659577
1292	500	A	1980.4	-0.000978726127659577
1293	500	A	2112.4	-0.000778723127659572
1294	500	A	2244.5	-0.000578719127659583
1295	500	A	2376.5	-7.87261276595785e-05
1296	500	A	2508.5	-0.000678721127659584
1297	500	A	2640.6	-0.000378724127659574
1298	500	A	2772.6	-0.000278722127659572
1299	500	A	2904.6	-0.000178720127659585
1300	500	A	3036.6	-7.87261276595785e-05
1301	500	A	3168.6	-7.87261276595785e-05
1302	500	A	3300.7	0.000221278872340427
1303	500	A	3555.5	0.00032127287234042
1304	500	A	3687.6	0.000121277872340425
1305	500	A	3819.6	0.00032127287234042
1306	500	A	3951.6	0.000621278872340425
1307	500	A	4083.7	0.000721279872340427
1308	500	A	4215.7	0.00102127787234042
1309	500	A	4347.7	0.000921275872340421
1310	500	A	4479.7	0.000821273872340419
1311	500	A	4611.8	0.00142127687234042
1312	500	A	4743.8	0.00142127687234042
1313	500	A	4875.8	0.00152127887234042
1314	500	A	5007.8	0.00142127687234042
1315	500	A	5139.9	0.00222127587234042
1316	500	A	5271.9	0.00192127787234042
1317	500	A	5403.9	0.00262127487234042
1318	500	A	5535.9	0.00252127287234043
1319	500	A	5668	0.00292127987234042
1320	500	A	5800	0.00322127787234042
1321	500	A	5932	0.00352127487234043
1322	500	A	6064	0.00362127687234041
1323	500	A	6196.1	0.00392127487234042
1324	500	A	6328.1	0.00432127387234042
1325	500	A	6460.1	0.00472127287234042
1326	500	A	6592.2	0.00512127987234043
1327	500	A	6724.2	0.00532127587234042
1328	500	A	6856.2	0.00602128087234043
1329	500	A	6988.2	0.00622127587234042
1330	500	A	7120.3	0.00682127887234042
1331	500	A	7252.3	0.00732127987234042
1332	500	A	7384.3	0.00772127887234042
1333	500	A	7516.4	0.00822128087234042
1334	500	A	7648.4	0.00872127387234042
1335	500	A	7780.4	0.00932127687234043
1336	500	A	7912.4	0.0100212738723404
1337	500	A	8044.5	0.0106212758723404
1338	500	A	8176.5	0.0116212778723404
1339	500	A	8308.5	0.0121212788723404
1340	500	A	8440.5	0.0128212758723404
1341	500	A	8572.6	0.0138212778723404
1342	500	A	8704.6	0.0147212788723404
1343	500	A	8836.6	0.0154212758723404
1344	500	A	8968.6	0.0165212788723404
1345	500	A	9100.7	0.0175212738723404
1346	500	A	9232.7	0.0185212758723404
1347	500	A	9364.7	0.0199212768723404
1348	500	A	9496.8	0.0208212778723404
1349	500	A	9628.8	0.0221212768723404
1350	500	A	9760.8	0.0235212788723404
1351	500	A	9892.8	0.0251212758723404
1352	500	A	10024.9	0.0264212758723404
1353	500	A	10156.9	0.0283212778723404
1354	500	A	10288.9	0.0300212768723404
1355	500	A	10421	0.0317212758723404
1356	500	A	10553	0.0336212778723404
1357	500	A	10685	0.0359212728723404
1358	500	A	10817	0.0377212728723404
1359	500	A	10949.1	0.0403212728723404
1360	500	A	11081.1	0.0422212748723404
1361	500	A	11213.1	0.0452212808723404
1362	500	A	11345.1	0.0476212768723404
1363	500	A	11477.2	0.0503212778723404
1364	500	A	11609.2	0.0532212818723404
1365	500	A	11741.2	0.0566212798723404
1366	500	A	11873.2	0.0594212828723404
1367	500	A	12005.3	0.0629212828723404
1368	500	A	12137.3	0.0662212788723404
1369	500	A	12269.3	0.0699212818723404
1370	500	A	12401.3	0.0736212698723404
1371	500	A	12533.4	0.0778212808723404
1372	500	A	12665.4	0.0819212758723404
1373	500	A	12797.4	0.0860212708723404
1374	500	A	12929.5	0.0907212758723404
1375	500	A	13061.5	0.0958212728723404
1376	500	A	13193.5	0.10092126987234
1377	500	A	13325.5	0.10582127887234
1378	500	A	13457.5	0.11142128387234
1379	500	A	13589.6	0.11802127687234
1380	500	A	13721.6	0.12422127687234
1381	500	A	13853.6	0.12912127087234
1382	500	A	13985.6	0.13372127387234
1383	500	A	14117.7	0.13862128287234
1384	500	A	14249.7	0.14232127087234
1385	500	A	14381.7	0.14802127787234
1386	500	A	14513.7	0.15332127787234
1387	500	A	14645.8	0.15982126887234
1388	500	A	14777.8	0.16732129087234
1389	500	A	14909.8	0.17472126787234
1390	500	A	15041.8	0.18272128387234
1391	500	A	15173.8	0.19102128987234
1392	500	A	15305.9	0.20012127987234
1393	500	A	15437.9	0.20972126387234
1394	500	A	15569.9	0.21912127387234
1395	500	A	15702	0.22742128087234
1396	500	A	15834	0.23552128387234
1397	500	A	15966	0.24552127387234
1398	500	A	16098	0.25482126787234
1399	500	A	16230.1	0.26402127387234
1400	500	A	16362.1	0.27312126487234
1401	500	A	16494.1	0.28342127487234
1402	500	A	16626.1	0.29312127487234
1403	500	A	16758.2	0.30292126187234
1404	500	A	16890.2	0.31492128687234
1405	500	A	17022.2	0.32652127387234
1406	500	A	17154.2	0.33492126787234
1407	500	A	17286.3	0.34482127087234
1408	500	A	17418.3	0.35342126787234
1409	500	A	17550.3	0.36202126387234
1410	500	A	17682.4	0.37202128487234
1411	500	A	17814.4	0.38062128087234
1412	500	A	17946.4	0.38982128787234
1413	500	A	18078.4	0.39802127787234
1414	500	A	18210.5	0.40682127787234
1415	500	A	18342.5	0.41632130387234
1416	500	A	18474.5	0.42512127487234
1417	500	A	18606.5	0.43502124787234
1418	500	A	18738.6	0.44312128087234
1419	500	A	18870.6	0.45232125787234
1420	500	A	19002.6	0.46152129487234
1421	500	A	19134.6	0.47112127787234
1422	500	A	19266.7	0.47962125787234
1423	500	A	19398.7	0.48862126187234
1424	500	A	19530.7	0.49662127787234
1425	500	A	19662.7	0.506221261872341
1426	500	A	19794.8	0.51522126487234
1427	500	A	19926.8	0.524421300872341
1428	500	A	20058.8	0.53542127887234
1429	500	A	20190.9	0.54852124687234
1430	500	A	20322.9	0.56122126887234
1431	500	A	20454.9	0.57132127587234
1432	500	A	20586.9	0.57922127487234
1433	500	A	20719	0.58592125487234
1434	500	A	20851	0.59282126687234
1435	500	A	20983	0.59982129587234
1436	500	A	21115	0.60582127887234
1437	500	A	21247.1	0.61212125087234
1438	500	A	21379.1	0.61652126587234
1439	500	A	21511.1	0.62172129387234
1440	500	A	21643.2	0.628021266872341
1441	500	A	21775.2	0.63402124887234
1442	500	A	21907.2	0.64182129187234
1443	500	A	22039.2	0.65012129787234
1444	500	A	22171.3	0.65792128087234
1445	500	A	22303.3	0.66362127387234
1446	500	A	22435.3	0.66912129187234
1447	500	A	22567.4	0.67412128687234
1448	500	A	22699.4	0.68012126987234
1449	500	A	22831.4	0.68532129787234
1450	500	A	22963.4	0.69012125987234
1451	500	A	23095.5	0.695221271872341
1452	500	A	23227.5	0.69982126087234
1453	500	A	23359.5	0.703921284872341
1454	500	A	23491.5	0.70852127387234
1455	500	A	23623.6	0.71182128487234
1456	500	A	23755.6	0.71722128687234
1457	500	A	23887.6	0.72082128787234
1458	500	A	24019.6	0.72422125587234
1459	500	A	24151.7	0.72782125787234
1460	500	A	24283.7	0.73182126587234
1461	500	A	24415.7	0.737721290872341
1462	500	A	24547.7	0.74222126287234
1463	500	A	24679.8	0.74632128787234
1464	500	A	24811.8	0.74922129187234
1465	500	A	24943.8	0.75432130387234
1466	500	A	25075.8	0.757721271872341
1467	500	A	25207.9	0.76212128687234
1468	500	A	25339.9	0.76672127487234
1469	500	A	25471.9	0.77182128687234
1470	500	A	25604	0.77392127787234
1471	500	A	25736	0.779521253872341
1472	500	A	25868	0.783421304872341
1473	500	A	26000	0.78792127687234
1474	500	A	26132.1	0.79132130387234
1475	500	A	26264.1	0.79482128887234
1476	500	A	26396.1	0.79852124687234
1477	500	A	26528.2	0.80302127887234
1478	500	A	26660.2	0.80662127987234
1479	500	A	26792.2	0.81132128487234
1480	500	A	26924.2	0.81542124987234
1481	500	A	27056.2	0.81782129087234
1482	500	A	27188.3	0.82302125987234
1483	500	A	27320.3	0.82762124787234
1484	500	A	27452.3	0.83202126287234
1485	500	A	27584.3	0.83602127087234
1486	500	A	27716.3	0.83962127287234
1487	500	A	27848.4	0.84282126687234
1488	500	A	27980.4	0.84632125187234
1489	500	A	28112.4	0.85162129687234
1490	500	A	28244.5	0.85512128187234
1491	500	A	28376.5	0.859421279872341
1492	500	A	28508.5	0.86132129687234
1493	500	A	28640.5	0.86402126787234
1494	500	A	28772.6	0.86782130287234
1495	500	A	28904.6	0.87132128787234
1496	500	A	29036.6	0.87422129187234
1497	500	A	29168.7	0.87792124987234
1498	500	A	29300.7	0.88072129787234
1499	500	A	29432.7	0.88332125187234
1500	500	A	29564.7	0.88752129387234
1501	500	A	29696.8	0.889221277872341
1502	500	A	29828.8	0.89242127187234
1503	500	A	29960.8	0.89612128987234
1504	500	A	30092.8	0.898721303872341
1505	500	A	30224.9	0.89992126487234
1506	500	A	30356.9	0.903421249872341
1507	500	A	30488.9	0.90572127387234
1508	500	A	30621	0.90862127787234
1509	500	A	30753	0.91242131287234
1510	500	A	30885	0.913221325872341
1511	500	A	31017.1	0.91582128087234
1512	500	A	31149.1	0.92072125987234
1513	500	A	31281.1	0.92202123687234
1514	500	A	31413.1	0.925521221872341
1515	500	A	31545.2	0.93012126987234
1516	500	A	31677.2	0.93112131587234
1517	500	A	31809.2	0.93302127387234
1518	500	A	31941.2	0.93682130887234
1519	500	A	32073.3	0.94092127387234
1520	500	A	32205.3	0.94282123087234
1521	500	A	32337.3	0.945821251872341
1522	500	A	32469.3	0.950921263872341
1523	500	A	32601.3	0.95262130787234
1524	500	A	32733.4	0.954221334872341
1525	500	A	32865.4	0.95832129987234
1526	500	A	32997.4	0.960121240872341
1527	500	A	33129.5	0.96382125887234
1528	500	A	33261.5	0.96612128287234
1529	500	A	33393.5	0.96962126787234
1530	500	A	33525.6	0.97162124187234
1531	500	A	33657.6	0.974221315872341
1532	500	A	33789.6	0.975721325872341
1533	500	A	33921.6	0.98102125187234
1534	500	A	34053.7	0.982221331872341
1535	500	A	34185.7	0.986521329872341
1536	500	A	34317.7	0.990121331872341
1537	500	A	34449.7	0.992921319872341
1538	500	A	34581.8	0.99272128587234
1539	500	A	34713.8	0.995621290872341
1540	500	A	34845.8	0.99722131787234
1541	500	A	34977.9	1.00142129987234
1542	500	A	35109.9	1.00312122387234
1543	500	A	35241.9	1.00472125087234
1544	500	A	35373.9	1.00942131587234
1545	500	A	35503.1	1.01152130687234
1546	500	A	35638	1.01352128087234
1547	500	A	35770	1.01332124787234
1548	500	A	35902	1.01542123787234
1549	500	A	36034	1.01692124887234
1550	500	A	36166.1	1.02132126387234
1551	500	A	36298.1	1.02232131087234
1552	500	A	36430.1	1.02502128187234
1553	500	A	36562.1	1.02862128287234
1554	500	A	36694.2	1.02802130287234
1555	500	A	36826.2	1.03102132387234
1556	500	A	36958.2	1.03402122587234
1557	500	A	37090.2	1.03472122187234
1558	500	A	37222.3	1.03772124287234
1559	500	A	37354.3	1.04172131087234
1560	500	A	37486.3	1.04272123887234
1561	500	A	37618.4	1.04652127287234
1562	500	A	37750.4	1.04822131687234
1563	500	A	37882.4	1.04742130287234
1564	500	A	38014.4	1.05212124887234
1565	500	A	38146.4	1.05322131187234
1566	500	A	38278.5	1.05402132587234
1567	500	A	38410.5	1.05502125287234
1568	500	A	38542.5	1.05872127087234
1569	500	A	38674.6	1.05942126787234
1570	500	A	38806.6	1.06142124187234
1571	500	A	38938.6	1.06162127487234
1572	500	A	39070.6	1.06362124987234
1573	500	A	39202.7	1.06582125687234
1574	500	A	39334.7	1.06792124787234
1575	500	A	39466.7	1.06872126187234
1576	500	A	39598.7	1.07112130187234
1577	500	A	39730.8	1.07062121887234
1578	500	A	39862.8	1.07322129287234
1579	500	A	39994.8	1.07452126987234
1580	500	A	40126.9	1.07742127487234
1581	500	A	40258.9	1.08032127887234
1582	500	A	40390.9	1.08182128987234
1583	500	A	40522.9	1.08442124387234
1584	500	A	40655	1.08402129687234
1585	500	A	40787	1.08752128187234
1586	500	A	40919	1.08762129787234
1587	500	A	41051.1	1.08962127287234
1588	500	A	41183.1	1.09222122687234
1589	500	A	41315.2	1.09522124787234
1590	500	A	41447.2	1.09432121787234
1591	500	A	41579.2	1.09612127787234
1592	500	A	41711.2	1.09782132187234
1593	500	A	41843.3	1.09892126587234
1594	500	A	41975.3	1.10002132887234
1595	500	A	42107.3	1.09962126287234
1597	600	A	132	-0.00177872512765957
1598	600	A	264.1	-0.00217872412765958
1599	600	A	396.1	-0.00187872712765957
1600	600	A	528.1	-0.00217872412765958
1601	600	A	660.1	-0.00227872612765957
1602	600	A	792.2	-0.00187872712765957
1603	600	A	924.2	-0.00197872112765958
1604	600	A	1056.2	-0.00187872712765957
1605	600	A	1188.3	-0.00157872112765958
1606	600	A	1320.3	-0.00197872112765958
1607	600	A	1452.3	-0.00187872712765957
1608	600	A	1584.3	-0.00167872312765958
1609	600	A	1716.4	-0.00157872112765958
1610	600	A	1848.4	-0.00167872312765958
1611	600	A	1980.4	-0.00157872112765958
1612	600	A	2112.4	-0.00147872012765958
1613	600	A	2244.5	-0.00117872212765958
1614	600	A	2376.5	-0.00127872412765957
1615	600	A	2508.5	-0.00137872612765957
1616	600	A	2640.6	-0.00107872012765958
1617	600	A	2772.6	-0.00117872212765958
1618	600	A	2904.6	-0.00107872012765958
1619	600	A	3036.6	-0.000678721127659584
1620	600	A	3168.6	-0.000778723127659572
1621	600	A	3300.7	-0.000478725127659577
1622	600	A	3555.5	-0.000578719127659583
1623	600	A	3687.6	-0.000278722127659572
1624	600	A	3819.6	-0.000178720127659585
1625	600	A	3951.6	-7.87261276595785e-05
1626	600	A	4083.7	2.12758723404233e-05
1627	600	A	4215.7	0.000521276872340423
1628	600	A	4347.7	0.000221278872340427
1629	600	A	4479.7	0.000521276872340423
1630	600	A	4611.8	0.000521276872340423
1631	600	A	4743.8	0.00112127987234042
1632	600	A	4875.8	0.00102127787234042
1633	600	A	5007.8	0.00112127987234042
1634	600	A	5139.9	0.00162128087234042
1635	600	A	5271.9	0.00142127687234042
1636	600	A	5403.9	0.00192127787234042
1637	600	A	5535.9	0.00212127387234042
1638	600	A	5668	0.00232127687234042
1639	600	A	5800	0.00252127287234043
1640	600	A	5932	0.00312127587234041
1641	600	A	6064	0.00322127787234042
1642	600	A	6196.1	0.00372127887234042
1643	600	A	6328.1	0.00402127587234043
1644	600	A	6460.1	0.00432127387234042
1645	600	A	6592.2	0.00442127587234042
1646	600	A	6724.2	0.00522127387234042
1647	600	A	6856.2	0.00532127587234042
1648	600	A	6988.2	0.00592127887234042
1649	600	A	7120.3	0.00642127987234042
1650	600	A	7252.3	0.00672127687234042
1651	600	A	7384.3	0.00742127387234043
1652	600	A	7516.4	0.00782127387234043
1653	600	A	7648.4	0.00842127587234043
1654	600	A	7780.4	0.00882127587234043
1655	600	A	7912.4	0.00972127587234042
1656	600	A	8044.5	0.0102212768723404
1657	600	A	8176.5	0.0110212758723404
1658	600	A	8308.5	0.0117212798723404
1659	600	A	8440.5	0.0123212748723404
1660	600	A	8572.6	0.0133212768723404
1661	600	A	8704.6	0.0140212738723404
1662	600	A	8836.6	0.0152212798723404
1663	600	A	8968.6	0.0161212798723404
1664	600	A	9100.7	0.0170212798723404
1665	600	A	9232.7	0.0182212778723404
1666	600	A	9364.7	0.0192212798723404
1667	600	A	9496.8	0.0205212798723404
1668	600	A	9628.8	0.0217212778723404
1669	600	A	9760.8	0.0230212778723404
1670	600	A	9892.8	0.0247212768723404
1671	600	A	10024.9	0.0262212798723404
1672	600	A	10156.9	0.0280212798723404
1673	600	A	10288.9	0.0297212788723404
1674	600	A	10421	0.0315212728723404
1675	600	A	10553	0.0334212748723404
1676	600	A	10685	0.0354212788723404
1677	600	A	10817	0.0378212748723404
1678	600	A	10949.1	0.0400212818723404
1679	600	A	11081.1	0.0422212748723404
1680	600	A	11213.1	0.0452212808723404
1681	600	A	11345.1	0.0479212818723404
1682	600	A	11477.2	0.0502212758723404
1683	600	A	11609.2	0.0535212718723404
1684	600	A	11741.2	0.0566212798723404
1685	600	A	11873.2	0.0601212798723404
1686	600	A	12005.3	0.0636212798723404
1687	600	A	12137.3	0.0670212768723404
1688	600	A	12269.3	0.0709212838723404
1689	600	A	12401.3	0.0751212798723404
1690	600	A	12533.4	0.0794212788723404
1691	600	A	12665.4	0.0839212798723404
1692	600	A	12797.4	0.0888212738723404
1693	600	A	12929.5	0.0933212758723404
1694	600	A	13061.5	0.0988212788723404
1695	600	A	13193.5	0.10432128287234
1696	600	A	13325.5	0.11032127987234
1697	600	A	13457.5	0.11622127587234
1698	600	A	13589.6	0.12362128187234
1699	600	A	13721.6	0.12992128387234
1700	600	A	13853.6	0.13512128287234
1701	600	A	13985.6	0.14112127987234
1702	600	A	14117.7	0.14582126987234
1703	600	A	14249.7	0.15052127487234
1704	600	A	14381.7	0.15692126387234
1705	600	A	14513.7	0.16242128287234
1706	600	A	14645.8	0.16962128587234
1707	600	A	14777.8	0.17772128887234
1708	600	A	14909.8	0.18572127487234
1709	600	A	15041.8	0.19482126487234
1710	600	A	15173.8	0.20322128787234
1711	600	A	15305.9	0.21292128887234
1712	600	A	15437.9	0.22262128887234
1713	600	A	15569.9	0.23282128287234
1714	600	A	15702	0.24172126887234
1715	600	A	15834	0.25052126887234
1716	600	A	15966	0.26052128987234
1717	600	A	16098	0.27002128687234
1718	600	A	16230.1	0.28052127087234
1719	600	A	16362.1	0.28992128087234
1720	600	A	16494.1	0.30122127787234
1721	600	A	16626.1	0.31002127787234
1722	600	A	16758.2	0.32132127587234
1723	600	A	16890.2	0.33432128687234
1724	600	A	17022.2	0.34532126487234
1725	600	A	17154.2	0.35372128787234
1726	600	A	17286.3	0.36382126487234
1727	600	A	17418.3	0.37212127087234
1728	600	A	17550.3	0.38232126487234
1729	600	A	17682.4	0.39212128187234
1730	600	A	17814.4	0.40172126587234
1731	600	A	17946.4	0.41062125287234
1732	600	A	18078.4	0.41962125587234
1733	600	A	18210.5	0.42862125887234
1734	600	A	18342.5	0.43782129587234
1735	600	A	18474.5	0.44752129587234
1736	600	A	18606.5	0.45642128287234
1737	600	A	18738.6	0.46562125987234
1738	600	A	18870.6	0.47502126987234
1739	600	A	19002.6	0.48372128287234
1740	600	A	19134.6	0.49372127287234
1741	600	A	19266.7	0.50322129987234
1742	600	A	19398.7	0.51142128987234
1743	600	A	19530.7	0.52022125987234
1744	600	A	19662.7	0.52932127987234
1745	600	A	19794.8	0.53832128287234
1746	600	A	19926.8	0.54782124987234
1747	600	A	20058.8	0.56032129787234
1748	600	A	20190.9	0.57232126287234
1749	600	A	20322.9	0.58502128387234
1750	600	A	20454.9	0.59512129087234
1751	600	A	20586.9	0.60312124787234
1752	600	A	20719	0.60962125387234
1753	600	A	20851	0.61682125587234
1754	600	A	20983	0.62412127487234
1755	600	A	21115	0.630521264872341
1756	600	A	21247.1	0.635221269872341
1757	600	A	21379.1	0.64162125887234
1758	600	A	21511.1	0.64602127387234
1759	600	A	21643.2	0.65332129287234
1760	600	A	21775.2	0.66302129287234
1761	600	A	21907.2	0.66962125587234
1762	600	A	22039.2	0.677021291872341
1763	600	A	22171.3	0.683221247872341
1764	600	A	22303.3	0.687921252872341
1765	600	A	22435.3	0.69382127787234
1766	600	A	22567.4	0.69802125987234
1767	600	A	22699.4	0.70422127487234
1768	600	A	22831.4	0.709021296872341
1769	600	A	22963.4	0.71482130587234
1770	600	A	23095.5	0.71882125387234
1771	600	A	23227.5	0.723921265872341
1772	600	A	23359.5	0.72732129387234
1773	600	A	23491.5	0.73212125587234
1774	600	A	23623.6	0.73512127687234
1775	600	A	23755.6	0.739521291872341
1776	600	A	23887.6	0.74282130287234
1777	600	A	24019.6	0.74692126787234
1778	600	A	24151.7	0.751221265872341
1779	600	A	24283.7	0.75482126787234
1780	600	A	24415.7	0.76012125287234
1781	600	A	24547.7	0.76402130387234
1782	600	A	24679.8	0.76832130187234
1783	600	A	24811.8	0.770421292872341
1784	600	A	24943.8	0.775521304872341
1785	600	A	25075.8	0.77932127987234
1786	600	A	25207.9	0.78582128587234
1787	600	A	25339.9	0.78872128987234
1788	600	A	25471.9	0.79302128787234
1789	600	A	25604	0.79592129287234
1790	600	A	25736	0.79962125087234
1791	600	A	25868	0.80432125587234
1792	600	A	26000	0.80982127487234
1793	600	A	26132.1	0.81392129987234
1794	600	A	26264.1	0.81822129787234
1795	600	A	26396.1	0.82042130487234
1796	600	A	26528.2	0.824221279872341
1797	600	A	26660.2	0.82922127487234
1798	600	A	26792.2	0.83432128687234
1799	600	A	26924.2	0.83602127087234
1800	600	A	27056.2	0.83982130587234
1801	600	A	27188.3	0.84372129687234
1802	600	A	27320.3	0.850021269872341
1803	600	A	27452.3	0.852921273872341
1804	600	A	27584.3	0.856921281872341
1805	600	A	27716.3	0.860521283872341
1806	600	A	27848.4	0.86442127487234
1807	600	A	27980.4	0.86582126887234
1808	600	A	28112.4	0.87182125087234
1809	600	A	28244.5	0.87552126887234
1810	600	A	28376.5	0.87962129387234
1811	600	A	28508.5	0.88072129787234
1812	600	A	28640.5	0.88432129887234
1813	600	A	28772.6	0.88632127287234
1814	600	A	28904.6	0.89032128087234
1815	600	A	29036.6	0.89292129587234
1816	600	A	29168.7	0.896221246872341
1817	600	A	29300.7	0.90012129787234
1818	600	A	29432.7	0.89922126787234
1819	600	A	29564.7	0.905221309872341
1820	600	A	29696.8	0.90742131787234
1821	600	A	29828.8	0.90772124787234
1822	600	A	29960.8	0.91192122987234
1823	600	A	30092.8	0.914721217872341
1824	600	A	30224.9	0.91532131687234
1825	600	A	30356.9	0.920321311872341
1826	600	A	30488.9	0.92072125987234
1827	600	A	30621	0.924021329872341
1828	600	A	30753	0.925821270872341
1829	600	A	30885	0.928021278872341
1830	600	A	31017.1	0.930821266872341
1831	600	A	31149.1	0.934621300872341
1832	600	A	31281.1	0.93532129787234
1833	600	A	31413.1	0.938221302872341
1834	600	A	31545.2	0.94202121787234
1835	600	A	31677.2	0.94282123087234
1836	600	A	31809.2	0.94492122187234
1837	600	A	31941.2	0.94792124287234
1838	600	A	32073.3	0.953121271872341
1839	600	A	32205.3	0.954821314872341
1840	600	A	32337.3	0.95732125287234
1841	600	A	32469.3	0.96042129087234
1842	600	A	32601.3	0.962921228872341
1843	600	A	32733.4	0.96472128887234
1844	600	A	32865.4	0.966821279872341
1845	600	A	32997.4	0.96902128687234
1846	600	A	33129.5	0.97292121887234
1847	600	A	33261.5	0.97532125987234
1848	600	A	33393.5	0.977221217872341
1849	600	A	33525.6	0.979921307872341
1850	600	A	33657.6	0.98162123287234
1851	600	A	33789.6	0.98332127587234
1852	600	A	33921.6	0.986821260872341
1853	600	A	34053.7	0.98872121887234
1854	600	A	34185.7	0.99362131587234
1855	600	A	34317.7	0.99652132087234
1856	600	A	34449.7	0.99792131487234
1857	600	A	34581.8	0.997421231872341
1858	600	A	34713.8	1.00182124687234
1859	600	A	34845.8	1.00212129587234
1860	600	A	34977.9	1.00722130787234
1861	600	A	35109.9	1.00732132487234
1862	600	A	35241.9	1.01112123987234
1863	600	A	35373.9	1.01442131087234
1864	600	A	35503.1	1.01582130487234
1865	600	A	35638	1.01802131187234
1866	600	A	35770	1.01842125887234
1867	600	A	35902	1.02032133587234
1868	600	A	36034	1.02242132687234
1869	600	A	36166.1	1.02562126187234
1870	600	A	36298.1	1.02782126987234
1871	600	A	36430.1	1.02882131587234
1872	600	A	36562.1	1.03322133087234
1873	600	A	36694.2	1.03252133387234
1874	600	A	36826.2	1.03542121887234
1875	600	A	36958.2	1.03932127087234
1876	600	A	37090.2	1.03952130387234
1877	600	A	37222.3	1.04222127487234
1878	600	A	37354.3	1.04642125687234
1879	600	A	37486.3	1.04542132887234
1880	600	A	37618.4	1.04872128087234
1881	600	A	37750.4	1.05112132087234
1882	600	A	37882.4	1.05342122587234
1883	600	A	38014.4	1.05562123387234
1884	600	A	38146.4	1.05862125387234
1885	600	A	38278.5	1.06002124787234
1886	600	A	38410.5	1.05932125087234
1887	600	A	38542.5	1.06312128587234
1888	600	A	38674.6	1.06472131287234
1889	600	A	38806.6	1.06722125087234
1890	600	A	38938.6	1.06742128387234
1891	600	A	39070.6	1.07022127187234
1892	600	A	39202.7	1.07202133187234
1893	600	A	39334.7	1.07322129287234
1894	600	A	39466.7	1.07512125087234
1895	600	A	39598.7	1.07792123787234
1896	600	A	39730.8	1.07752129087234
1897	600	A	39862.8	1.07892128487234
1898	600	A	39994.8	1.08282133587234
1899	600	A	40126.9	1.08632132087234
1900	600	A	40258.9	1.08782133187234
1901	600	A	40390.9	1.08872124187234
1902	600	A	40522.9	1.09142133287234
1903	600	A	40655	1.09062131887234
1904	600	A	40787	1.09442123487234
1905	600	A	40919	1.09662124187234
1906	600	A	41051.1	1.09842130187234
1907	600	A	41183.1	1.10012122687234
1908	600	A	41315.2	1.10282131687234
1909	600	A	41447.2	1.10162123687234
1910	600	A	41579.2	1.10402127787234
1911	600	A	41711.2	1.10592123587234
1912	600	A	41843.3	1.10792132887234
1913	600	A	41975.3	1.10852130887234
1914	600	A	42107.3	1.10822125987234
1916	700	A	132	-0.00327872012765958
1917	700	A	264.1	-0.00337872212765958
1918	700	A	396.1	-0.00317872612765958
1919	700	A	528.1	-0.00327872012765958
1920	700	A	660.1	-0.00347872412765958
1921	700	A	792.2	-0.00307872512765958
1922	700	A	924.2	-0.00307872512765958
1923	700	A	1056.2	-0.00327872012765958
1924	700	A	1188.3	-0.00307872512765958
1925	700	A	1320.3	-0.00307872512765958
1926	700	A	1452.3	-0.00327872012765958
1927	700	A	1584.3	-0.00297872312765958
1928	700	A	1716.4	-0.00307872512765958
1929	700	A	1848.4	-0.00337872212765958
1930	700	A	1980.4	-0.00317872612765958
1931	700	A	2112.4	-0.00307872512765958
1932	700	A	2244.5	-0.00247872212765958
1933	700	A	2376.5	-0.00287872112765958
1934	700	A	2508.5	-0.00277871912765958
1935	700	A	2640.6	-0.00277871912765958
1936	700	A	2772.6	-0.00277871912765958
1937	700	A	2904.6	-0.00247872212765958
1938	700	A	3036.6	-0.00217872412765958
1939	700	A	3168.6	-0.00247872212765958
1940	700	A	3300.7	-0.00207872212765958
1941	700	A	3555.5	-0.00207872212765958
1942	700	A	3687.6	-0.00207872212765958
1943	700	A	3819.6	-0.00207872212765958
1944	700	A	3951.6	-0.00147872012765958
1945	700	A	4083.7	-0.00167872312765958
1946	700	A	4215.7	-0.00117872212765958
1947	700	A	4347.7	-0.00127872412765957
1948	700	A	4479.7	-0.00117872212765958
1949	700	A	4611.8	-0.000978726127659577
1950	700	A	4743.8	-0.000478725127659577
1951	700	A	4875.8	-0.000378724127659574
1952	700	A	5007.8	-0.000478725127659577
1953	700	A	5139.9	-7.87261276595785e-05
1954	700	A	5271.9	-7.87261276595785e-05
1955	700	A	5403.9	0.00032127287234042
1956	700	A	5535.9	0.000721279872340427
1957	700	A	5668	0.000821273872340419
1958	700	A	5800	0.00112127987234042
1959	700	A	5932	0.00172127487234042
1960	700	A	6064	0.00192127787234042
1961	700	A	6196.1	0.00222127587234042
1962	700	A	6328.1	0.00252127287234043
1963	700	A	6460.1	0.00302127387234043
1964	700	A	6592.2	0.00312127587234041
1965	700	A	6724.2	0.00382128087234042
1966	700	A	6856.2	0.00412127787234041
1967	700	A	6988.2	0.00442127587234042
1968	700	A	7120.3	0.00492127687234042
1969	700	A	7252.3	0.00542127787234042
1970	700	A	7384.3	0.00612127487234042
1971	700	A	7516.4	0.00682127887234042
1972	700	A	7648.4	0.00762127787234042
1973	700	A	7780.4	0.00842127587234043
1974	700	A	7912.4	0.00862127987234042
1975	700	A	8044.5	0.00922127487234042
1976	700	A	8176.5	0.0104212798723404
1977	700	A	8308.5	0.0109212738723404
1978	700	A	8440.5	0.0116212778723404
1979	700	A	8572.6	0.0126212798723404
1980	700	A	8704.6	0.0135212728723404
1981	700	A	8836.6	0.0140212738723404
1982	700	A	8968.6	0.0153212738723404
1983	700	A	9100.7	0.0161212798723404
1984	700	A	9232.7	0.0177212768723404
1985	700	A	9364.7	0.0189212748723404
1986	700	A	9496.8	0.0199212768723404
1987	700	A	9628.8	0.0217212778723404
1988	700	A	9760.8	0.0230212778723404
1989	700	A	9892.8	0.0247212768723404
1990	700	A	10024.9	0.0263212738723404
1991	700	A	10156.9	0.0281212748723404
1992	700	A	10288.9	0.0300212768723404
1993	700	A	10421	0.0317212758723404
1994	700	A	10553	0.0339212828723404
1995	700	A	10685	0.0358212708723404
1996	700	A	10817	0.0382212818723404
1997	700	A	10949.1	0.0400212818723404
1998	700	A	11081.1	0.0423212768723404
1999	700	A	11213.1	0.0456212728723404
2000	700	A	11345.1	0.0481212698723404
2001	700	A	11477.2	0.0506212828723404
2002	700	A	11609.2	0.0534212708723404
2003	700	A	11741.2	0.0570212718723404
2004	700	A	11873.2	0.0607212748723404
2005	700	A	12005.3	0.0636212798723404
2006	700	A	12137.3	0.0666212708723404
[truncated: 11,954 more rows]
