# Supplementary material for: Tuning dCas9's ability to block transcription enables robust, noiseless knockdown of bacterial genes
Source: Mol Syst Biol. 2018 Mar 8;14(3):e7899. doi: 10.15252/msb.20177899 (PMC5842579; doi:10.15252/msb.20177899)
Supplement: Supplementary file 2 — Source Data for Appendix [file MSB-14-e7899-s009.zip › Source_Data_AppendixFigures/Source_data_for_Figure_S10.csv]

	[DAPG] (uM)	Replicate	GFP fluorescence (a.u.)
1	1e-04	A	673.038049951172
2	1e-04	B	719.376032128906
3	1e-04	C	719.741937890625
4	200	A	7111.91283632813
5	200	B	7795.18334414063
6	200	C	7685.126459375
7	20	A	6529.30541445313
8	20	B	6840.98266054688
9	20	C	6622.36085
10	2	A	2517.53785
11	2	B	2561.56985
12	2	C	2520.14535
13	0.2	A	747.6812
14	0.2	B	943.50185
15	0.2	C	903.20985
16	0.02	A	709.2323
17	0.02	B	749.8256
18	0.02	C	739.3336
19	0.002	A	677.28435
20	0.002	B	704.1151
21	0.002	C	699.38245
