# Supplementary material for: Tuning dCas9's ability to block transcription enables robust, noiseless knockdown of bacterial genes
Source: Mol Syst Biol. 2018 Mar 8;14(3):e7899. doi: 10.15252/msb.20177899 (PMC5842579; doi:10.15252/msb.20177899)
Supplement: Supplementary file 2 — Source Data for Appendix [file MSB-14-e7899-s009.zip › Source_Data_AppendixFigures/Source_data_for_Figure_S12.csv]

	Time after dilution (h)	Cell diameter (um)	Cell length (um)
1	1	0.67041	3.30785
2	1	0.66794	2.781935
3	1	0.74672	3.987815
5	1	0.621933	4.462705
8	1	0.718705	2.10353
9	1	0.692965	1.94987
10	1	0.5923125	3.865225
17	1	0.71071	3.00027
22	1	0.74165	2.95893
23	1	0.600743	2.712645
25	1	0.85917	2.315235
26	1	0.61581	3.173755
27	1	0.75387	3.172715
28	1	0.609726	3.517475
29	1	0.666315	2.39564
30	1	0.676975	3.348345
31	1	0.5010265	1.27101
32	1	0.653575	2.845115
35	1	0.70941	1.720355
37	1	0.795535	2.93436
38	1	0.7241	2.50276
39	1	0.68328	3.20359
41	1	0.65416	2.297035
43	1	0.681005	2.378675
44	1	0.67184	2.558205
45	1	0.6099665	3.02406
46	1	0.73593	2.70088
47	1	0.71422	3.305705
48	1	0.74178	2.9744
49	1	0.618189	2.680015
51	1	0.6381895	2.941185
52	1	0.687895	2.55567
53	1	0.6432855	2.92929
56	1	0.660725	3.28289
57	1	0.680225	2.94008
58	1	0.696605	2.20571
59	1	0.2838875	1.70287
60	1	0.667225	2.637115
61	1	0.59618	2.39239
62	1	0.73918	1.701895
63	1	0.648479	3.005795
64	1	0.5955495	4.24593
65	1	0.69771	2.69386
66	1	0.655655	3.672825
67	1	0.733915	2.614755
69	1	0.663	3.549585
70	1	0.671775	2.299895
71	1	0.780065	2.709265
72	1	0.722345	3.966235
73	1	0.71786	2.208505
74	1	0.6339515	2.386345
75	1	0.612235	2.2893
76	1	0.662805	3.316885
77	1	0.680355	3.419715
78	1	0.68991	2.6806
80	1	0.694265	3.70786
83	1	0.619463	3.56824
84	1	0.634452	2.30594
85	1	0.33462	1.37605
86	1	0.1942785	1.907295
87	1	0.686335	2.58128
88	1	0.614614	3.07203
90	1	0.76167	3.202745
91	1	0.597571	3.427125
92	1	0.6331845	3.5282
93	1	0.685295	3.133975
94	1	0.71214	2.439385
95	1	0.725985	3.1434
96	1	0.717535	2.43308
97	1	0.67067	2.712645
98	1	0.635427	3.881085
100	1	0.6241625	3.608995
101	1	0.685555	4.456205
108	1	0.669825	1.982045
109	1	0.677755	2.60299
110	1	0.707915	3.225625
111	1	0.628056	3.720015
112	1	0.717535	4.377165
121	1	0.65299	1.97951
122	1	0.691015	2.54592
124	1	0.70486	3.157635
125	1	0.719745	2.664415
126	1	0.663	2.6026
129	1	0.77233	3.55589
131	1	0.65065	2.787395
132	1	0.71123	2.304835
133	1	0.684775	3.50818
134	1	0.704145	3.32813
136	1	0.685295	2.634515
137	1	0.740415	3.875105
138	1	0.65988	3.62427
139	1	0.68094	3.097705
140	1	0.803855	2.918695
143	1	0.734825	2.552875
148	1	0.6340555	4.25711
150	1	0.67431	2.884635
151	1	0.75218	3.658005
154	1	0.68367	3.53691
155	1	0.73476	3.29823
156	1	0.72475	2.6611
157	1	0.718835	2.442115
161	1	0.67821	2.37614
162	1	0.686075	2.61339
163	1	0.6454435	2.538445
166	1	0.724425	3.844555
167	1	0.66794	3.5893
168	1	0.65624	2.571205
169	1	0.764465	2.621515
170	1	0.74165	2.742025
171	1	0.718835	1.98796
172	1	0.708045	2.800655
174	1	0.7397	2.7027
177	1	0.658645	3.357835
178	1	0.679055	2.27578
181	1	0.678925	2.72987
182	1	0.663975	3.26729
183	1	0.61048	2.63198
184	1	0.722475	2.22313
185	1	0.69836	2.65733
186	1	0.649688	2.394405
189	1	0.65806	2.51511
190	1	0.638534	2.192515
191	1	0.71552	3.11987
192	1	0.67886	2.613
193	1	0.5950295	3.04629
194	1	0.703495	2.601105
195	1	0.658255	2.978235
196	1	0.719875	2.498795
197	1	0.751075	2.58518
198	1	0.72319	2.48404
201	1	0.6968	2.26993
202	1	0.793715	2.92604
203	1	0.66131	2.469935
204	1	0.6402695	2.6533
205	1	0.69316	3.559465
207	1	0.794235	2.93566
208	1	0.485069	1.223625
209	1	0.705705	2.945865
210	1	0.7189	2.537665
214	1	0.698295	2.4739
215	1	0.654095	4.321785
217	1	0.759005	3.653195
220	1	0.69082	3.560375
225	1	0.6355375	3.9585
226	1	0.664625	4.388865
231	1	0.639548	2.41904
232	1	0.66846	3.232775
233	1	0.822185	2.197325
234	1	0.68822	2.7664
235	1	0.70798	3.53067
237	1	0.672165	2.649205
239	1	0.6056635	2.436005
240	1	0.65975	3.004235
241	1	0.6838	3.15731
242	1	0.666185	2.547285
243	1	0.65598	2.917265
244	1	0.71123	2.350725
246	1	0.6414395	2.53396
247	1	0.753155	3.00456
248	1	0.65728	3.146845
249	1	0.825175	2.742675
250	1	0.6327425	2.805855
251	1	0.639769	2.865655
252	1	0.794365	2.72519
253	1	0.70694	3.01847
254	1	0.6415175	2.64862
255	1	0.708175	2.227745
256	1	0.6260475	2.92968
257	1	0.727675	2.2685
258	1	0.65936	2.40578
259	1	0.688545	3.40015
260	1	0.72605	2.290405
261	1	0.732745	2.658045
262	1	0.6409	4.39374
263	1	0.65078	2.512705
264	1	0.5838495	3.95967
265	1	0.719355	2.64615
266	1	0.68679	3.39664
267	1	0.69303	2.271035
268	1	0.6202625	2.786095
270	1	0.697125	2.9068
278	2	0.664885	2.161445
281	2	0.662285	2.645695
289	2	0.76154	3.102905
293	2	0.774085	2.041585
294	2	0.665015	2.175745
296	2	0.72215	3.86516
297	2	0.642369	2.82594
298	2	0.67548	2.888665
299	2	0.696215	2.68398
300	2	0.634777	4.36787
301	2	0.681655	4.32744
302	2	0.92339	2.43932
304	2	0.697125	2.26655
308	2	0.6877	2.00343
309	2	0.71123	3.34984
313	2	0.70408	3.50168
323	2	0.658775	3.360175
326	2	0.660335	3.21789
327	2	0.671385	3.145285
333	2	0.692965	2.133105
346	2	0.660465	2.71102
353	2	0.706745	3.76909
354	2	0.65299	3.39547
363	2	0.613535	3.070665
371	2	0.6295315	2.505035
372	2	0.656435	2.45635
374	2	0.615238	3.562195
379	2	0.66391	2.285205
396	2	0.656435	3.67107
400	2	0.67964	2.53981
403	2	0.729365	2.074085
404	2	0.6376435	3.21516
407	2	0.645333	2.947685
408	2	0.691925	1.97639
410	2	0.692315	2.35313
423	2	0.672295	2.408315
450	2	0.741975	4.490005
471	2	0.72137	3.61491
481	2	0.65026	3.67289
482	2	0.640432	2.30581
484	2	0.646815	4.31717
485	2	0.770835	3.85086
486	2	0.708175	4.592185
494	2	0.676715	2.93878
531	2	0.710125	4.06471
532	2	0.6302335	1.965275
534	2	0.66937	2.50809
542	2	0.83707	2.54085
545	2	0.670605	2.85844
546	2	0.81861	2.00616
549	2	0.661245	2.396485
550	2	0.74815	2.13629
555	2	0.584454	3.96279
559	2	0.750295	2.992275
567	2	0.778765	2.527655
583	2	0.6449365	3.34477
586	2	0.714935	2.183675
592	2	0.756145	3.87556
606	2	0.66547	3.64702
607	2	0.630526	2.243345
618	2	0.65312	2.17633
622	2	0.66417	2.656225
630	2	0.765765	2.4024
631	2	0.761865	3.15497
635	2	0.77792	2.005835
636	2	0.65598	2.151955
638	2	0.699595	3.848325
639	2	0.654745	2.896335
640	2	0.7137	2.85337
641	2	0.685555	2.658565
642	2	0.662285	4.31665
643	2	0.67158	4.396665
651	2	0.700635	3.3631
659	2	0.69875	3.554915
672	2	0.6481865	3.20385
676	2	0.671125	3.15952
685	2	0.700245	2.160665
696	2	0.669305	2.760355
699	2	0.69316	2.54137
700	2	0.683345	2.70361
703	2	0.71435	3.76259
712	2	0.634582	3.122795
724	2	0.6186375	3.578055
735	2	0.661635	3.704805
743	2	0.699985	2.00369
744	2	0.69238	2.387385
757	2	0.72579	2.893995
771	2	0.715585	3.14119
773	2	0.67067	2.493725
774	2	0.6302855	3.74296
775	2	0.6147505	3.05812
777	2	0.636038	3.1122
780	2	0.620347	3.371225
782	2	0.6456515	2.08663
784	2	0.652145	3.106675
786	2	0.639301	2.50406
790	2	0.67808	2.439255
792	2	0.713635	2.594345
793	2	0.712725	2.2633
803	2	0.74789	2.08468
810	2	0.6393465	3.28406
836	2	0.634829	2.470585
838	2	0.705575	3.63974
853	2	1.425775	3.59333
856	2	0.65741	2.158975
860	2	0.757835	1.948635
873	2	0.68835	4.025645
878	2	0.65338	1.982305
879	2	0.65767	2.520245
890	2	0.829075	2.51316
893	2	0.663195	2.87651
894	2	0.803985	2.00187
895	2	0.665535	2.40955
896	2	0.75777	2.139475
901	2	0.616616	3.93315
905	2	0.73307	3.016325
915	2	0.79339	2.5285
924	2	0.6464835	3.35452
931	2	0.77389	3.85476
944	2	0.66586	2.27669
966	2	0.786955	2.430285
967	2	0.773825	3.182465
996	2	0.608244	1.968265
1008	2	0.6340425	2.31816
1009	2	0.741455	2.973425
1013	2	0.735345	3.653325
1014	2	0.72943	3.94693
1016	2	0.659685	2.92786
1023	2	0.6144385	3.644225
1024	2	0.641212	2.69958
1026	2	0.6473935	3.529175
1029	2	0.702975	2.373475
1030	2	0.66898	2.580955
1032	2	0.617747	3.687645
1033	2	0.610402	2.31114
1035	2	0.624598	3.31344
1037	2	0.6142695	2.48209
1038	2	0.659555	2.714985
1039	2	0.6301555	3.399825
1045	2	0.681915	3.78404
1048	2	0.6446375	3.36921
1050	2	0.593918	3.206775
1056	2	0.712335	2.20987
1063	2	0.621816	2.44179
1072	2	0.67028	4.02103
1077	2	0.70109	2.676245
1079	2	0.7241	2.918435
1084	2	0.627107	2.52226
1085	2	0.672815	2.79123
1116	2	0.709475	3.152955
1119	2	0.66339	2.480595
1120	2	0.623012	3.74075
1122	2	0.603161	3.05019
1125	2	0.652145	3.217045
1128	2	0.618176	3.333915
1130	2	0.661245	2.080715
1131	2	0.831285	3.26534
1132	2	0.652015	3.102125
1136	2	0.638794	2.505035
1143	2	0.68146	2.426645
1146	2	0.718835	2.644915
1155	2	0.733265	2.28111
1214	2	0.77948	1.998425
1227	2	0.694915	4.127175
1243	2	0.667355	2.915705
1245	2	0.660335	2.44517
1257	2	0.67457	2.346045
1259	2	0.70525	3.22049
1260	2	0.650065	2.37991
1263	2	0.7397	3.940885
1266	2	0.81562	4.45471
1270	2	0.6412445	2.705625
1273	2	0.702	2.39252
1275	2	0.632112	3.742245
1276	2	0.64077	2.82438
1278	2	0.754455	2.615015
1279	2	0.66937	2.76354
1281	2	0.635674	3.40028
1284	2	0.636831	2.527265
1285	2	0.757575	1.968135
1290	2	0.5902975	3.19189
1292	2	0.65299	2.52161
1294	2	0.6410105	2.29268
1299	2	0.716235	2.21949
1300	2	0.65975	2.236325
1305	2	0.628212	2.44621
1306	2	0.65884	2.453945
1317	2	0.706355	2.70855
1319	2	0.71643	2.91291
1320	2	0.75673	1.98302
1325	2	0.625924	2.52928
1357	2	0.704535	3.12897
1359	2	0.6483425	2.58024
1361	2	0.623961	3.74595
1364	2	0.65429	2.50718
1368	2	0.6476015	3.270605
1379	2	0.6481995	3.061435
1382	2	0.760955	2.31335
1384	2	0.6448455	2.514135
1387	2	0.684515	2.428465
1389	2	0.716365	2.65902
1392	2	0.655915	2.394275
1403	2	0.761995	2.2776
1406	2	0.618865	2.135965
1413	2	0.680745	2.778425
1416	2	0.71357	2.315755
1421	2	0.70096	2.48742
1442	2	0.76375	2.27838
1453	2	0.6160115	2.280395
1512	2	0.71942	3.15822
1514	2	0.639977	2.56685
1534	2	0.637494	2.516345
1536	2	0.68237	2.446145
1538	2	0.7163	2.643745
1546	2	0.714155	2.254915
1549	2	0.6031415	2.110355
1554	2	0.678275	2.758275
1558	2	0.6955	2.259075
1563	2	0.67717	2.502825
1590	2	0.73099	2.269215
1604	2	0.7085	3.64468
1608	2	0.6015035	2.23678
1624	2	0.75712	1.952665
1637	2	0.72605	3.988595
1643	2	0.658515	2.50926
1659	2	0.657865	2.87703
1663	2	0.66209	2.39291
1675	2	0.73203	3.00391
1682	2	0.79014	2.508155
1686	2	0.712725	2.41397
1687	2	0.68874	2.288
1689	2	0.5872945	4.251455
1690	2	0.675025	2.389985
1691	2	0.72189	2.558335
1700	2	0.705575	2.60767
1701	2	0.69355	2.26226
1702	2	0.67158	2.385435
1706	2	0.69264	2.60273
1707	2	0.606606	2.819115
1730	2	0.67106	2.302365
1731	2	0.6293495	2.59311
1732	2	0.663	2.809365
1733	2	0.78793	2.422225
1734	2	0.767585	3.20749
1737	2	0.82836	2.05504
1743	2	0.662415	2.907515
1744	2	0.66924	2.010125
1765	2	0.70785	3.63038
1774	2	0.760435	1.942655
1780	2	0.72995	3.98385
1781	2	0.657215	2.50003
1789	2	0.6708	2.875665
1791	2	0.808535	1.989195
1793	2	0.665795	2.400645
1800	2	0.74542	2.98961
1805	2	0.79105	2.529995
1809	2	0.700505	2.422355
1810	2	0.69732	2.266485
1812	2	0.58734	4.24749
1813	2	0.68133	2.38537
1814	2	0.71526	2.559245
1817	2	0.623883	3.697785
1819	2	0.639704	3.345355
1821	2	0.711685	2.19921
1824	2	0.76778	3.868605
1825	2	0.70356	2.591485
1826	2	0.692445	2.2776
1827	2	0.6617	2.352805
1831	2	0.606684	2.79773
1832	2	0.68614	2.59675
1836	2	0.667875	3.66938
1845	2	0.66313	4.135625
1847	2	0.657215	2.648425
1851	2	0.659425	2.296125
1852	2	0.628901	2.5857
1853	2	0.659035	2.81879
1854	2	0.774605	2.404025
1855	2	0.75361	3.178565
1858	2	0.76401	1.988285
1860	2	0.729235	3.87153
1861	2	0.654875	2.873065
1862	2	0.668135	1.99732
1874	2	0.704535	3.320915
1877	2	0.667875	2.43841
1878	2	0.69719	3.53925
1897	2	0.672945	2.73728
1901	2	0.72579	2.7209
1904	2	0.698815	4.02051
1942	2	0.675155	3.187405
1947	2	0.674635	3.141515
1956	2	0.65897	2.541825
1970	2	0.67353	2.65473
1975	2	0.6164275	2.52031
1976	2	0.661765	2.579135
1978	2	0.78416	2.398305
1979	2	0.77272	3.148665
1982	2	0.77467	2.020785
1984	2	0.6591	2.92786
1986	2	0.657605	4.405895
1992	2	0.709475	3.361475
1994	2	0.65533	2.454465
1998	2	0.65299	3.215225
2004	2	0.686595	2.13967
2007	2	0.90922	2.613
2011	2	0.666575	2.32739
2012	2	0.66716	2.75197
2015	2	0.675025	2.54189
2016	2	0.723125	2.71375
2017	2	0.675545	2.71128
2024	2	0.673855	3.99815
2026	2	0.6444165	2.2737
2034	2	0.628693	2.48833
2036	2	0.645385	2.98779
2037	2	0.64402	3.701945
2038	2	0.6128915	3.5672
2039	2	0.5934955	3.57942
2042	2	0.670735	2.26512
2043	2	1.05443	3.16758
2051	2	0.713375	3.917745
2052	2	0.65715	3.792035
2055	2	0.6449625	3.68095
2059	2	0.67821	2.57088
2060	2	0.290784	1.38255
2062	2	0.7254	2.08546
2066	2	0.67483	3.121625
2069	2	0.66911	2.95269
2070	2	0.695045	1.968005
2072	2	0.65962	3.11415
2073	2	0.687115	2.341105
2076	2	0.65663	3.87439
2077	2	0.618631	4.14076
2082	2	0.6395025	2.77121
2084	2	0.67691	3.21399
2087	2	0.687505	2.419885
2108	2	0.838565	2.59168
2109	2	0.802035	3.559075
2110	2	0.688935	3.041415
2112	2	0.696995	3.072485
2113	2	0.745745	4.495855
2114	2	0.672035	2.75483
2119	2	0.738985	2.545985
2121	2	0.5938205	3.1668
2122	2	0.781365	3.356795
2126	2	0.80106	3.187535
2128	2	0.68107	2.54592
2133	2	0.683865	2.45583
2135	2	0.713635	3.660215
2138	2	0.55224	2.50237
2141	2	0.691795	3.18123
2142	2	0.695695	2.483975
2143	2	0.66014	3.663725
2144	2	0.643097	2.35443
2146	2	0.65351	4.381975
2147	2	0.77129	2.7729
2148	2	0.74724	3.997825
2149	2	0.754975	2.32128
2152	2	0.73619	2.692885
2153	2	0.67093	3.55602
2154	2	0.65221	3.117985
2155	2	0.677495	3.003585
2157	2	0.72332	3.23414
2159	2	0.727025	4.442035
2161	2	0.67951	2.19765
2162	2	0.6228235	2.344225
2164	2	0.578565	2.76354
2165	2	0.66131	2.57855
2170	2	0.6296745	2.77511
2171	2	0.6465225	4.14349
2176	2	0.66456	2.293265
2177	2	0.630383	2.563145
2178	2	0.667615	2.631915
2179	2	0.77649	2.414295
2183	2	0.635102	2.862925
2185	2	0.6578	1.998685
2189	2	0.68185	3.426085
2202	2	0.66833	2.449005
2203	2	0.69173	3.509025
2207	2	0.702845	2.811315
2209	2	0.6484725	2.722525
2213	2	0.818155	3.20788
2221	2	0.592124	3.426735
2224	2	0.66456	2.74313
2226	2	0.71695	2.72012
2228	2	0.682435	4.02831
2230	2	0.734955	2.66019
2237	2	0.6405815	2.989415
2238	2	0.653315	3.722355
2240	2	0.594724	3.58852
2248	2	0.90272	3.003455
2255	2	0.687115	2.854085
2257	2	0.705835	3.92041
2258	2	0.67353	3.79808
2259	2	0.68029	2.650765
2261	2	0.551395	4.56833
2265	2	0.609713	3.273855
2266	2	0.67782	2.58011
2269	2	0.66456	3.18747
2270	2	0.66859	3.12949
2273	2	0.658515	3.12741
2274	2	0.7176	3.24506
2279	2	0.71019	2.58128
2285	2	0.636584	2.75925
2287	2	0.66898	3.19488
2288	2	0.67691	2.29528
2296	2	0.713115	2.112565
2299	2	0.614653	3.483935
2305	2	1.3013	3.77559
2308	2	0.653575	3.90234
2309	2	0.684645	3.088215
2310	2	0.75218	4.53661
2311	2	0.672295	2.746315
2312	2	0.677365	3.04252
2316	2	0.5871515	3.15224
2317	2	0.711555	4.118465
2319	2	0.66157	2.36132
2320	2	0.785785	3.33879
2321	2	0.5945745	2.673255
2324	2	0.68887	3.24532
2327	2	0.66001	2.168985
2332	2	0.699725	2.79019
2346	2	0.642954	2.607605
2351	2	0.695435	2.638025
2352	2	0.734045	2.587065
2353	2	0.674505	3.583515
2357	2	0.71682	4.534465
2388	2	0.770445	2.438085
2391	2	0.7345	4.000815
2408	2	0.655395	2.395315
2413	2	0.74854	3.01769
2417	2	0.7917	2.515695
2420	2	0.714675	2.43789
2421	2	0.70304	2.295475
2422	2	0.5960695	4.24957
2423	2	0.68302	2.373735
2424	2	0.7241	2.57712
2426	2	0.6285045	3.679585
2428	2	0.77467	3.87816
2429	2	0.7111	2.59311
2433	2	0.715325	2.472795
2434	2	0.70044	2.292745
2435	2	0.666315	2.37107
2436	2	0.6096805	2.800265
2437	2	0.68952	2.593825
2441	2	0.67145	3.660865
2449	2	0.665925	2.74339
2454	2	0.657605	2.83504
2456	2	0.6669	4.16559
2466	2	0.66365	2.30061
2467	2	0.6344195	2.59077
2468	2	0.66573	2.771795
2469	2	0.77285	2.402725
2470	2	0.7553	3.1681
2473	2	0.649935	2.89146
2474	2	0.67197	2.00278
2478	2	0.692055	3.4177
2487	2	0.663	2.44543
2488	2	0.698035	3.53665
2492	2	0.706095	2.81333
2494	2	0.69355	2.73611
2497	2	0.80743	3.235245
2506	2	0.5971095	3.415425
2510	2	0.665665	2.7235
2514	2	0.7189	2.69828
2517	2	0.683735	4.010565
2519	2	0.72813	2.705235
2528	2	0.653055	3.695835
2530	2	0.5986435	3.58865
2546	2	0.69225	2.861885
2551	2	0.683865	2.66526
2557	2	0.613951	3.30967
2561	2	0.653315	3.182465
2563	2	0.674765	3.14782
2567	2	0.66989	3.142035
2568	2	0.721695	3.246555
2574	2	0.71968	2.581605
2602	2	0.65442	2.59493
2604	2	0.65988	2.515955
2608	2	0.5715775	3.19345
2612	2	0.738075	2.981485
2614	2	0.652665	3.053505
2615	2	0.774085	2.31725
2618	2	0.681005	2.424825
2619	2	0.718705	2.669225
2621	2	0.663585	2.34832
2625	2	0.70551	2.198885
2629	2	0.71968	2.12745
2631	2	0.616655	2.1346
2634	2	0.687635	2.78668
2636	2	0.550108	4.224545
2637	2	0.70941	2.31101
2639	2	0.695175	2.51056
2640	2	0.71942	1.77281
2656	2	0.749905	2.2698
2660	2	0.6471595	2.63523
2662	2	0.658775	2.79916
2665	2	0.6069375	2.265965
2667	2	0.660985	2.74391
2668	2	0.699595	2.126995
2669	2	0.779805	3.457935
2701	2	0.701935	2.523495
2703	2	0.6695	2.3842
2710	2	0.763815	2.988895
2712	2	0.647868	4.206735
2718	2	0.743665	3.58969
2719	2	0.77597	2.535325
2722	2	0.707005	2.41501
2726	2	0.5753865	4.249115
2727	2	0.677625	2.37172
2728	2	0.72007	2.567825
2730	2	0.627276	3.719365
2733	2	0.773175	3.84644
2734	2	0.719875	2.622425
2739	2	0.729495	2.48144
2740	2	0.69784	2.27279
2741	2	0.66586	2.40201
2742	2	0.606632	2.847065
2743	2	0.686725	2.581085
2753	2	0.68484	2.766335
2756	2	0.663	2.85675
2757	2	0.666575	4.172285
2767	2	0.6323525	2.615405
2768	2	0.6449105	2.99663
2782	2	0.694915	3.45501
2795	2	0.707265	3.27483
2804	2	0.70148	2.831075
2806	2	0.6747	2.348385
2813	2	0.67587	3.16537
2827	2	0.65377	2.92032
2843	2	0.6279975	3.75037
2846	2	0.638703	2.834
2851	2	0.652665	2.754505
2853	2	0.6269575	3.38221
2856	2	0.699465	2.66643
2860	2	0.6387745	2.56633
2861	2	0.66027	1.875185
2862	2	0.759525	1.96547
2865	2	0.66677	2.524665
2866	2	0.635973	2.27942
2867	2	0.693745	3.929965
2868	2	0.68718	2.68164
2869	2	0.667095	3.120455
2870	2	0.703755	2.210975
2871	2	0.65975	2.21663
2875	2	0.652275	2.42034
2876	2	0.6225635	2.43854
2877	2	0.668785	2.467985
2881	2	0.6167395	2.449265
2886	2	0.69875	2.702505
2888	2	0.751335	1.960465
2889	2	0.690885	2.384135
2897	2	0.654875	2.169895
2898	2	0.6251375	2.510885
2904	2	0.68471	2.41488
2924	2	0.72514	3.13456
2927	2	0.6425315	2.58115
2930	2	0.653835	2.493465
2948	2	0.656435	3.07866
2950	2	0.76245	2.30308
2953	2	0.673205	2.2048
2956	2	0.6591	2.37289
2964	2	0.734305	2.263625
2966	2	0.713635	2.235805
2968	2	0.622388	2.164955
2974	2	0.686985	2.795
3006	2	0.651365	2.650115
3009	2	0.65832	2.808975
3013	2	0.6257745	2.293005
3016	2	0.67561	2.769195
3018	2	0.70954	2.15826
3019	2	0.78	3.44422
