# Supplementary material for: Tuning dCas9's ability to block transcription enables robust, noiseless knockdown of bacterial genes
Source: Mol Syst Biol. 2018 Mar 8;14(3):e7899. doi: 10.15252/msb.20177899 (PMC5842579; doi:10.15252/msb.20177899)
Supplement: Supplementary file 2 — Source Data for Appendix [file MSB-14-e7899-s009.zip › Source_Data_AppendixFigures/Source_data_for_Figure_S3.csv]

	[IPTG] (mM)	Replicate	RFP concentration	Strain
7	2	2	1211.36434782609	AV75
9	2	2	1496.86592991914	AV75
10	2	2	2890.94541666667	AV75
12	2	2	1111.06	AV75
18	2	2	370.828333333333	AV75
29	2	2	657.553333333333	AV75
35	2	2	1350.0635483871	AV75
37	2	2	380.17	AV75
38	2	2	1166.83563573883	AV75
39	2	2	360.007254901961	AV75
40	2	2	456.301818181818	AV75
41	2	2	324.397272727273	AV75
43	2	2	1218.19352941176	AV75
44	2	2	775.252352941176	AV75
45	2	2	633.362424242424	AV75
46	2	2	228.190754716981	AV75
49	2	2	448.002653061224	AV75
50	2	2	187.734864864865	AV75
51	2	2	348.386666666667	AV75
55	2	2	1511.85480243161	AV75
59	2	2	1005.68642512077	AV75
63	2	2	1026.73254295533	AV75
73	2	2	1182.24025839793	AV75
74	2	2	110.887619047619	AV75
75	2	2	1370.66204724409	AV75
92	2	2	1118.31672209026	AV75
101	2	2	594.62	AV75
102	2	2	936.797419354839	AV75
105	2	2	1503.24903225806	AV75
111	2	2	1783.87298804781	AV75
113	2	2	1342.27873015873	AV75
114	2	2	1494.03815856778	AV75
117	2	2	1087.27887850467	AV75
118	2	2	1114.33343873518	AV75
119	2	2	1245.91052369077	AV75
120	2	2	1346.69692307692	AV75
121	2	2	1400.92466472303	AV75
122	2	2	1114.5400913242	AV75
123	2	2	691.96962406015	AV75
124	2	2	1546.66545454545	AV75
125	2	2	1086.22194174757	AV75
126	2	2	1269.94122905028	AV75
127	2	2	861.201632653061	AV75
137	2	2	1959.08	AV75
141	2	2	1394.71253012048	AV75
145	2	2	2209.14864988558	AV75
148	2	2	1474.10994011976	AV75
149	2	2	1000.3476056338	AV75
150	2	2	1221.58	AV75
151	2	2	1578.47890710383	AV75
159	2	2	1121.79604938272	AV75
160	2	2	96.98	AV75
161	2	2	740.42328358209	AV75
162	2	2	1154.52	AV75
172	2	2	104.91	AV75
177	2	2	1581.60545454545	AV75
178	2	2	984.70681724846	AV75
181	2	2	1182.30637681159	AV75
185	2	2	1157.39333333333	AV75
186	2	2	1615.04820058997	AV75
187	2	2	1481.59561253561	AV75
191	2	2	1185.34975265018	AV75
199	2	2	976.295384615385	AV75
200	2	2	1228.56650963597	AV75
201	2	2	166.591504424779	AV75
207	2	2	1193.45171215881	AV75
208	2	2	1388.84666666667	AV75
213	2	2	1117.7771659919	AV75
219	2	2	734.915294117647	AV75
226	2	2	836.082877697842	AV75
229	2	2	1379.9292211838	AV75
234	2	2	1122.41775216138	AV75
249	2	2	1075.2510955711	AV75
250	2	2	800.185319148936	AV75
254	2	2	619.799526462396	AV75
262	2	2	1312.92535168196	AV75
265	2	2	1349.05050314465	AV75
266	2	2	1289.77377358491	AV75
267	2	2	1351.68024208566	AV75
268	2	2	1765.3268627451	AV75
275	2	2	1385.6181120944	AV75
282	2	2	1151.77836734694	AV75
284	2	2	1049.91638474295	AV75
285	2	2	894.635862068965	AV75
296	2	2	961.392934131737	AV75
305	2	2	1096.20302325581	AV75
308	2	2	965.318100558659	AV75
309	2	2	2008.00705882353	AV75
312	2	2	1134.75024390244	AV75
324	2	2	1065.56975981524	AV75
325	2	2	1451.42978067885	AV75
334	2	2	1279.99551351351	AV75
337	2	2	1110.71029581994	AV75
339	2	2	1016.80342857143	AV75
340	2	2	1048.9113059126	AV75
342	2	2	1327.82058267717	AV75
345	2	2	1320.17132038835	AV75
346	2	2	1192.79513131313	AV75
347	2	2	1706.15805633803	AV75
355	2	2	291.750909090909	AV75
356	2	2	1167.32944444444	AV75
358	2	2	1557.99529411765	AV75
360	2	2	1287.29986332574	AV75
365	2	2	1107.29768844221	AV75
376	2	2	1699.90778325123	AV75
379	2	2	1399.88944983819	AV75
386	2	2	529.073432835821	AV75
395	2	2	1215.29610687023	AV75
399	2	2	1440.29359281437	AV75
400	2	2	1708.88665738162	AV75
401	2	2	1062.55683046683	AV75
402	2	2	941.922935560859	AV75
411	2	2	1229.10818181818	AV75
413	2	2	937.42692722372	AV75
418	2	2	1192.45745406824	AV75
433	2	2	898.424012219959	AV75
437	2	2	1482.57582995951	AV75
440	2	2	934.643191489362	AV75
448	2	2	564.845423728814	AV75
453	2	2	1245.5163190184	AV75
456	2	2	1571.54222222222	AV75
457	2	2	1249.35154574132	AV75
466	2	2	1161.03717171717	AV75
470	2	2	1136.38043956044	AV75
471	2	2	876.722985074627	AV75
481	2	2	182.523846153846	AV75
482	2	2	222.096315789474	AV75
491	2	2	956.40183639399	AV75
492	2	2	1429.72437923251	AV75
495	2	2	1160.38426966292	AV75
496	2	2	876.017299578059	AV75
497	2	2	1072.47557251908	AV75
498	2	2	1013.425	AV75
499	2	2	836.044186046512	AV75
502	2	2	179.949122807018	AV75
503	2	2	337.537288135593	AV75
505	2	2	408.76017699115	AV75
508	2	2	909.109523809524	AV75
510	2	2	1267.94900662252	AV75
511	2	2	1424.67142857143	AV75
512	2	2	268.935135135135	AV75
515	2	2	1421.74247787611	AV75
517	2	2	370.655555555556	AV75
520	2	2	1152.57915194346	AV75
521	2	2	770.57027027027	AV75
523	2	2	1794.74029850746	AV75
524	2	2	199.476923076923	AV75
528	2	2	848.42	AV75
529	2	2	517.183116883117	AV75
530	2	2	236.130769230769	AV75
531	2	2	NA	AV75
532	2	2	496.715384615385	AV75
533	2	2	530.915384615385	AV75
536	2	2	264.759259259259	AV75
538	2	2	1571.08113989637	AV75
540	2	2	1217.27771812081	AV75
541	2	2	1061.78265060241	AV75
548	2	2	1883.01790575916	AV75
567	2	2	1122.55592677346	AV75
568	2	2	NA	AV75
573	2	2	1557.68103286385	AV75
575	2	2	795.217014925373	AV75
578	2	2	332.02	AV75
582	2	2	757.935823095823	AV75
583	2	2	377.708421052632	AV75
584	2	2	1863.1305982906	AV75
589	2	2	670.23603960396	AV75
590	2	2	1321.1325170068	AV75
591	2	2	341.225964912281	AV75
595	2	2	487.942272727273	AV75
596	2	2	499.610833333333	AV75
597	2	2	349.234736842105	AV75
598	2	2	389.993846153846	AV75
599	2	2	426.34	AV75
600	2	2	311.942040816327	AV75
602	2	2	723.42024691358	AV75
603	2	2	1713.99662650602	AV75
604	2	2	367.423333333333	AV75
605	2	2	886.123783783784	AV75
606	2	2	370.869850746269	AV75
607	2	2	549.173333333333	AV75
609	2	2	301.763529411765	AV75
612	2	2	266.658181818182	AV75
614	2	2	267.125714285714	AV75
619	2	2	289.156666666667	AV75
620	2	2	429.15746031746	AV75
621	2	2	366.250526315789	AV75
622	2	2	324.078805970149	AV75
623	2	2	356.310588235294	AV75
624	2	2	113.586666666667	AV75
625	2	2	335.85282051282	AV75
626	2	2	331.194838709677	AV75
627	2	2	271.19	AV75
630	2	2	227.718378378378	AV75
633	2	2	978.014603174603	AV75
644	2	2	1159.92088291747	AV75
649	2	2	1892.87230769231	AV75
651	2	2	1049.63402298851	AV75
652	2	2	NA	AV75
658	2	2	126.78	AV75
661	2	2	1175.05682539683	AV75
665	2	2	1477.90324324324	AV75
666	2	2	1259.15612403101	AV75
667	2	2	1320.2459375	AV75
673	2	2	948.791054131054	AV75
674	2	2	91.33	AV75
675	2	2	828.998028169014	AV75
679	2	2	1445.14	AV75
680	2	2	1185.62446700508	AV75
681	2	2	1818.6727388535	AV75
682	2	2	1560.73272727273	AV75
683	2	2	1064.76899182561	AV75
684	2	2	1264.56853658537	AV75
685	2	2	1076.10680851064	AV75
689	2	2	1297.04532110092	AV75
690	2	2	1062.54918205805	AV75
692	2	2	1254.3475	AV75
693	2	2	276.417142857143	AV75
694	2	2	1865.02144578313	AV75
703	2	2	942.575254237288	AV75
706	2	2	1402.64178571429	AV75
709	2	2	1193.62736263736	AV75
714	2	2	984.846209150327	AV75
715	2	2	1013.19430107527	AV75
717	2	2	277.105	AV75
718	2	2	1404.28365079365	AV75
719	2	2	1477.99	AV75
720	2	2	873.212222222222	AV75
721	2	2	1678.23590163934	AV75
722	2	2	1910.12043478261	AV75
726	2	2	1381.66567567568	AV75
731	2	2	1737.57436213992	AV75
732	2	2	986.949595959596	AV75
738	2	2	908.588205128205	AV75
750	2	2	1188.3480866426	AV75
756	2	2	981.881319796954	AV75
758	2	2	375.324864864865	AV75
761	2	2	1319.70581005587	AV75
762	2	2	1132.68397476341	AV75
763	2	2	977.154352159469	AV75
764	2	2	1424.60201183432	AV75
765	2	2	1003.75113924051	AV75
771	2	2	1174.21176911544	AV75
772	2	2	1092.00925925926	AV75
773	2	2	1334.21907216495	AV75
775	2	2	1119.51201372998	AV75
776	2	2	249.074	AV75
789	2	2	355.088709677419	AV75
790	2	2	416.801724137931	AV75
791	2	2	162.564814814815	AV75
792	2	2	1428.01489028213	AV75
793	2	2	267.75	AV75
794	2	2	261.59	AV75
796	2	2	1047.2703562341	AV75
801	2	2	1354.75183150183	AV75
803	2	2	235.858333333333	AV75
807	2	2	1578.65229885057	AV75
809	2	2	397.457142857143	AV75
810	2	2	1296.56058020478	AV75
832	2	2	337.87037037037	AV75
846	2	2	140.847826086957	AV75
852	2	2	268.244444444444	AV75
874	2	2	NA	AV75
877	2	2	882.370919881306	AV75
878	2	2	599.613636363636	AV75
885	2	2	519.64	AV75
892	2	2	501.461538461538	AV75
893	2	2	423.69014084507	AV75
911	2	2	574.35	AV75
916	2	2	1203.16216216216	AV75
921	2	2	1350.53754940711	AV75
929	2	2	619.12	AV75
939	2	2	963.787564766839	AV75
945	2	2	1011.12398921833	AV75
947	2	2	1320.08737864078	AV75
949	2	2	962.991561181435	AV75
951	2	2	1251.25641025641	AV75
952	2	2	921.46735395189	AV75
956	2	2	998.73782729805	AV75
962	2	2	461.091428571429	AV75
966	2	2	1815.37426356589	AV75
967	2	2	371.330526315789	AV75
968	2	2	NA	AV75
975	2	2	NA	AV75
982	2	2	464.789387755102	AV75
983	2	2	235.156363636364	AV75
985	2	2	174.9575	AV75
991	2	2	548.143529411765	AV75
995	2	2	254.11	AV75
996	2	2	1395.45318284424	AV75
997	2	2	NA	AV75
999	2	2	1008.16654731458	AV75
1000	2	2	462.353333333333	AV75
1001	2	2	909.380240963855	AV75
1003	2	2	472.493913043478	AV75
1004	2	2	277.405	AV75
1008	2	2	1561.25269230769	AV75
1009	2	2	360.024918032787	AV75
1014	2	2	733.166153846154	AV75
1015	2	2	1129.06850299401	AV75
1016	2	2	96.26	AV75
1027	2	2	1065.59090909091	AV75
1028	2	2	1219.80508474576	AV75
1031	2	2	NA	AV75
1036	2	2	969.885093167702	AV75
1038	2	2	1057.09490084986	AV75
1039	2	2	1411.28070175439	AV75
1040	2	2	304.116666666667	AV75
1041	2	2	1400.24647887324	AV75
1042	2	2	1169.30922431866	AV75
1043	2	2	1161.20085470085	AV75
1044	2	2	1618.46153846154	AV75
1045	2	2	164.222222222222	AV75
1051	2	2	1199.62820512821	AV75
1053	2	2	NA	AV75
1058	2	2	865.677377892031	AV75
1059	2	2	127.544776119403	AV75
1061	2	2	314.465	AV75
1063	2	2	205.265957446808	AV75
1067	2	2	1213.18711656442	AV75
1069	2	2	223.858490566038	AV75
1072	2	2	415.776470588235	AV75
1074	2	2	1199.50699300699	AV75
1076	0	2	70.313810298103	AV01
1079	0	2	103.188891304348	AV01
1080	0	2	106.691172995781	AV01
1081	0	2	108.403341563786	AV01
1082	0	2	111.940565656566	AV01
1083	0	2	108.528979919679	AV01
1085	0	2	97.7672713754647	AV01
1086	0	2	104.477277310924	AV01
1089	0	2	92.7263333333333	AV01
1099	0	2	100.508142118863	AV01
1100	0	2	104.690613636364	AV01
1101	0	2	105.042784172662	AV01
1102	0	2	108.57258677686	AV01
1103	0	2	113.395047244094	AV01
1107	0	2	99.6853006833713	AV01
1108	0	2	104.199630434783	AV01
1114	0	2	102.029125	AV01
1117	0	2	106.567666666667	AV01
1119	0	2	106.643587601078	AV01
1122	0	2	109.52489380531	AV01
1130	0	2	56.7486975088968	AV01
1132	0	2	105.695707317073	AV01
1134	0	2	111.768824561404	AV01
1135	0	2	118.402775510204	AV01
1136	0	2	110.446142857143	AV01
1137	0	2	101.483656019656	AV01
1138	0	2	98.4763762376238	AV01
1156	0	2	100.113263157895	AV01
1160	0	2	109.109020408163	AV01
1161	0	2	96.4004908424908	AV01
1169	0	2	112.413072463768	AV01
1171	0	2	110.389877729258	AV01
1172	0	2	107.200156862745	AV01
1173	0	2	107.158	AV01
1185	0	2	109.826776859504	AV01
1186	0	2	110.248595988539	AV01
1187	0	2	125.365560538117	AV01
1197	0	2	106.209574036511	AV01
1212	0	2	103.80354368932	AV01
1214	0	2	118.005	AV01
1217	0	2	114.374047619048	AV01
1219	0	2	102.501913580247	AV01
1226	0	2	90.8074383954155	AV01
1230	0	2	92.5714556213018	AV01
1232	0	2	105.762986175115	AV01
1233	0	2	89.0490867052023	AV01
1235	0	2	123.190614173228	AV01
1236	0	2	101.414996563574	AV01
1237	0	2	112.542172043011	AV01
1238	0	2	125.391172011662	AV01
1239	0	2	112.421829457364	AV01
1240	0	2	955.383661016949	AV01
1250	0	2	67.4561741293532	AV01
1256	0	2	107.838150259067	AV01
1257	0	2	111.19345398773	AV01
1258	0	2	110.600057301294	AV01
1259	0	2	117.479165680473	AV01
1260	0	2	198.366	AV01
1262	0	2	319.127363636364	AV01
1265	0	2	112.353637362637	AV01
1267	0	2	100.925659090909	AV01
1271	0	2	190.636	AV01
1272	0	2	109.662291585127	AV01
1273	0	2	100.82852688172	AV01
1276	0	2	112.539918918919	AV01
1277	0	2	104.11727039627	AV01
1278	0	2	98.1963086419753	AV01
1285	0	2	68.8632268907563	AV01
1290	0	2	111.260114832536	AV01
1291	0	2	108.232781609195	AV01
1292	0	2	103.175421221865	AV01
1299	0	2	102.836380047506	AV01
1301	0	2	112.357827956989	AV01
1302	0	2	113.347063829787	AV01
1310	0	2	95.6151214953271	AV01
1313	0	2	98.2093099730458	AV01
1314	0	2	105.777631961259	AV01
1316	0	2	118.287440860215	AV01
1317	0	2	113.568117647059	AV01
1318	0	2	99.4986696035242	AV01
1320	0	2	101.840037735849	AV01
1321	0	2	84.9844247104247	AV01
1323	0	2	66.8912839506173	AV01
1334	0	2	99.3757692307692	AV01
1335	0	2	97.9275396825397	AV01
1338	0	2	98.0783333333333	AV01
1339	0	2	103.693387096774	AV01
1341	0	2	91.1416666666667	AV01
1344	0	2	120.074556650246	AV01
1359	0	2	96.774	AV01
1362	0	2	110.005793103448	AV01
1363	0	2	90.997017921147	AV01
1364	0	2	120.950490566038	AV01
1365	0	2	86.8658095238095	AV01
1366	0	2	112.570070175439	AV01
1367	0	2	108.042549450549	AV01
1368	0	2	114.208966580977	AV01
1376	0	2	101.348293532338	AV01
1377	0	2	106.348007194245	AV01
1378	0	2	96.4135693430657	AV01
1379	0	2	111.590827493261	AV01
1380	0	2	107.700841642229	AV01
1381	0	2	103.593710963455	AV01
1383	0	2	114.537167597765	AV01
1385	0	2	107.376696969697	AV01
1386	0	2	105.431074074074	AV01
1390	0	2	96.2506498800959	AV01
1391	0	2	99.697	AV01
1392	0	2	92.4343114754098	AV01
1403	0	2	117.496673469388	AV01
1407	0	2	115.284337579618	AV01
1410	0	2	117.00076371308	AV01
1411	0	2	122.678650969529	AV01
1412	0	2	108.608454545455	AV01
1413	0	2	94.7964254143646	AV01
1416	0	2	104.674430463576	AV01
1422	0	2	107.602475177305	AV01
1425	0	2	107.472173076923	AV01
1426	0	2	111.087705501618	AV01
1427	0	2	100.03057782516	AV01
1428	0	2	111.492472222222	AV01
1429	0	2	118.397866995074	AV01
1430	0	2	101.657449197861	AV01
1431	0	2	103.958325153374	AV01
1432	0	2	57.1652295081967	AV01
1442	0	2	106.496684931507	AV01
1443	0	2	93.2445507246377	AV01
1444	0	2	86.0940106100796	AV01
1445	0	2	106.207678004535	AV01
1446	0	2	89.2887609427609	AV01
1448	0	2	110.174306264501	AV01
1450	0	2	111.807697722567	AV01
1453	0	2	105.234412017167	AV01
1454	0	2	105.494401826484	AV01
1461	0	2	111.736404181185	AV01
1463	0	2	112.749833333333	AV01
1464	0	2	105.885853281853	AV01
1465	0	2	104.792679245283	AV01
1466	0	2	116.17596969697	AV01
1467	0	2	103.096610837438	AV01
1469	0	2	102.984952380952	AV01
1470	0	2	94.9622089552239	AV01
1471	0	2	94.5124507042253	AV01
1473	0	2	111.649226130653	AV01
1475	0	2	116.244316205534	AV01
1476	0	2	117.066915601023	AV01
1481	0	2	104.610322175732	AV01
1482	0	2	100.258405405405	AV01
1483	0	2	96.8764113712375	AV01
1484	0	2	101.846150684931	AV01
1485	0	2	96.0725652173913	AV01
1487	0	2	102.403111358575	AV01
1489	0	2	121.108747126437	AV01
1492	0	2	114.689488812392	AV01
1493	0	2	116.922662921348	AV01
1494	0	2	99.0637279693486	AV01
1497	0	2	86.1057872340426	AV01
1498	0	2	96.9828965517241	AV01
1499	0	2	101.064863109049	AV01
1501	0	2	103.816785498489	AV01
1503	0	2	105.568763157895	AV01
1504	0	2	113.941745856354	AV01
1505	0	2	105.962900958466	AV01
1506	0	2	115.978623906706	AV01
1507	0	2	103.766974729242	AV01
1508	0	2	120.816727902946	AV01
1509	0	2	108.534575197889	AV01
1510	0	2	117.95737254902	AV01
1511	0	2	105.945201520913	AV01
1512	0	2	107.795379844961	AV01
1513	0	2	72.9726086956522	AV01
1522	0	2	112.461062271062	AV01
1523	0	2	365.025051546392	AV01
1524	0	2	115.412222222222	AV01
1528	0	2	115.898803611738	AV01
1543	0	2	87.3378634361233	AV01
1544	0	2	72.889	AV01
1551	0	2	94.5619423558897	AV01
1552	0	2	114.549248704663	AV01
1553	0	2	105.094701492537	AV01
1555	0	2	103.632311827957	AV01
1561	0	2	94.5346315789474	AV01
1567	0	2	98.9235094339623	AV01
1568	0	2	102.237785123967	AV01
1573	0	2	104.299283950617	AV01
1574	0	2	109.0648125	AV01
1575	0	2	106.053212121212	AV01
1576	0	2	92.4801651376147	AV01
1578	0	2	102.600859649123	AV01
1579	0	2	112.997682281059	AV01
1580	0	2	107.597068493151	AV01
1589	0	2	98.5337792207792	AV01
1590	0	2	117.187074074074	AV01
1593	0	2	93.3039090909091	AV01
1594	0	2	106.154095890411	AV01
1598	0	2	98.2191946902655	AV01
1610	2e-05	3	137.434705882353	AV75
1613	2e-05	3	137.098019323672	AV75
1621	2e-05	3	151.860334572491	AV75
1630	2e-05	3	114.995413533835	AV75
1633	2e-05	3	141.362258064516	AV75
1638	2e-05	3	NA	AV75
1648	2e-05	3	90.8367796610169	AV75
1651	2e-05	3	83.6585714285714	AV75
1653	2e-05	3	47.1282608695652	AV75
1657	2e-05	3	80.5602564102564	AV75
1663	2e-05	3	124.717351598174	AV75
1665	2e-05	3	136.204849884527	AV75
1667	2e-05	3	128.235858585859	AV75
1670	2e-05	3	134.137410071942	AV75
1672	2e-05	3	153.42534562212	AV75
1685	2e-05	3	156.720729927007	AV75
1686	2e-05	3	157.02	AV75
1696	2e-05	3	104.14950310559	AV75
1700	2e-05	3	136.761625615764	AV75
1703	2e-05	3	198.720144092219	AV75
1705	2e-05	3	138.522173913043	AV75
1706	2e-05	3	141.715265588915	AV75
1707	2e-05	3	133.548733031674	AV75
1716	2e-05	3	122.85868852459	AV75
1722	2e-05	3	135.090869565217	AV75
1726	2e-05	3	123.571035856574	AV75
1727	2e-05	3	131.428062953995	AV75
1729	2e-05	3	145.363333333333	AV75
1731	2e-05	3	132.090442260442	AV75
1732	2e-05	3	118.325495495496	AV75
1733	2e-05	3	136.851276595745	AV75
1742	2e-05	3	85.2072727272727	AV75
1743	2e-05	3	112.3	AV75
1744	2e-05	3	125.249444444444	AV75
1745	2e-05	3	124.561944444444	AV75
1750	2e-05	3	123.456094276094	AV75
1753	2e-05	3	154.59825095057	AV75
1755	2e-05	3	143.522465753425	AV75
1756	2e-05	3	111.832582159624	AV75
1757	2e-05	3	132.376629213483	AV75
1758	2e-05	3	110.187874015748	AV75
1759	2e-05	3	143.47197080292	AV75
1769	2e-05	3	115.123991416309	AV75
1775	2e-05	3	NA	AV75
1777	2e-05	3	114.109026217228	AV75
1779	2e-05	3	416.602727272727	AV75
1784	2e-05	3	98.3018181818182	AV75
1791	2e-05	3	120.825555555556	AV75
1793	2e-05	3	51.159566395664	AV75
1795	2e-05	3	106.95735763098	AV75
1798	2e-05	3	112.32	AV75
1799	2e-05	3	179.660468227425	AV75
1800	2e-05	3	142.877702349869	AV75
1803	2e-05	3	151.184835164835	AV75
1812	2e-05	3	109.170677966102	AV75
1813	2e-05	3	108.662279909707	AV75
1819	2e-05	3	123.723883792049	AV75
1820	2e-05	3	129.737462686567	AV75
1829	2e-05	3	66.4867845659164	AV75
1835	2e-05	3	74.1374501108647	AV75
1837	2e-05	3	106.42984962406	AV75
1838	2e-05	3	113.019411764706	AV75
1839	2e-05	3	144.564324324324	AV75
1854	2e-05	3	129.044615384615	AV75
1856	2e-05	3	130.140458221024	AV75
1857	2e-05	3	111.39275862069	AV75
1858	2e-05	3	128.160902527076	AV75
1859	2e-05	3	154.36652173913	AV75
1862	2e-05	3	113.53962962963	AV75
1874	2e-05	3	82.182394106814	AV75
1875	2e-05	3	128.81488372093	AV75
1876	2e-05	3	148.806041666667	AV75
1877	2e-05	3	138.1159375	AV75
1878	2e-05	3	143.78	AV75
1888	2e-05	3	99.4355656108597	AV75
1895	2e-05	3	107.968450704225	AV75
1897	2e-05	3	55.0631446540881	AV75
1900	2e-05	3	117.739611650485	AV75
1904	2e-05	3	140.267762557078	AV75
1905	2e-05	3	120.219824046921	AV75
1906	2e-05	3	150.623218390805	AV75
1907	2e-05	3	113.665691056911	AV75
1908	2e-05	3	120.197065637066	AV75
1909	2e-05	3	148.015696202532	AV75
1910	2e-05	3	128.04896434635	AV75
1913	2e-05	3	92.7244204851752	AV75
1922	2e-05	3	116.818977272727	AV75
1926	2e-05	3	95.6206397306397	AV75
1941	2e-05	3	98.9974380165289	AV75
1942	2e-05	3	95.2990909090909	AV75
1945	2e-05	3	118.81	AV75
1946	2e-05	3	123.811524663677	AV75
1948	2e-05	3	109.339008498584	AV75
1952	2e-05	3	128.487130242826	AV75
1958	2e-05	3	128.944375	AV75
1962	2e-05	3	120.077857142857	AV75
1966	2e-05	3	128.294234234234	AV75
1967	2e-05	3	130.990992736077	AV75
1968	2e-05	3	141.857577854671	AV75
1969	2e-05	3	104.251228070175	AV75
1970	2e-05	3	136.204670050761	AV75
1974	2e-05	3	4671.89898305085	AV75
1988	2e-05	3	157.732268431002	AV75
1990	2e-05	3	106.109234972678	AV75
1993	2e-05	3	117.628360655738	AV75
1994	2e-05	3	NA	AV75
1995	2e-05	3	179.011973434535	AV75
1998	2e-05	3	155.037936507937	AV75
2000	2e-05	3	128.019436619718	AV75
2002	2e-05	3	113.802727272727	AV75
2016	2e-05	3	64.2247887323944	AV75
2023	2e-05	3	139.738494623656	AV75
2024	2e-05	3	125.179939577039	AV75
2026	2e-05	3	124.362150537634	AV75
2027	2e-05	3	NA	AV75
2028	2e-05	3	94.8353138075314	AV75
2029	2e-05	3	133.449855072464	AV75
2043	2e-05	3	128.126767676768	AV75
2044	2e-05	3	140.211673151751	AV75
2045	2e-05	3	169.978735632184	AV75
2046	2e-05	3	147.528173374613	AV75
2047	2e-05	3	147.049056603774	AV75
2048	2e-05	3	117.696083550914	AV75
2049	2e-05	3	110.950778816199	AV75
2065	2e-05	3	112.238243243243	AV75
2073	2e-05	3	134.142234273319	AV75
2074	2e-05	3	125.428981233244	AV75
2075	2e-05	3	122.052926829268	AV75
2076	2e-05	3	139.232745098039	AV75
2077	2e-05	3	93.9173684210526	AV75
2086	2e-05	3	135.491541218638	AV75
2089	2e-05	3	137.584242424242	AV75
2090	2e-05	3	129.737844311377	AV75
2091	2e-05	3	131.432727272727	AV75
2092	2e-05	3	116.131698113208	AV75
2093	2e-05	3	107.760961538462	AV75
2094	2e-05	3	134.223192904656	AV75
2095	2e-05	3	185.410788643533	AV75
2096	2e-05	3	432.7225	AV75
2099	2e-05	3	112.145714285714	AV75
2101	2e-05	3	83.3816117216117	AV75
2110	2e-05	3	116.274117647059	AV75
2121	2e-05	3	147.33	AV75
2123	2e-05	3	137.018888888889	AV75
2124	2e-05	3	133.911818181818	AV75
2125	2e-05	3	121.592694300518	AV75
2128	2e-05	3	149.59013986014	AV75
2129	2e-05	3	110.023515358362	AV75
2130	2e-05	3	110.718913525499	AV75
2136	2e-05	3	154.726097560976	AV75
2137	2e-05	3	130.178904109589	AV75
2138	2e-05	3	113.808957055215	AV75
2144	2e-05	3	126.228403361345	AV75
2155	2e-05	3	67.4656521739131	AV75
2156	2e-05	3	152.94027027027	AV75
2167	2e-05	3	122.336666666667	AV75
2169	2e-05	3	134.114976076555	AV75
2170	2e-05	3	109.455714285714	AV75
2171	2e-05	3	115.942727272727	AV75
2174	2e-05	3	94.0186842105263	AV75
2175	2e-05	3	111.658023952096	AV75
2196	2e-06	3	86.6942857142857	AV75
2197	2e-06	3	95.6575862068966	AV75
2200	2e-06	3	121.113673469388	AV75
2201	2e-06	3	107.260546623794	AV75
2202	2e-06	3	160.211081081081	AV75
2204	2e-06	3	122.907718832891	AV75
2205	2e-06	3	136.701175166297	AV75
2208	2e-06	3	134.205113122172	AV75
2225	2e-06	3	139.448	AV75
2226	2e-06	3	496.993333333333	AV75
2227	2e-06	3	219.986086956522	AV75
2237	2e-06	3	251.751836734694	AV75
2239	2e-06	3	133.67367781155	AV75
2240	2e-06	3	99.8832876712329	AV75
2252	2e-06	3	98.1257894736842	AV75
2255	2e-06	3	102.821278195489	AV75
2259	2e-06	3	58.413325415677	AV75
2261	2e-06	3	108.220319410319	AV75
2262	2e-06	3	113.686712328767	AV75
2264	2e-06	3	125.444615384615	AV75
2265	2e-06	3	124.91183299389	AV75
2266	2e-06	3	120.006531791908	AV75
2267	2e-06	3	58.619968847352	AV75
2268	2e-06	3	128.41147601476	AV75
2269	2e-06	3	87.0646816479401	AV75
2270	2e-06	3	116.412739726027	AV75
2279	2e-06	3	119.059325153374	AV75
2280	2e-06	3	115.024426229508	AV75
2281	2e-06	3	125.900975609756	AV75
2283	2e-06	3	136.04020746888	AV75
2286	2e-06	3	122.111276595745	AV75
2287	2e-06	3	171.841937984496	AV75
2295	2e-06	3	96.3786046511628	AV75
2300	2e-06	3	112.556226415094	AV75
2301	2e-06	3	127.209382716049	AV75
2302	2e-06	3	130.445340314136	AV75
2304	2e-06	3	90.3446153846154	AV75
2305	2e-06	3	120.9503930131	AV75
2309	2e-06	3	125.668816120907	AV75
2310	2e-06	3	141.948235294118	AV75
2314	2e-06	3	148.846368159204	AV75
2318	2e-06	3	129.842792607803	AV75
2323	2e-06	3	110.323883495146	AV75
2324	2e-06	3	125.945688073395	AV75
2325	2e-06	3	107.553673469388	AV75
2326	2e-06	3	112.983636363636	AV75
2327	2e-06	3	116.777971014493	AV75
2328	2e-06	3	104.930551558753	AV75
2329	2e-06	3	101.12	AV75
2330	2e-06	3	125.797248677249	AV75
2331	2e-06	3	153.805567010309	AV75
2341	2e-06	3	124.062101313321	AV75
2346	2e-06	3	125.044827586207	AV75
2347	2e-06	3	137.429306487696	AV75
2352	2e-06	3	126.154545454545	AV75
2356	2e-06	3	129.831367292225	AV75
2363	2e-06	3	127.12776203966	AV75
2364	2e-06	3	130.317363344051	AV75
2365	2e-06	3	91.2748502994012	AV75
2366	2e-06	3	118.625058548009	AV75
2367	2e-06	3	117.332075471698	AV75
2368	2e-06	3	97.1945054945055	AV75
2369	2e-06	3	167.205263157895	AV75
2370	2e-06	3	106.251948051948	AV75
2375	2e-06	3	112.362222222222	AV75
2383	2e-06	3	106.175164835165	AV75
2384	2e-06	3	114.729763779528	AV75
2385	2e-06	3	118.853513513514	AV75
2402	2e-06	3	70.5929032258065	AV75
2403	2e-06	3	124.606666666667	AV75
2405	2e-06	3	122.118888888889	AV75
2407	2e-06	3	167.732857142857	AV75
2413	2e-06	3	139.387575757576	AV75
2414	2e-06	3	111.205609756098	AV75
2417	2e-06	3	100.638256880734	AV75
2427	2e-06	3	101.93	AV75
2428	2e-06	3	112.016240786241	AV75
2443	2e-06	3	125.602040816327	AV75
2445	2e-06	3	122.262096774194	AV75
2452	2e-06	3	112.154594594595	AV75
2461	2e-06	3	127.510961538462	AV75
2465	2e-06	3	112.122962962963	AV75
2490	2e-06	3	363.397924528302	AV75
2491	2e-06	3	155.688075601375	AV75
2494	2e-06	3	141.520338164251	AV75
2495	2e-06	3	207.094245810056	AV75
2496	2e-06	3	114.41643533123	AV75
2497	2e-06	3	135.450679886686	AV75
2500	2e-06	3	117.981086956522	AV75
2514	2e-06	3	148.094195298373	AV75
2522	2e-06	3	107.702390670554	AV75
2525	2e-06	3	122.304406779661	AV75
2530	2e-06	3	554.94	AV75
2531	2e-06	3	147.171448763251	AV75
2532	2e-06	3	134.538765432099	AV75
2533	2e-06	3	106.181046831956	AV75
2534	2e-06	3	119.1	AV75
2547	2e-06	3	162.533838862559	AV75
2548	2e-06	3	141.643433476395	AV75
2549	2e-06	3	126.399722222222	AV75
2550	2e-06	3	113.655977961432	AV75
2555	2e-06	3	131.772699228792	AV75
2557	2e-06	3	133.759473684211	AV75
2560	2e-06	3	131.124347826087	AV75
2561	2e-06	3	166.798947368421	AV75
2562	2e-06	3	137.797367205543	AV75
2563	2e-06	3	138.854408602151	AV75
2564	2e-06	3	115.057735849057	AV75
2565	2e-06	3	130.808607594937	AV75
2571	2e-06	3	116.908064516129	AV75
2575	2e-06	3	123.365151515151	AV75
2576	2e-06	3	122.880026109661	AV75
2577	2e-06	3	143.868771331058	AV75
2578	2e-06	3	121.936102719033	AV75
2585	2e-06	3	118.251960784314	AV75
2586	2e-06	3	289.868518518518	AV75
2587	2e-06	3	122.731642512077	AV75
2601	2e-06	3	122.501962616822	AV75
2603	2e-06	3	115.528652291105	AV75
2605	2e-06	3	155.148143459916	AV75
2610	2e-06	3	118.634838709677	AV75
2611	2e-06	3	162.125041322314	AV75
2621	2e-06	3	369.456393442623	AV75
2625	2e-06	3	131.787368421053	AV75
2630	2e-06	3	122.428700564972	AV75
2641	2e-06	3	137.526419753086	AV75
2645	2e-06	3	96.7962962962963	AV75
2646	2e-06	3	102.877272727273	AV75
2650	2e-06	3	109.179190751445	AV75
2651	2e-06	3	170.574209245742	AV75
2652	2e-06	3	124.10447761194	AV75
2653	2e-06	3	433.881355932203	AV75
2654	2e-06	3	139.788043478261	AV75
2656	2e-06	3	120.055201698514	AV75
2666	2e-06	3	121.455027624309	AV75
2668	2e-06	3	120.542309124767	AV75
2669	2e-06	3	132.674035087719	AV75
2670	2e-06	3	273.331428571429	AV75
2671	2e-06	3	103.414368932039	AV75
2683	2e-06	3	NA	AV75
2686	2e-06	3	135.585423728814	AV75
2691	2e-06	3	123.531617357002	AV75
2694	2e-06	3	116.732168674699	AV75
2695	2e-06	3	97.0317582417583	AV75
2704	2e-06	3	143.059807280514	AV75
2705	2e-06	3	154.397594936709	AV75
2707	2e-06	3	145.649701492537	AV75
2708	2e-06	3	129.42309352518	AV75
2709	2e-06	3	143.950493827161	AV75
2715	2e-06	3	25.01	AV75
2719	2e-06	3	119.126860986547	AV75
2720	2e-06	3	115.867254901961	AV75
2721	2e-06	3	144.48671641791	AV75
2728	2e-06	3	83.5932835820896	AV75
2738	2e-06	3	100.871176470588	AV75
2741	2e-06	3	122.62962962963	AV75
2742	2e-06	3	127.723933649289	AV75
2743	2e-06	3	120.319852941176	AV75
2744	2e-06	3	135.444444444444	AV75
2754	2e-06	3	152.528396436526	AV75
2766	2e-06	3	107.196580310881	AV75
2769	2e-06	3	124.148093385214	AV75
2774	2e-06	3	110.402674418605	AV75
2776	2e-06	3	120.026808510638	AV75
2777	2e-06	3	124.657399380805	AV75
2778	2e-06	3	124.543898916968	AV75
2780	2e-06	3	106.139862258953	AV75
2787	2e-06	3	132.950183066362	AV75
2793	2e-06	3	132.62984375	AV75
2799	2e-06	3	123.5556612529	AV75
2800	2e-06	3	128.381639871383	AV75
2814	2e-07	3	106.923896103896	AV75
2815	2e-07	3	125.995531914894	AV75
2816	2e-07	3	108.31347826087	AV75
2818	2e-07	3	367.356885245902	AV75
2823	2e-07	3	136.456178861789	AV75
2824	2e-07	3	134.76696969697	AV75
2827	2e-07	3	NA	AV75
2831	2e-07	3	114.622631578947	AV75
2835	2e-07	3	120.339230769231	AV75
2836	2e-07	3	121.634	AV75
2837	2e-07	3	121.20829787234	AV75
2838	2e-07	3	104.466153846154	AV75
2840	2e-07	3	85.6592307692308	AV75
2843	2e-07	3	86.8135015772871	AV75
2845	2e-07	3	123.975897435897	AV75
2852	2e-07	3	105.356145833333	AV75
2858	2e-07	3	155.675398230088	AV75
2859	2e-07	3	120.572692307692	AV75
2860	2e-07	3	129.83696969697	AV75
2861	2e-07	3	96.3260986547085	AV75
2865	2e-07	3	73.280350877193	AV75
2866	2e-07	3	107.398793969849	AV75
2872	2e-07	3	102.536666666667	AV75
2886	2e-07	3	114.145343035343	AV75
2887	2e-07	3	121.890748663102	AV75
2890	2e-07	3	136.581698113208	AV75
2899	2e-07	3	74.1795890410959	AV75
2902	2e-07	3	136.559726027397	AV75
2903	2e-07	3	142.302849604222	AV75
2909	2e-07	3	196.459889196676	AV75
2910	2e-07	3	77.8447933884297	AV75
2911	2e-07	3	152.208235294118	AV75
2915	2e-07	3	111.03768707483	AV75
2916	2e-07	3	435.118429319372	AV75
2920	2e-07	3	139.387796610169	AV75
2921	2e-07	3	126.793837209302	AV75
2922	2e-07	3	104.467577092511	AV75
2923	2e-07	3	96.9736388140162	AV75
2925	2e-07	3	126.390680628272	AV75
2926	2e-07	3	175.084642082429	AV75
2927	2e-07	3	137.515214105793	AV75
2928	2e-07	3	234.629523809524	AV75
2929	2e-07	3	113.505714285714	AV75
2930	2e-07	3	160.461791044776	AV75
2931	2e-07	3	67.0342857142857	AV75
2934	2e-07	3	97.6190867579909	AV75
2942	2e-07	3	122.127647058824	AV75
2943	2e-07	3	117.73673992674	AV75
2945	2e-07	3	200.489012345679	AV75
2946	2e-07	3	51.2158577405858	AV75
2947	2e-07	3	108.897323943662	AV75
2949	2e-07	3	133.353735224586	AV75
2951	2e-07	3	117.065765199161	AV75
2964	2e-07	3	111.977300380228	AV75
2966	2e-07	3	116.624432989691	AV75
2967	2e-07	3	129.14676975945	AV75
2976	2e-07	3	72.0223778501629	AV75
2984	2e-07	3	115.489155672823	AV75
2985	2e-07	3	114.258	AV75
2986	2e-07	3	118.517142857143	AV75
2987	2e-07	3	101.238703703704	AV75
2988	2e-07	3	1196.55925373134	AV75
2989	2e-07	3	149.663071253071	AV75
2990	2e-07	3	116.181317829457	AV75
2991	2e-07	3	128.065172413793	AV75
2992	2e-07	3	139.753137254902	AV75
2993	2e-07	3	154.036911314985	AV75
2994	2e-07	3	114.76593220339	AV75
2996	2e-07	3	108.471224489796	AV75
2997	2e-07	3	133.688735632184	AV75
2998	2e-07	3	137.38609561753	AV75
3003	2e-07	3	110.879325153374	AV75
3004	2e-07	3	106.121111111111	AV75
3005	2e-07	3	97.9251515151515	AV75
3008	2e-07	3	86.3991516709512	AV75
3016	2e-07	3	105.030522193211	AV75
3017	2e-07	3	104.689615384615	AV75
3018	2e-07	3	67.2255801104972	AV75
3019	2e-07	3	200.051710526316	AV75
3021	2e-07	3	104.078648648649	AV75
3022	2e-07	3	115.146553287982	AV75
3024	2e-07	3	NA	AV75
3025	2e-07	3	90.6716918429003	AV75
3026	2e-07	3	153.62649122807	AV75
3027	2e-07	3	113.552448979592	AV75
3028	2e-07	3	126.946049382716	AV75
3029	2e-07	3	118.464188034188	AV75
3030	2e-07	3	125.026226415094	AV75
3031	2e-07	3	108.184335260116	AV75
3033	2e-07	3	117.639239130435	AV75
3035	2e-07	3	129.721536050157	AV75
3038	2e-07	3	88.2258677685951	AV75
3044	2e-07	3	99.4538605898123	AV75
3046	2e-07	3	114.850728929385	AV75
3047	2e-07	3	104.391458333333	AV75
3048	2e-07	3	109.601080139373	AV75
3049	2e-07	3	95.8398901098901	AV75
3050	2e-07	3	163.642408759124	AV75
3051	2e-07	3	93.5161445783132	AV75
3052	2e-07	3	99.9196024464832	AV75
3053	2e-07	3	99.3919718309859	AV75
3054	2e-07	3	127.905983436853	AV75
3055	2e-07	3	106.559341317365	AV75
3061	2e-07	3	133.484901960784	AV75
3065	2e-07	3	133.223297587131	AV75
3066	2e-07	3	114.872857142857	AV75
3067	2e-07	3	102.064470989761	AV75
3068	2e-07	3	120.879390243902	AV75
3069	2e-07	3	133.183257790368	AV75
3072	2e-07	3	70.2517391304348	AV75
3074	2e-07	3	122.126226415094	AV75
3075	2e-07	3	132.192686567164	AV75
3076	2e-07	3	157.205274725275	AV75
3078	2e-07	3	113.088090185676	AV75
3088	2e-07	3	105.973629976581	AV75
3090	2e-07	3	76.67	AV75
3094	2e-07	3	104.475799373041	AV75
3095	2e-07	3	118.165454545455	AV75
3098	2e-07	3	214.715238095238	AV75
3099	2e-07	3	117.566169772257	AV75
3100	2e-07	3	122.773477218225	AV75
3105	2e-07	3	106.887056530214	AV75
3106	2e-07	3	150.472348993289	AV75
3108	2e-07	3	137.475500821018	AV75
3111	2e-07	3	113.589849246231	AV75
3112	2e-07	3	130.719337748344	AV75
3113	2e-07	3	100.354463276836	AV75
3114	2e-07	3	111.903367556468	AV75
3115	2e-07	3	125.833178294574	AV75
3120	2e-07	3	137.837323943662	AV75
3127	2e-07	3	98.8162309368192	AV75
3128	2e-07	3	113.163186813187	AV75
3129	2e-07	3	123.182861189802	AV75
3130	2e-07	3	145.119230769231	AV75
3131	2e-07	3	139.188582677165	AV75
3132	2e-07	3	136.96662817552	AV75
3133	2e-07	3	133.852304147465	AV75
3134	2e-07	3	167.401987767584	AV75
3137	2e-07	3	103.804081632653	AV75
3138	2e-07	3	111.806869009585	AV75
3143	2e-07	3	118.830392156863	AV75
3144	2e-07	3	130.425555555556	AV75
3156	2e-07	3	104.866255924171	AV75
3157	2e-07	3	122.969473684211	AV75
3165	2e-07	3	124.279465240642	AV75
3166	2e-07	3	135.380763358779	AV75
3167	2e-07	3	109.672546583851	AV75
3168	2e-07	3	131.795884476534	AV75
3169	2e-07	3	104.415129740519	AV75
3174	2e-07	3	124.872307692308	AV75
3181	2e-07	3	75.9734254143646	AV75
3182	2e-07	3	106.279473684211	AV75
3186	2e-07	3	93.0413513513513	AV75
3187	2e-07	3	104.578235294118	AV75
3189	2e-07	3	152.799375	AV75
3191	2e-07	3	115.664757281553	AV75
3192	2e-07	3	137.956302367942	AV75
3193	2e-07	3	131.893022670025	AV75
3194	2e-07	3	116.665953079179	AV75
3200	2e-07	3	122.289086757991	AV75
3201	2e-07	3	111.503227513228	AV75
3202	2e-07	3	94.6862962962963	AV75
3204	2e-07	3	101.900909090909	AV75
3205	2e-07	3	135.193470031546	AV75
3206	2e-07	3	134.684852941176	AV75
3212	2e-07	3	98.4184523809524	AV75
3221	2e-07	3	98.9109756097561	AV75
3225	2e-07	3	99.1146076794658	AV75
3228	2e-07	3	137.297169811321	AV75
3229	2e-07	3	100.96686746988	AV75
3230	2e-07	3	113.147101449275	AV75
3238	2e-07	3	100.134776119403	AV75
3239	2e-07	3	123.845154639175	AV75
3240	2e-07	3	95.0733333333333	AV75
3241	2e-07	3	120.29652173913	AV75
3242	2e-07	3	117.971578947368	AV75
3243	2e-07	3	116.927662337662	AV75
3244	2e-07	3	126.570985915493	AV75
3245	2e-07	3	117.724615384615	AV75
3246	2e-07	3	146.931623036649	AV75
3248	2e-07	3	115.256256157635	AV75
3257	2e-07	3	151.233532763533	AV75
3260	2e-07	3	116.729842519685	AV75
3262	2e-07	3	107.008258575198	AV75
3265	2e-07	3	117.82632183908	AV75
3266	2e-07	3	123.675128205128	AV75
3270	2e-07	3	142.009473684211	AV75
3271	2e-07	3	136.961666666667	AV75
3272	2e-07	3	130.87414507772	AV75
3273	2e-07	3	128.204491315136	AV75
3274	2e-07	3	126.473831417625	AV75
3275	2e-07	3	155.47	AV75
3276	2e-07	3	102.78045751634	AV75
3277	2e-07	3	87.3637004405286	AV75
3280	2e-07	3	92.11125	AV75
3284	2e-07	3	119.885263157895	AV75
3288	2e-07	3	106.831369863014	AV75
3289	2e-07	3	122.826296296296	AV75
3290	2e-07	3	107.591475409836	AV75
3291	2e-07	3	266.657128953771	AV75
3292	2e-07	3	105.678280802292	AV75
3293	2e-07	3	101.535639097744	AV75
3294	2e-07	3	110.491340206186	AV75
3295	2e-07	3	115.743343108504	AV75
3296	2e-07	3	117.497391304348	AV75
3297	2e-07	3	120.474915254237	AV75
3300	2e-07	3	128.098181818182	AV75
3301	2e-07	3	121.39377245509	AV75
3302	2e-07	3	66.6034200743494	AV75
3306	2e-07	3	107.843636363636	AV75
3331	2e-07	3	108.499946524064	AV75
3333	2e-07	3	107.968850574713	AV75
3334	2e-07	3	132.072469135802	AV75
3335	2e-07	3	115.115303867403	AV75
3337	2e-07	3	123.243880597015	AV75
3339	2e-07	3	126.356124401914	AV75
3340	2e-07	3	146.257341772152	AV75
3341	2e-07	3	124.375670103093	AV75
3342	2e-07	3	101.126164383562	AV75
3343	2e-07	3	124.996618705036	AV75
3345	2e-07	3	123.225555555556	AV75
3346	2e-07	3	121.647464788732	AV75
3354	2e-07	3	117.185094339623	AV75
3355	2e-07	3	118.105365853659	AV75
3357	2e-07	3	137.36693877551	AV75
3358	2e-07	3	107.662405063291	AV75
3363	2e-07	3	111.368039215686	AV75
3374	2e-07	3	100.662054794521	AV75
3375	2e-07	3	113.456428571429	AV75
3376	2e-07	3	140.617973421927	AV75
3377	2e-07	3	107.339004329004	AV75
3378	2e-07	3	124.884269005848	AV75
3379	2e-07	3	105.417317073171	AV75
3380	2e-07	3	119.633655913979	AV75
3381	2e-07	3	118.932619047619	AV75
3382	2e-07	3	133.568441558442	AV75
3384	2e-07	3	55.2075308641975	AV75
3392	2e-07	3	103.897489878543	AV75
3394	2e-07	3	155.525910652921	AV75
3395	2e-07	3	85.2297727272727	AV75
3396	2e-07	3	115.863387096774	AV75
3397	2e-07	3	99.9017834394904	AV75
3398	2e-07	3	149.375483870968	AV75
3403	2e-07	3	122.662602739726	AV75
3404	2e-07	3	138.152665406427	AV75
3405	2e-07	3	117.900317460317	AV75
3406	2e-07	3	171.658658892128	AV75
3407	2e-07	3	131.124596577017	AV75
3408	2e-07	3	103.049561752988	AV75
3409	2e-07	3	133.651764705882	AV75
3410	2e-07	3	123.934708994709	AV75
3411	2e-07	3	117.897317073171	AV75
3412	2e-07	3	78.2303780068729	AV75
3413	2e-07	3	131.830428211587	AV75
3421	2e-07	3	137.541337579618	AV75
3422	2e-07	3	110.878558558559	AV75
3423	2e-07	3	119.606873156342	AV75
3426	2e-07	3	121.97119760479	AV75
3427	2e-07	3	138.652278481013	AV75
3429	2e-07	3	91.768727735369	AV75
3431	2e-07	3	92.3447663551402	AV75
3435	2e-07	3	103.949083094556	AV75
3438	2e-07	3	114.322044609665	AV75
3439	2e-07	3	123.496837060703	AV75
3440	2e-07	3	111.928163265306	AV75
3447	2e-07	3	105.938341708543	AV75
3448	2e-07	3	101.396288659794	AV75
3449	2e-07	3	146.977182320442	AV75
3450	2e-07	3	114.900057803468	AV75
3453	2e-07	3	125.305812672176	AV75
3457	2e-07	3	114.763865030675	AV75
3458	2e-07	3	125.680821643287	AV75
3459	2e-07	3	137.600601092896	AV75
3465	2e-07	3	88.0859340659341	AV75
3472	2e-07	3	112.77	AV75
3474	2e-07	3	107.595650118203	AV75
3475	2e-07	3	403.062735042735	AV75
3476	2e-07	3	107.096059850374	AV75
3477	2e-07	3	132.19619047619	AV75
3478	2e-07	3	113.985240641711	AV75
3479	2e-07	3	132.664262295082	AV75
3480	2e-07	3	172.467540983607	AV75
3481	2e-07	3	116.445729442971	AV75
3482	2e-07	3	160.129756097561	AV75
3487	2e-07	3	129.894301675978	AV75
3488	2e-07	3	126.742493887531	AV75
3489	2e-07	3	114.049100529101	AV75
3491	2e-07	3	150.356363636364	AV75
3492	2e-07	3	91.7279510703364	AV75
3495	2e-07	3	67.2304377104377	AV75
3501	2e-07	3	76.736139088729	AV75
3503	2e-07	3	27.5137735849057	AV75
3505	2e-07	3	104.223765182186	AV75
3506	2e-07	3	120.011503759398	AV75
3507	2e-07	3	111.131428571429	AV75
3512	2e-07	3	116.123987473904	AV75
3513	2e-07	3	126.490952380952	AV75
3514	2e-07	3	129.129178082192	AV75
3524	2e-07	3	131.814432132964	AV75
3525	2e-07	3	185.143974358974	AV75
3530	2e-07	3	100.704862385321	AV75
3531	2e-07	3	104.378733624454	AV75
3535	2e-07	3	105.004441087613	AV75
3541	2e-07	3	107.548649237473	AV75
3546	2e-07	3	136.857870619946	AV75
3547	2e-07	3	106.985909090909	AV75
3555	2e-07	3	90.7787926509186	AV75
3557	2e-07	3	84.7950483558994	AV75
3563	2e-07	3	98.450985915493	AV75
3564	2e-07	3	131.850263157895	AV75
3565	2e-07	3	110.76603960396	AV75
3566	2e-07	3	119.375696202532	AV75
3568	2e-07	3	122.803333333333	AV75
3570	2e-07	3	126.62	AV75
3580	2e-07	3	119.650434782609	AV75
3583	2e-07	3	109.907985865724	AV75
3586	2e-07	3	250.590149253731	AV75
3589	2e-07	3	115.349323308271	AV75
3590	2e-07	3	126.128403361345	AV75
3591	2e-07	3	116.153492822967	AV75
3592	2e-07	3	109.649761904762	AV75
3596	2e-07	3	71.5146078431373	AV75
4642	0	3	91.7992537313433	AV01
4643	0	3	94.0885245901639	AV01
4644	0	3	103.451324503311	AV01
4649	0	3	111.196255506608	AV01
4650	0	3	111.135714285714	AV01
4651	0	3	118.623747016706	AV01
4652	0	3	99.4566465256798	AV01
4653	0	3	115.998754448399	AV01
4657	0	3	117.54972899729	AV01
4658	0	3	96.8072481572482	AV01
4659	0	3	110.265384615385	AV01
4667	0	3	107.430918727915	AV01
4668	0	3	116.735106382979	AV01
4669	0	3	105.599074074074	AV01
4678	0	3	116.525929648241	AV01
4693	0	3	115.552527964206	AV01
4697	0	3	110.944456824513	AV01
4701	0	3	112.298536585366	AV01
4702	0	3	108.984808743169	AV01
4703	0	3	100.778661710037	AV01
4704	0	3	101.606159695817	AV01
4707	0	3	107.267152317881	AV01
4713	0	3	82.5718181818182	AV01
4714	0	3	98.4694964028777	AV01
4715	0	3	74.0429702970297	AV01
4718	0	3	76.5653164556962	AV01
4719	0	3	112.924569732938	AV01
4721	0	3	113.370973451327	AV01
4723	0	3	100.946469002695	AV01
4729	0	3	94.6447619047619	AV01
4751	0	3	84.4543902439025	AV01
4752	0	3	109.462857142857	AV01
4753	0	3	103.456566757493	AV01
4761	0	3	125.286805293006	AV01
4762	0	3	83.7731899641577	AV01
4763	0	3	105.952988505747	AV01
4765	0	3	100.675726495727	AV01
4766	0	3	96.1409053497943	AV01
4767	0	3	113.764677419355	AV01
4771	0	3	108.229356223176	AV01
4772	0	3	108.207508090615	AV01
4782	0	3	119.841434977578	AV01
4783	0	3	116.516923076923	AV01
4786	0	3	119.214201954397	AV01
4788	0	3	105.661723237598	AV01
4808	0	3	91.9138297872341	AV01
4814	0	3	91.4867521367521	AV01
4815	0	3	103.109541984733	AV01
4818	0	3	121.109174311927	AV01
4821	0	3	105.370920502092	AV01
4823	0	3	97.209477124183	AV01
4826	0	3	115.595059288538	AV01
4827	0	3	112.682563510393	AV01
4828	0	3	112.713171355499	AV01
4829	0	3	137.477659574468	AV01
4830	0	3	111.068905472637	AV01
4831	0	3	108.500259067358	AV01
4832	0	3	118.649389002037	AV01
4833	0	3	97.5516985138004	AV01
4834	0	3	110.934382871537	AV01
4838	0	3	91.7913793103448	AV01
4847	0	3	100.468284023669	AV01
4849	0	3	107.962985074627	AV01
4853	0	3	118.466374501992	AV01
4854	0	3	123.905401174168	AV01
4857	0	3	112.630247933884	AV01
4858	0	3	119.740379746835	AV01
4859	0	3	97.097037037037	AV01
4865	0	3	123.737884615385	AV01
4870	0	3	110.110100200401	AV01
4871	0	3	116.634750830565	AV01
4873	0	3	122.623176895307	AV01
4878	0	3	110.702857142857	AV01
4883	0	3	61.5744370860927	AV01
4885	0	3	86.8210810810811	AV01
4891	0	3	95.7078899082569	AV01
4893	0	3	47.7119764011799	AV01
4895	0	3	73.3305797101449	AV01
4898	0	3	97.8031768953069	AV01
4901	0	3	103.484966442953	AV01
4902	0	3	95.1121804511278	AV01
4903	0	3	117.787368421053	AV01
4904	0	3	107.724240687679	AV01
4906	0	3	100.208858131488	AV01
4907	0	3	105.301662198391	AV01
4908	0	3	101.002910798122	AV01
4909	0	3	100.568918322296	AV01
4912	0	3	103.867551020408	AV01
4917	0	3	102.551403508772	AV01
4918	0	3	109.58034416826	AV01
4919	0	3	104.061727019499	AV01
4920	0	3	114.442846975089	AV01
4922	0	3	123.935652173913	AV01
4926	0	3	112.700674157303	AV01
4928	0	3	103.824033613445	AV01
4936	0	3	107.211830985915	AV01
4946	0	3	85.1206060606061	AV01
4956	0	3	99.404512195122	AV01
4960	0	3	99.7309486166008	AV01
4961	0	3	98.2050276243094	AV01
4962	0	3	109.096075949367	AV01
4967	0	3	102.430060790274	AV01
4968	0	3	102.117692307692	AV01
4969	0	3	107.087777777778	AV01
4970	0	3	105.938571428571	AV01
4971	0	3	97.889012345679	AV01
4972	0	3	111.239280397022	AV01
4973	0	3	126.747329700272	AV01
4979	0	3	114.446942675159	AV01
4981	0	3	102.022918660287	AV01
4982	0	3	108.221764705882	AV01
4983	0	3	111.726666666667	AV01
4986	0	3	104.217407407407	AV01
4987	0	3	105.315235602094	AV01
4988	0	3	104.004805194805	AV01
4990	0	3	102.004719471947	AV01
4991	0	3	120.275	AV01
4994	0	3	94.5809677419355	AV01
4995	0	3	110.28385620915	AV01
4996	0	3	108.469711075441	AV01
4999	0	3	68.2609803921569	AV01
5000	0	3	107.489894179894	AV01
5007	0	3	59.0497132616487	AV01
5008	0	3	88.9474757281554	AV01
5013	0	3	48.6670716510903	AV01
5019	0	3	102.199117647059	AV01
5021	0	3	86.0709482758621	AV01
5023	0	3	93.4330100334448	AV01
5024	0	3	108.412793017456	AV01
5026	0	3	90.2044966442953	AV01
5027	0	3	96.1353639846743	AV01
5028	0	3	99.8633333333333	AV01
5030	0	3	103.750472440945	AV01
5031	0	3	104.291403508772	AV01
5032	0	3	97.7619749216301	AV01
5033	0	3	107.931129943503	AV01
5034	0	3	107.776882793017	AV01
5035	0	3	89.5806607929515	AV01
5036	0	3	111.960861723447	AV01
5038	0	3	110.853129251701	AV01
5044	0	3	99.2034006734007	AV01
5045	0	3	109.761511254019	AV01
5046	0	3	92.9649112426036	AV01
5047	0	3	93.8840372670807	AV01
5050	0	3	99.7247674418605	AV01
5051	0	3	126.048292682927	AV01
5054	0	3	119.581851851852	AV01
5055	0	3	115.940480349345	AV01
5057	0	3	113.566144578313	AV01
5058	0	3	123.28615212528	AV01
5061	0	3	113.676907216495	AV01
5064	0	3	110.956778242678	AV01
5065	0	3	231.507695167286	AV01
5067	0	3	115.437692307692	AV01
5068	0	3	114.14	AV01
5069	0	3	134.337894736842	AV01
5070	0	3	18.81	AV01
5074	0	3	90.8485964912281	AV01
5077	0	3	70.687094972067	AV01
5079	0	3	132.643333333333	AV01
5088	0	3	101.250594059406	AV01
5102	0	3	103.41	AV01
5110	0	3	114.998118811881	AV01
5112	0	3	110.129444444444	AV01
5113	0	3	91.3130674846626	AV01
5116	0	3	495.046276849642	AV01
5118	0	3	107.857021943574	AV01
5119	0	3	115.251340782123	AV01
5120	0	3	87.6110610079576	AV01
5121	0	3	112.154473007712	AV01
5122	0	3	118.279512195122	AV01
5123	0	3	107.93380952381	AV01
5124	0	3	107.801631799163	AV01
5126	0	3	100.112180685358	AV01
5129	0	3	107.891325301205	AV01
5131	0	3	110.297878787879	AV01
5136	0	3	103.490911680912	AV01
5137	0	3	120.918843537415	AV01
5138	0	3	99.5745348837209	AV01
5139	0	3	114.657006651885	AV01
5140	0	3	109.012146690519	AV01
5148	0	3	104.63800982801	AV01
5149	0	3	108.526312056738	AV01
5155	0	3	67.3992775665399	AV01
5159	0	3	59.9042592592593	AV01
5161	0	3	98.6319047619047	AV01
5162	0	3	115.816712802768	AV01
5167	0	3	80.2924719101124	AV01
5171	0	3	108.1215625	AV01
5172	0	3	126.533843648208	AV01
5173	0	3	108.234912280702	AV01
5174	0	3	105.307694013304	AV01
5175	0	3	103.458118811881	AV01
5176	0	3	113.772024291498	AV01
5181	0	3	110.776172839506	AV01
5184	0	3	105.203852140078	AV01
5189	0	3	121.84200811359	AV01
5190	0	3	99.5295155709343	AV01
5191	0	3	111.098382838284	AV01
5192	0	3	122.391495327103	AV01
5194	0	3	97.5838075313807	AV01
5199	0	3	72.9814285714286	AV01
5210	0	3	97.0269491525424	AV01
5213	0	3	96.0212676056338	AV01
5214	0	3	100.8959437751	AV01
5221	0	3	107.427721518987	AV01
5222	0	3	117.35472361809	AV01
5223	0	3	97.1205831533477	AV01
5224	0	3	117.840894308943	AV01
5225	0	3	107.118994708995	AV01
5226	0	3	105.819594095941	AV01
5227	0	3	95.3516243654822	AV01
5230	0	3	109.501428571429	AV01
5231	0	3	100.827302798982	AV01
5232	0	3	111.261685393258	AV01
5233	0	3	112.68147766323	AV01
5235	0	3	113.405689655172	AV01
5243	0	3	106.401354466859	AV01
5244	0	3	112.50156626506	AV01
5246	0	3	104.197654320988	AV01
5247	0	3	115.435477707006	AV01
5254	0	3	98.8629914529915	AV01
5255	0	3	112.112517162471	AV01
5261	0	3	105.899316239316	AV01
5264	0	3	74.0514814814815	AV01
5266	0	3	102.679950859951	AV01
5273	0	3	98.9372839506173	AV01
5274	0	3	95.4324260355029	AV01
5280	0	3	106.037252396166	AV01
5281	0	3	98.7348936170213	AV01
5282	0	3	116.620925925926	AV01
5283	0	3	113.614554455446	AV01
5284	0	3	104.822597402597	AV01
5285	0	3	119.711944990177	AV01
5289	0	3	103.885989847716	AV01
5292	0	3	109.835789473684	AV01
5293	0	3	110.087942583732	AV01
5296	0	3	107.313464052288	AV01
5297	0	3	107.009189189189	AV01
5301	0	3	104.341739130435	AV01
5302	0	3	97.1033333333333	AV01
5304	0	3	90.1163800904977	AV01
5305	0	3	106.222640264026	AV01
5306	0	3	112.112168674699	AV01
5308	0	3	121.553333333333	AV01
5311	0	3	110.308764044944	AV01
5314	0	3	108.149824561404	AV01
5316	0	3	114.432590799031	AV01
5318	0	3	124.299564032698	AV01
5321	0	3	73.4205361930295	AV01
5322	0	3	114.471053864169	AV01
5329	0	3	86.156432748538	AV01
5334	0	3	95.9786501377411	AV01
5338	0	3	101.399289099526	AV01
5339	0	3	98.7338274932615	AV01
5340	0	3	99.7351485148515	AV01
5341	0	3	92.0488047808765	AV01
5343	0	3	106.287634408602	AV01
5344	0	3	112.476235741445	AV01
5345	0	3	113.127088305489	AV01
5346	0	3	78.6305460750853	AV01
5347	0	3	107.202229299363	AV01
5348	0	3	105.047644539615	AV01
5349	0	3	105.961711711712	AV01
5351	0	3	108.436217008798	AV01
5357	0	3	122.214788732394	AV01
5358	0	3	102.834188911704	AV01
5359	0	3	89.0877049180328	AV01
5363	0	3	101.650966183575	AV01
5366	0	3	105.634792626728	AV01
5367	0	3	121.142781316348	AV01
5368	0	3	119.51179245283	AV01
5369	0	3	86.1373015873016	AV01
5370	0	3	112.739247311828	AV01
5371	0	3	119.66643454039	AV01
5372	0	3	117.755988023952	AV01
5391	0	3	126.768735362998	AV01
5392	0	3	127.291850220264	AV01
5393	0	3	29.3277777777778	AV01
5400	0	3	98.4814465408805	AV01
5404	0	3	102.851709401709	AV01
5405	0	3	92.9612359550562	AV01
5407	0	3	112.345256916996	AV01
5410	0	3	111.018767908309	AV01
5411	0	3	120.675	AV01
5412	0	3	96.0735294117647	AV01
5413	0	3	107.400592885376	AV01
5414	0	3	89.8205440900563	AV01
5416	0	3	110.208426966292	AV01
5418	0	3	127.729220779221	AV01
5419	0	3	109.366974169742	AV01
5420	0	3	113.053448275862	AV01
5421	0	3	122.251645338208	AV01
5422	0	3	128.183038348083	AV01
5423	0	3	96.9268518518519	AV01
5424	0	3	107.555577689243	AV01
5425	0	3	108.212686567164	AV01
5426	0	3	116.443670886076	AV01
5427	0	3	99.0915662650603	AV01
5429	0	3	109.258203991131	AV01
5432	0	3	72.0752914798206	AV01
5436	0	3	86.8361093247589	AV01
5442	0	3	97.3651351351351	AV01
5447	0	3	106.4175	AV01
5448	0	3	93.1179598662207	AV01
5449	0	3	103.237625272331	AV01
5450	0	3	94.4226070038911	AV01
5451	0	3	106.076987951807	AV01
5452	0	3	106.346438356164	AV01
5454	0	3	107.697948717949	AV01
5455	0	3	118.909775280899	AV01
5458	0	3	112.327796143251	AV01
5459	0	3	120.200175438597	AV01
5460	0	3	114.521176470588	AV01
5463	0	3	123.786277056277	AV01
5464	0	3	119.350253164557	AV01
5465	0	3	122.56275261324	AV01
5466	0	3	119.525833333333	AV01
5469	0	3	114.085353075171	AV01
5470	0	3	125.527183098592	AV01
5471	0	3	101.299047619048	AV01
5472	0	3	108.511931464174	AV01
5475	0	3	108.687528957529	AV01
5476	0	3	111.131069518717	AV01
5480	0	3	113.804519230769	AV01
5485	0	3	91.7050931677018	AV01
5489	0	3	104.650188679245	AV01
5491	0	3	99.2219607843137	AV01
5492	0	3	111.695862068966	AV01
5493	0	3	106.990807453416	AV01
5494	0	3	117.921609657948	AV01
5498	0	3	111.530526315789	AV01
5499	0	3	113.859748953975	AV01
5504	0	3	100.371446945338	AV01
5505	0	3	111.238918918919	AV01
5507	0	3	104.331627906977	AV01
5511	0	3	116.638271119843	AV01
5513	0	3	127.144074074074	AV01
5520	0	3	96.3242105263158	AV01
5524	0	3	89.7983333333333	AV01
5526	0	3	102.558888888889	AV01
5528	0	3	111.538201438849	AV01
5532	0	3	109.052569832402	AV01
5533	0	3	103.495099778271	AV01
5535	0	3	105.183048128342	AV01
5536	0	3	105.768102189781	AV01
5549	0	3	120.629907192575	AV01
5559	0	3	118.24501285347	AV01
5561	0	3	116.43	AV01
5562	0	3	104.101926605505	AV01
5564	0	3	87.7125806451613	AV01
5565	0	3	116.555765765766	AV01
5566	0	3	113.807543859649	AV01
5567	0	3	115.85160164271	AV01
5568	0	3	106.55254180602	AV01
5569	0	3	122.104350797267	AV01
5571	0	3	118.556355140187	AV01
5572	0	3	107.321578947368	AV01
5573	0	3	111.655814696486	AV01
5574	0	3	77.3959782608696	AV01
5575	0	3	115.686907216495	AV01
5576	0	3	101.417634660422	AV01
5577	0	3	91.6561971830986	AV01
5578	0	3	75.1948780487805	AV01
5579	0	3	63.2762385321101	AV01
5583	0	3	100.262222222222	AV01
5585	0	3	59.6108469055375	AV01
5590	0	3	94.0158064516129	AV01
5591	0	3	90.8716326530612	AV01
5592	0	3	104.119787234043	AV01
5595	0	3	97.9169430051814	AV01
5596	0	3	107.201483253589	AV01
5597	0	3	107.227308868502	AV01
5598	0	3	105.965438596491	AV01
5605	0	3	108.766401179941	AV01
5606	0	3	116.918358208955	AV01
5607	0	3	116.073783783784	AV01
5609	0	3	127.658312757202	AV01
5613	0	3	95.4811196911197	AV01
5617	0	3	118.070898876405	AV01
5626	0	3	147.740191570881	AV01
5627	0	3	111.177640449438	AV01
5630	0	3	104.27	AV01
5631	0	3	120.592030456853	AV01
5632	0	3	119.95067146283	AV01
5633	0	3	116.404035087719	AV01
5634	0	3	101.896707317073	AV01
5635	0	3	109.555840220386	AV01
5636	0	3	123.892941176471	AV01
5637	0	3	106.690900900901	AV01
5639	0	3	122.397460035524	AV01
5640	0	3	111.343191489362	AV01
5651	0	3	104.952150170648	AV01
5652	0	3	74.5116853932584	AV01
5653	0	3	103.238181818182	AV01
5654	0	3	106.97811023622	AV01
5659	0	3	100.108878923767	AV01
5660	0	3	111.608201438849	AV01
5665	0	3	108.801176470588	AV01
5666	0	3	118.126401590457	AV01
5668	0	3	103.372396694215	AV01
5669	0	3	118.306376811594	AV01
5672	0	3	126.481827411168	AV01
5673	0	3	96.8268367346939	AV01
5675	0	3	137.86	AV01
5677	0	3	102.545430463576	AV01
5678	0	3	106.764214559387	AV01
5680	0	3	109.384752475248	AV01
5681	0	3	110.870395010395	AV01
5683	0	3	111.39235908142	AV01
5685	0	3	121.1338336714	AV01
5686	0	3	100.220696517413	AV01
5689	0	3	109.769620991254	AV01
5693	0	3	124.661886792453	AV01
5694	0	3	112.646026200873	AV01
5697	0	3	102.083404255319	AV01
5699	0	3	101.282794117647	AV01
5701	0	3	86.9506382978723	AV01
5702	0	3	91.7207125307125	AV01
5711	0	3	90.93064171123	AV01
5716	0	3	105.065	AV01
5717	0	3	112.574297520661	AV01
5718	0	3	102.324529147982	AV01
5724	0	3	114.537639484979	AV01
5727	0	3	104.716132404181	AV01
5728	0	3	103.751111111111	AV01
5729	0	3	118.093409090909	AV01
5730	0	3	118.098602150538	AV01
5731	0	3	126.426180904523	AV01
5732	0	3	117.16	AV01
5733	0	3	104.076597938144	AV01
5734	0	3	115.23469273743	AV01
5735	0	3	118.84	AV01
5740	0	3	110.613444976077	AV01
5743	0	3	96.5340514469453	AV01
5745	0	3	120.250728744939	AV01
5746	0	3	117.044881266491	AV01
5747	0	3	134.526787564767	AV01
5748	0	3	109.320293159609	AV01
5749	0	3	117.817777777778	AV01
5751	0	3	118.873706070288	AV01
5752	0	3	101.614068767908	AV01
5753	0	3	106.798076009501	AV01
5754	0	3	110.127027707809	AV01
5771	0	3	100.591538461538	AV01
5773	0	3	104.982245862884	AV01
5775	0	3	106.905	AV01
5779	0	3	105.062432432432	AV01
5780	0	3	115.716142322097	AV01
5782	0	3	119.555795053004	AV01
5783	0	3	118.332359346642	AV01
5785	0	3	107.841488250653	AV01
5786	0	3	111.034191616766	AV01
5787	0	3	107.745138592751	AV01
5788	0	3	133.563333333333	AV01
5789	0	3	116.278083623693	AV01
5790	0	3	109.124117647059	AV01
5792	0	3	117.401573604061	AV01
5797	0	3	100.534	AV01
5808	0	3	106.464750733138	AV01
5814	0	3	107.024769874477	AV01
5817	0	3	98.4348117154812	AV01
5819	0	3	107.429825783972	AV01
5820	0	3	84.1036842105263	AV01
5823	0	3	104.069130434783	AV01
5824	0	3	104.615714285714	AV01
5825	0	3	108.120136054422	AV01
5826	0	3	98.1589808917198	AV01
5827	0	3	116.330632911392	AV01
5828	0	3	94.717125748503	AV01
5830	0	3	106.750437017995	AV01
5831	0	3	93.436862745098	AV01
5832	0	3	100.620361445783	AV01
5833	0	3	107.743503649635	AV01
5834	0	3	119.729685534591	AV01
5835	0	3	111.467861271676	AV01
5836	0	3	106.045217391304	AV01
5837	0	3	94.6623529411765	AV01
5838	0	3	126.119160839161	AV01
5839	0	3	95.7367901234568	AV01
5840	0	3	109.545984654731	AV01
5852	0	3	102.141228070175	AV01
5855	0	3	87.74765625	AV01
5856	0	3	69.3967248908297	AV01
5858	0	3	103.945964125561	AV01
5859	0	3	108.299122807018	AV01
5862	0	3	103.006828193833	AV01
5864	0	3	98.8095744680851	AV01
5865	0	3	106.621731448763	AV01
5866	0	3	102.018763557484	AV01
5867	0	3	98.2468586387434	AV01
5868	0	3	105.716037735849	AV01
5869	0	3	105.252150537634	AV01
5870	0	3	104.974817518248	AV01
5871	0	3	82.3047619047619	AV01
5872	0	3	88.4423076923077	AV01
5873	0	3	113.500102669405	AV01
5875	0	3	106.496753246753	AV01
5876	0	3	116.275850340136	AV01
5877	0	3	110.416871165644	AV01
5879	0	3	92.1540431266847	AV01
5881	0	3	123.283507853403	AV01
5882	0	3	152.880769230769	AV01
5884	0	3	117.151400560224	AV01
5885	0	3	107.713025210084	AV01
5888	0	3	99.7434579439253	AV01
5889	0	3	92.5841692789969	AV01
5890	0	3	96.4615299334812	AV01
5891	0	3	105.253092783505	AV01
5893	0	3	105.735271317829	AV01
5895	0	3	116.2525	AV01
5896	0	3	115.985802469136	AV01
5906	0	3	111.004262295082	AV01
5911	0	3	113.021627906977	AV01
5914	0	3	109.900483383686	AV01
5915	0	3	104.05512195122	AV01
5916	0	3	106.46	AV01
5917	0	3	105.117923497268	AV01
5918	0	3	111.935090252708	AV01
5919	0	3	113.406608315098	AV01
5920	0	3	102.51671641791	AV01
5922	0	3	107.304397463002	AV01
5923	0	3	109.047974683544	AV01
5924	0	3	115.990769230769	AV01
5926	0	3	117.026169154229	AV01
5928	0	3	118.317692307692	AV01
5930	0	3	117.924197530864	AV01
5936	0	3	116.015667506297	AV01
5939	0	3	96.4793308550186	AV01
5940	0	3	100.102900302115	AV01
5941	0	3	114.214703832753	AV01
5942	0	3	110.675458937198	AV01
5943	0	3	103.109372384937	AV01
5944	0	3	103.549655172414	AV01
5948	0	3	115.772064343164	AV01
5958	0	3	96.981568627451	AV01
5969	0	3	74.8194786729858	AV01
5970	0	3	93.6154794520548	AV01
5971	0	3	101.291927710843	AV01
5972	0	3	102.544693877551	AV01
5977	0	3	109.49661971831	AV01
5978	0	3	90.3368292682927	AV01
5982	0	3	105.576756032172	AV01
5983	0	3	116.150206185567	AV01
5986	0	3	127.252080378251	AV01
5988	0	3	124.466419529837	AV01
5992	0	3	118.235925925926	AV01
5994	0	3	89.3210024449878	AV01
6002	0	3	120.52875	AV01
6003	0	3	126.612259887006	AV01
6004	0	3	90.0143596730245	AV01
6007	0	3	105.938301886792	AV01
6008	0	3	104.930943952802	AV01
6015	0.2	2	783.221520912547	AV75
6016	0.2	2	850.982750716332	AV75
6026	0.2	2	988.921960784314	AV75
6030	0.2	2	1029.64659846547	AV75
6037	0.2	2	1219.82498866213	AV75
6038	0.2	2	1017.43296928328	AV75
6039	0.2	2	879.303018867924	AV75
6040	0.2	2	844.317619047619	AV75
6041	0.2	2	826.376902356902	AV75
6042	0.2	2	945.273333333333	AV75
6043	0.2	2	760.353333333333	AV75
6044	0.2	2	1182.39696335079	AV75
6050	0.2	2	1222.15052356021	AV75
6059	0.2	2	937.897887323944	AV75
6060	0.2	2	741.624233128834	AV75
6061	0.2	2	666.686123348018	AV75
6062	0.2	2	757.131278538813	AV75
6064	0.2	2	1115.68161094225	AV75
6065	0.2	2	573.14218328841	AV75
6066	0.2	2	1343.97463768116	AV75
6067	0.2	2	1023.43867924528	AV75
6068	0.2	2	813.070627802691	AV75
6073	0.2	2	1258.38559322034	AV75
6084	0.2	2	1057.21946564886	AV75
6088	0.2	2	1241.19735632184	AV75
6089	0.2	2	1174.9397029703	AV75
6093	0.2	2	862.519686609687	AV75
6094	0.2	2	1132.9712244898	AV75
6097	0.2	2	1553.29219895288	AV75
6099	0.2	2	936.823348946136	AV75
6100	0.2	2	848.984204946996	AV75
6102	0.2	2	1021.04100436681	AV75
6104	0.2	2	1142.70012345679	AV75
6105	0.2	2	1310.17877470356	AV75
6107	0.2	2	974.791118881119	AV75
6108	0.2	2	102.243333333333	AV75
6109	0.2	2	219.871538461538	AV75
6111	0.2	2	1069.56384615385	AV75
6112	0.2	2	1216.37272493573	AV75
6114	0.2	2	2089.91	AV75
6115	0.2	2	802.995714285714	AV75
6116	0.2	2	976.74044982699	AV75
6118	0.2	2	882.91	AV75
6120	0.2	2	850.26	AV75
6123	0.2	2	925.06625	AV75
6127	0.2	2	1242.50420289855	AV75
6129	0.2	2	966.699473684211	AV75
6135	0.2	2	635.81	AV75
6142	0.2	2	822.697005988024	AV75
6150	0.2	2	972.652991452992	AV75
6151	0.2	2	1115.19109792285	AV75
6152	0.2	2	1516.60293040293	AV75
6170	0.2	2	NA	AV75
6173	0.2	2	1066.67619047619	AV75
6174	0.2	2	1035.61520467836	AV75
6175	0.2	2	341.2	AV75
6177	0.2	2	1240.45120772947	AV75
6179	0.2	2	1292.9458432304	AV75
6180	0.2	2	1288.93657289003	AV75
6186	0.2	2	915.783333333333	AV75
6192	0.2	2	265.71282051282	AV75
6219	0.2	2	1483.26534883721	AV75
6220	0.2	2	1006.34715736041	AV75
6221	0.2	2	745.625344418052	AV75
6222	0.2	2	1070.11470134875	AV75
6223	0.2	2	1046.15859060403	AV75
6229	0.2	2	1247.27972222222	AV75
6230	0.2	2	239.092222222222	AV75
6231	0.2	2	909.920847457627	AV75
6232	0.2	2	925.639230769231	AV75
6241	0.2	2	795.941161048689	AV75
6248	0.2	2	391.633009404389	AV75
6250	0.2	2	1199.13666666667	AV75
6251	0.2	2	777.81451901566	AV75
6253	0.2	2	973.744509803922	AV75
6254	0.2	2	941.485655577299	AV75
6255	0.2	2	870.263991416309	AV75
6260	0.2	2	1696.75	AV75
6262	0.2	2	1434.94008547009	AV75
6263	0.2	2	897.72327510917	AV75
6264	0.2	2	1015.01716981132	AV75
6265	0.2	2	1086.90935309973	AV75
6267	0.2	2	782.524662379421	AV75
6268	0.2	2	1263.65032786885	AV75
6275	0.2	2	1229.03282051282	AV75
6282	0.2	2	1157.25782771536	AV75
6285	0.2	2	1719.20292682927	AV75
6286	0.2	2	1107.49422680412	AV75
6289	0.2	2	909.88914600551	AV75
6290	0.2	2	1438.11288537549	AV75
6293	0.2	2	973.735596330275	AV75
6305	0.2	2	915.670289017341	AV75
6306	0.2	2	903.52	AV75
6312	0.2	2	942.650718954248	AV75
6318	0.2	2	1102.9294292804	AV75
6322	0.2	2	712.258095238095	AV75
6323	0.2	2	642.609820359281	AV75
6337	0.2	2	307.85875	AV75
6339	0.2	2	949.745128205128	AV75
6348	0.2	2	289.6025	AV75
6350	0.2	2	1344.26260273973	AV75
6355	0.2	2	112.523766233766	AV75
6358	0.2	2	704.303888888889	AV75
6361	0.2	2	556.386153846154	AV75
6363	0.2	2	520.046756756757	AV75
6366	0.2	2	986.706666666667	AV75
6369	0.2	2	1063.30204819277	AV75
6371	0.2	2	875.649477124183	AV75
6373	0.2	2	1095.89240963855	AV75
6375	0.2	2	1200.84555555556	AV75
6376	0.2	2	653.032857142857	AV75
6377	0.2	2	871.375858585859	AV75
6380	0.2	2	1201.72994134897	AV75
6382	0.2	2	898.098785046729	AV75
6388	0.2	2	1643.19699186992	AV75
6389	0.2	2	1100.57593406593	AV75
6390	0.2	2	322.442203389831	AV75
6391	0.2	2	1700.07666666667	AV75
6395	0.2	2	1376.42573033708	AV75
6397	0.2	2	1249.20230769231	AV75
6398	0.2	2	863.603023255814	AV75
6402	0.2	2	280.287777777778	AV75
6403	0.2	2	424.299473684211	AV75
6404	0.2	2	1522.95194756554	AV75
6405	0.2	2	656.96643153527	AV75
6407	0.2	2	232.56	AV75
6408	0.2	2	913.991481481482	AV75
6412	0.2	2	314.13962962963	AV75
6416	0.2	2	1020.24443983402	AV75
6419	0.2	2	624.099743589744	AV75
6421	0.2	2	348.496842105263	AV75
6422	0.2	2	238.358	AV75
6423	0.2	2	686.97439628483	AV75
6425	0.2	2	532.999795918367	AV75
6427	0.2	2	289.142653061225	AV75
6428	0.2	2	1188.89993710692	AV75
6430	0.2	2	516.645416666667	AV75
6435	0.2	2	443.477741935484	AV75
6438	0.2	2	291.57976744186	AV75
6439	0.2	2	837.3725	AV75
6441	0.2	2	312.471904761905	AV75
6443	0.2	2	856.38012987013	AV75
6445	0.2	2	845.615263157895	AV75
6447	0.2	2	226.771904761905	AV75
6448	0.2	2	404.543333333333	AV75
6449	0.2	2	1546.37486486486	AV75
6450	0.2	2	876.078106312292	AV75
6451	0.2	2	769.876666666667	AV75
6452	0.2	2	763.735274725275	AV75
6462	0.2	2	878.080298507463	AV75
6465	0.2	2	956.190420168067	AV75
6468	0.2	2	1046.78150943396	AV75
6469	0.2	2	1005.28644351464	AV75
6470	0.2	2	1337.85428571429	AV75
6472	0.2	2	791.352121212121	AV75
6473	0.2	2	1083.60504559271	AV75
6474	0.2	2	888.746741573034	AV75
6475	0.2	2	614.286981627297	AV75
6477	0.2	2	1067.47542319749	AV75
6479	0.2	2	669.470543933054	AV75
6481	0.2	2	927.461937321937	AV75
6484	0.2	2	641.948510638298	AV75
6500	0.2	2	1153.30592841163	AV75
6501	0.2	2	1326.73591549296	AV75
6503	0.2	2	973.816037735849	AV75
6504	0.2	2	735.710732984293	AV75
6505	0.2	2	1009.52358490566	AV75
6512	0.2	2	995.055555555556	AV75
6519	0.2	2	883.950636942675	AV75
6520	0.2	2	718.51788530466	AV75
6524	0.2	2	929.317092198582	AV75
6525	0.2	2	1011.80253731343	AV75
6530	0.2	2	949.241034482759	AV75
6531	0.2	2	1262.62197771588	AV75
6533	0.2	2	993.155953002611	AV75
6534	0.2	2	1036.09947368421	AV75
6535	0.2	2	638.961399491094	AV75
6536	0.2	2	1033.61769230769	AV75
6538	0.2	2	945.231568627451	AV75
6539	0.2	2	735.915633802817	AV75
6540	0.2	2	818.958648648649	AV75
6541	0.2	2	866.602134831461	AV75
6542	0.2	2	940.017602339181	AV75
6543	0.2	2	1180.59169014085	AV75
6546	0.2	2	1157.2856097561	AV75
6547	0.2	2	1141.20861751152	AV75
6552	0.2	2	999.243902439024	AV75
6561	0.2	2	773.77519379845	AV75
6562	0.2	2	1375.17948717949	AV75
6564	0.2	2	980.052896725441	AV75
6573	0.2	2	1212.69444444444	AV75
6574	0.2	2	678.601965601966	AV75
6575	0.2	2	844.243386243386	AV75
6581	0.2	2	1104.76870748299	AV75
6582	0.2	2	1212.70297029703	AV75
6585	0.2	2	1132.0365448505	AV75
6592	0.2	2	1099.50862068966	AV75
6594	0.2	2	788.859564164649	AV75
6595	0.2	2	917.257703081232	AV75
6597	0.2	2	1030.08823529412	AV75
6600	0.2	2	2888.08333333333	AV75
6602	0.2	2	1342.53531598513	AV75
6603	0.2	2	1276.95348837209	AV75
6604	0.2	2	1163.73394495413	AV75
6605	0.2	2	698.454545454545	AV75
6606	0.2	2	881.177339901478	AV75
6614	0.2	2	1554.56864111498	AV75
6615	0.2	2	381.660606060606	AV75
6618	0.2	2	1372.975	AV75
6624	0.2	2	1103.34257425743	AV75
6632	0.2	2	683.2	AV75
6639	0.2	2	1101.74342629482	AV75
6640	0.2	2	925.605390835579	AV75
6641	0.2	2	1151.73580246914	AV75
6642	0.2	2	1647.77857142857	AV75
6644	0.2	2	421.249122807018	AV75
6648	0.2	2	1070.6985915493	AV75
6649	0.2	2	1140.13521126761	AV75
6651	0.2	2	1095.96990595611	AV75
6652	0.2	2	1450.4125	AV75
6654	0.2	2	1271.32448979592	AV75
6655	0.2	2	1107.72787723785	AV75
6656	0.2	2	886.088888888889	AV75
6658	0.2	2	1129.37121771218	AV75
6659	0.2	2	770.6	AV75
6660	0.2	2	1107.63597122302	AV75
6662	0.2	2	1015.26784452297	AV75
6663	0.2	2	47.0610778443114	AV75
6665	0.2	2	1003.41120943953	AV75
6668	0.2	2	948.086594982079	AV75
6669	0.2	2	826.248791208791	AV75
6670	0.2	2	1535.1993625498	AV75
6673	0.2	2	986.316595744681	AV75
6677	0.2	2	832.805237020316	AV75
6678	0.2	2	1210.6862585034	AV75
6679	0.2	2	714.083062200957	AV75
6680	0.2	2	1118.79979112272	AV75
6683	0.2	2	974.148280254777	AV75
6684	0.2	2	903.949090909091	AV75
6692	0.2	2	1321.03221789883	AV75
6694	0.2	2	1268.26188449848	AV75
6697	0.2	2	989.65038961039	AV75
6699	0.2	2	818.62803986711	AV75
6707	0.2	2	808.31676056338	AV75
6708	0.2	2	1112.46272727273	AV75
6715	0.2	2	1118.8131884058	AV75
6716	0.2	2	117.1875	AV75
6717	0.2	2	934.41480620155	AV75
6718	0.2	2	741.508407960199	AV75
6719	0.2	2	2569.82768115942	AV75
6722	0.2	2	301.44	AV75
6723	0.2	2	1265.75555269923	AV75
6728	0.2	2	986.194784688995	AV75
6729	0.2	2	1274.86213114754	AV75
6730	0.2	2	1247.74696202532	AV75
6731	0.2	2	992.768475336323	AV75
6733	0.2	2	985.010512820513	AV75
6734	0.2	2	978.77543417367	AV75
6745	0.2	2	699.607041564792	AV75
6746	0.2	2	879.462553191489	AV75
6748	0.2	2	1038.75333333333	AV75
6750	0.2	2	635.34209631728	AV75
6753	0.2	2	1067.3547826087	AV75
6754	0.2	2	1127.85181818182	AV75
6756	0.2	2	981.218701298701	AV75
6760	0.2	2	1001.01963099631	AV75
6761	0.2	2	808.908372093023	AV75
6762	0.2	2	1194.52899653979	AV75
6764	0.2	2	950.630843373494	AV75
6767	0.2	2	652.244638949672	AV75
6769	0.2	2	651.747266881029	AV75
6773	0.2	2	1418.33371757925	AV75
6782	0.2	2	1071.34552529183	AV75
[truncated: 5,026 more rows]
