# Supplementary material for: Tuning dCas9's ability to block transcription enables robust, noiseless knockdown of bacterial genes
Source: Mol Syst Biol. 2018 Mar 8;14(3):e7899. doi: 10.15252/msb.20177899 (PMC5842579; doi:10.15252/msb.20177899)
Supplement: Supplementary file 2 — Source Data for Appendix [file MSB-14-e7899-s009.zip › Source_Data_AppendixFigures/Source_data_for_Figure_S4b.csv]

	CRISPR Array	Replicate	[aTc] (ng/ml)	GFP fluorescence (%)
1	G20-C-C-R20	1	25	2.66812042601176
2	G20-R20	1	25	5.34484667373485
3	G20-C-C-R20	2	25	3.55062717435113
4	G20-R20	2	25	4.18437080727204
5	G20-C-C-R20	1	12.5	3.4272029200186
6	G20-R20	1	12.5	6.22198886894719
7	G20-C-C-R20	2	12.5	2.94658128669128
8	G20-R20	2	12.5	4.95152191423219
9	G20-C-C-R20	1	6.25	2.93176406242849
10	G20-R20	1	6.25	6.24848563055182
11	G20-R20	2	6.25	6.43219802725977
12	G20-C-C-R20	1	3.125	4.4106457546744
13	G20-R20	1	3.125	33.8033537011915
14	G20-C-C-R20	2	3.125	4.41081209897894
15	G20-C-C-R20	1	1.5625	27.5065895770607
16	G20-R20	1	1.5625	67.1526068832783
17	G20-C-C-R20	2	1.5625	27.8440654896597
18	G20-R20	2	1.5625	72.8492100298847
19	G20-C-C-R20	1	0.78125	73.847732651608
20	G20-R20	1	0.78125	89.7959369147298
21	G20-C-C-R20	2	0.78125	78.8956722648337
22	G20-R20	2	0.78125	87.9691623094886
23	G20-C-C-R20	1	0.390625	90.5077274479982
24	G20-R20	1	0.390625	99.6089043190552
25	G20-C-C-R20	2	0.390625	86.0034349919732
26	G20-R20	2	0.390625	95.6054919551447
27	G20-C-C-R20	1	0.1953125	97.473393103885
28	G20-R20	1	0.1953125	97.4117073800545
29	G20-C-C-R20	2	0.1953125	101.198557709485
30	G20-R20	2	0.1953125	96.4669092405615
31	G20-C-C-R20	1	0.09765625	97.519224240562
32	G20-R20	1	0.09765625	100.432809362244
33	G20-C-C-R20	2	0.09765625	102.480775759438
34	G20-R20	2	0.09765625	99.5671906377556
