# Supplementary material for: Tuning dCas9's ability to block transcription enables robust, noiseless knockdown of bacterial genes
Source: Mol Syst Biol. 2018 Mar 8;14(3):e7899. doi: 10.15252/msb.20177899 (PMC5842579; doi:10.15252/msb.20177899)
Supplement: Supplementary file 2 — Source Data for Appendix [file MSB-14-e7899-s009.zip › Source_Data_AppendixFigures/Source_data_for_Figure_S4cd.csv]

	Strain	CRISPR Array	Replicate	GFP fluorescence	RFP fluorescence
2	AV03	G20-R20	1	968.717325846357	2725.63660685221
3	AV03	G11-R20	1	4857.31315104167	2525.8044535319
4	AV03	G20-C-R20	1	859.001871744797	2083.20179239909
5	AV03	G11-C-R20	1	3243.85270182292	2806.61976114909
6	AV03	G11-C-C-R20	1	3817.11735026042	2399.09498087565
7	AV03	C-C	1	18960.0406901042	43881.9763285319
8	AV03	G20-C-C-R20	1	516.617716471357	1875.55958048502
10	AV03	G20-R20	2	1390.42447916667	3566.99439493815
11	AV03	G11-R20	2	5990.43302408854	3735.73292032878
12	AV03	G20-C-R20	2	872.770914713542	2288.58057657878
13	AV03	G11-C-R20	2	3814.09342447917	2064.49610392252
14	AV03	G11-C-C-R20	2	3909.22672526042	2358.7116800944
15	AV03	C-C	2	19685.4430338542	44101.1970316569
16	AV03	G20-C-C-R20	2	1410.43717447917	5120.13209025065
18	AV03	G20-R20	3	839.506266276047	2455.22608439128
19	AV03	G11-R20	3	5333.24235026042	2720.83143107097
20	AV03	G20-C-R20	3	1051.97111002605	2845.84205118815
21	AV03	G11-C-R20	3	4982.51774088542	2823.11158243815
22	AV03	G11-C-C-R20	3	4567.86515299479	2992.62720743815
23	AV03	C-C	3	18457.9303385417	44610.0505472819
24	AV03	G20-C-C-R20	3	879.992716471352	2506.38538614909
