# Supplementary material for: Tuning dCas9's ability to block transcription enables robust, noiseless knockdown of bacterial genes
Source: Mol Syst Biol. 2018 Mar 8;14(3):e7899. doi: 10.15252/msb.20177899 (PMC5842579; doi:10.15252/msb.20177899)
Supplement: Supplementary file 2 — Source Data for Appendix [file MSB-14-e7899-s009.zip › Source_Data_AppendixFigures/Source_data_for_Figure_S5.csv]

CRISPR array	Replicate	GFP fluorescence
C-C	A	109.319966401955
C-R20	A	8.13846943964046
R20-R20	A	0
C-R11	A	15.2338680955728
R11-R11	A	2.80998370445354
C-C	B	97.8397238848787
C-R20	B	5.34623624065046
R20-R20	B	0
C-R11	B	9.58402129161216
R11-R11	B	7.27530244352001
C-C	C	100
C-R20	C	1.04586296565449
R20-R20	C	0
C-R11	C	8.27790788951324
R11-R11	C	0.64601093322089
