# Supplementary material for: Tuning dCas9's ability to block transcription enables robust, noiseless knockdown of bacterial genes
Source: Mol Syst Biol. 2018 Mar 8;14(3):e7899. doi: 10.15252/msb.20177899 (PMC5842579; doi:10.15252/msb.20177899)
Supplement: Supplementary file 2 — Source Data for Appendix [file MSB-14-e7899-s009.zip › Source_Data_AppendixFigures/Source_data_for_Figure_S6.csv]

Guide RNA	RFP promoter	Replicate	RFP fluorescence (a.u.)
R20	P127	1	1928.17663018341
R20	P127	2	1940.46283115139
R20	P127	3	2064.39281883163
R20	PLac	1	153.852523273826
R20	PLac	2	164.711852600035
R20	PLac	3	151.155791599435
R16	P127	1	11234.7029703417
R16	P127	2	10828.4420583496
R16	P127	3	11264.3196964109
R16	PLac	1	833.98428768549
R16	PLac	2	880.017589667225
R16	PLac	3	800.115633385944
R11	P127	1	16256.1498686508
R11	P127	2	15699.8777854576
R11	P127	3	15415.7489451313
R11	PLac	1	1252.77963072834
R11	PLac	2	1291.72209263687
R11	PLac	3	1322.55090226593
C	P127	1	42969.9391709913
C	P127	2	47763.3915902298
C	P127	3	45491.9936369049
C	PLac	1	3864.58429693851
C	PLac	2	3854.66677505074
C	PLac	3	3840.66630904884
