# Supplementary material for: Tuning dCas9's ability to block transcription enables robust, noiseless knockdown of bacterial genes
Source: Mol Syst Biol. 2018 Mar 8;14(3):e7899. doi: 10.15252/msb.20177899 (PMC5842579; doi:10.15252/msb.20177899)
Supplement: Supplementary file 2 — Source Data for Appendix [file MSB-14-e7899-s009.zip › Source_Data_AppendixFigures/Source_data_for_Figure_S8.csv]

	Temperature (°C)	CRISPR Array	Replicate	RFP fluorescence (%)
1	30	R20-R20	1	3.367638680792
2	30	R20-C	1	3.21398409198639
3	30	R20-C	2	3.23831698138452
4	30	R20-R20	3	3.0845266406031
5	30	R20-C	3	3.33127331777302
6	30	R11-R11	1	31.0932213095997
7	30	R11-C	1	34.5982207486872
8	30	R11-R11	2	35.8370692339989
9	30	R11-C	2	34.4942748948643
10	30	R11-R11	3	35.9656290735471
11	30	R11-C	3	35.6498855832902
12	37	R20-R20	1	4.71169643276239
13	37	R20-C	1	4.26834633217535
14	37	R20-R20	2	4.38332350456805
15	37	R20-C	2	4.7412536761699
16	37	R20-R20	3	4.31322883925114
17	37	R20-C	3	5.28752172884172
18	37	R11-R11	1	37.8237730359187
19	37	R11-C	1	38.7367804930529
20	37	R11-R11	2	39.7911849435424
21	37	R11-C	2	42.1493594924911
22	37	R11-R11	3	41.4022518229105
23	37	R11-C	3	38.3837584556782
24	39	R20-R20	1	9.13330885274684
25	39	R20-C	1	8.28163127349002
26	39	R20-R20	2	8.19268500222825
27	39	R20-C	2	9.10961441738522
28	39	R20-R20	3	8.35201861191254
29	39	R20-C	3	10.0760571321522
30	39	R11-R11	1	58.335758301404
31	39	R11-C	1	67.1218186115865
32	39	R11-R11	2	60.6508060428058
33	39	R11-C	2	62.3750383343275
34	39	R11-R11	3	56.7905846960285
35	39	R11-C	3	63.4451070623347
36	42	R20-R20	1	56.1476494367217
37	42	R20-C	1	37.3269540897394
38	42	R20-R20	2	35.8927746636587
39	42	R20-C	2	51.07228528118
40	42	R20-R20	3	32.6206080428667
41	42	R20-C	3	52.5696269040522
42	42	R11-R11	1	91.1488491434667
43	42	R11-C	1	95.8246013207803
44	42	R11-R11	2	89.1376894463814
45	42	R11-C	2	94.8303645391449
46	42	R11-C	3	93.3384762245089
