# Supplementary material for: Tuning dCas9's ability to block transcription enables robust, noiseless knockdown of bacterial genes
Source: Mol Syst Biol. 2018 Mar 8;14(3):e7899. doi: 10.15252/msb.20177899 (PMC5842579; doi:10.15252/msb.20177899)
Supplement: Supplementary file 4 — Source Data for Figure 1 [file MSB-14-e7899-s002.zip › SourceData_Figure_1/Readme_Source_data_for_Figure_1.txt]

(related to Fig 1)

The total fluorescence column contains the integrated fluorescence intensity over the cell section, after background and autofluorescence subtraction. Intracellular concentration is calculated by dividing the total intensity by the area of the cell section.
