# Supplementary material for: Tuning dCas9's ability to block transcription enables robust, noiseless knockdown of bacterial genes
Source: Mol Syst Biol. 2018 Mar 8;14(3):e7899. doi: 10.15252/msb.20177899 (PMC5842579; doi:10.15252/msb.20177899)
Supplement: Supplementary file 4 — Source Data for Figure 1 [file MSB-14-e7899-s002.zip › SourceData_Figure_1/Source_data_for_Figure_1.csv]

aTc (ng/ml)	Guide RNA	Replicate	Total fluorescence	Cell area
1.5	G14	A	2076.48046875	17.1111106872559
1.5	G14	A	2790.89184570312	21.2222213745117
1.5	G14	A	1548.55297851562	14.3333330154419
1.5	G14	A	1352.05004882812	15.222222328186
1.5	G14	A	1246.5	12.5555553436279
1.5	G14	A	2238.0810546875	18.7777786254883
1.5	G14	A	2347.12109375	18.4444446563721
1.5	G14	A	1919.87829589844	14.3333330154419
1.5	G14	A	2022.66809082031	13.8888893127441
1.5	G14	A	2135.60717773438	12
1.5	G14	A	722.727294921875	14.4444446563721
1.5	G14	A	828.064514160156	14.222222328186
1.5	G14	A	2699.05004882812	21.6666660308838
1.5	G14	A	1748.17138671875	15.3333330154419
1.5	G14	A	1940.044921875	15.5555553436279
1.5	G14	A	1095.27587890625	16.4444446563721
1.5	G14	A	1200.73388671875	14.1111106872559
1.5	G14	A	1005.11291503906	11.222222328186
1.5	G14	A	899.774169921875	14.5555553436279
1.5	G14	A	768.354187011719	12.5555553436279
1.5	G14	A	1377.6328125	18.4444446563721
1.5	G14	A	1805	17.6666660308838
1.5	G14	A	1465.41381835938	13.222222328186
1.5	G14	A	2435.5	22.4444446563721
1.5	G14	A	1092.83068847656	13.6666669845581
1.5	G14	A	1236.15002441406	14.4444446563721
1.5	G14	A	1939.66662597656	20.3333339691162
1.5	G14	A	1281.5	14.1111106872559
1.5	G14	A	2205.95581054688	16.2222213745117
1.5	G14	A	2117.55004882812	18.4444446563721
1.5	G14	A	1899.4921875	11.777777671814
1.5	G14	A	1394.43139648438	11.8888893127441
1.5	G14	A	2690.3818359375	14
1.5	G14	A	2466	19.8888893127441
1.5	G14	A	1830	17.7777786254883
1.5	G14	A	1431.05407714844	15.6666669845581
1.5	G14	A	1427.59997558594	14
1.5	G14	A	2110.265625	18.6666660308838
1.5	G14	A	2246.82934570312	20
1.5	G14	A	1681.58825683594	16
1.5	G14	A	1531.78125	14.6666669845581
1.5	G14	A	1312.5	12.222222328186
1.5	G14	A	1397.20458984375	13.1111106872559
1.5	G14	A	894.9375	11.3333330154419
1.5	G14	A	1775.625	13.222222328186
1.5	G14	A	2162.73754882812	17.4444446563721
1.5	G14	A	796.952575683594	14.3333330154419
1.5	G14	A	1810.71215820312	17.6666660308838
1.5	G14	A	1305.30078125	12.1111106872559
1.5	G14	A	3276.16674804688	21.1111106872559
1.5	G14	A	1392.83825683594	17
1.5	G14	A	1499.54467773438	11.777777671814
1.5	G14	A	1386.02270507812	13.3333330154419
1.5	G14	A	1736.59851074219	16.7777786254883
1.5	G14	A	1904.625	15.6666669845581
1.5	G14	A	1439.27502441406	13.1111106872559
1.5	G14	A	2273.18359375	22.5555553436279
1.5	G14	A	982.770812988281	13
1.5	G14	A	1004.5	11.5555553436279
1.5	G14	A	2253.35302734375	23.8888893127441
1.5	G14	A	2273.36279296875	25.5555553436279
1.5	G14	A	1407.20837402344	13.4444446563721
1.5	G14	A	1231.5	12.777777671814
1.5	G14	A	1365.703125	16.4444446563721
1.5	G14	A	1509.85485839844	19
1.5	G14	A	3262.328125	23
1.5	G14	A	1813.48327636719	14.1111106872559
1.5	G14	A	3100.22509765625	22.2222213745117
1.5	G14	A	848.433349609375	13.1111106872559
1.5	G14	A	2245.96069335938	18.2222213745117
1.5	G14	A	1570.33190917969	13.4444446563721
1.5	G14	A	1537.16015625	15.1111106872559
1.5	G14	A	1836.65148925781	12.8888893127441
1.5	G14	A	2814.06787109375	21.3333339691162
1.5	G14	A	1374.66381835938	14.1111106872559
1.5	G14	A	1375.72985839844	14.3333330154419
1.5	G14	A	1439.20727539062	11.3333330154419
1.5	G14	A	776.400024414062	13.1111106872559
1.5	G14	A	1124.81823730469	13.777777671814
1.5	G14	A	1554.27941894531	14.6666669845581
1.5	G14	A	1328.61535644531	12.777777671814
1.5	G14	A	1459.859375	17
1.5	G14	A	2364.375	25.6666660308838
1.5	G14	A	2220.078125	21
1.5	G14	A	1418.9775390625	17.5555553436279
1.5	G14	A	1514.84375	16.8888893127441
1.5	G14	A	1496.5	12.6666669845581
1.5	G14	A	2648.59765625	20.4444446563721
1.5	G14	A	2506.17504882812	26.1111106872559
1.5	G14	A	1536.85412597656	17
1.5	G14	A	1124.69165039062	13.5555553436279
1.5	G14	A	2044.2578125	17.5555553436279
1.5	G14	A	1931.09680175781	25.4444446563721
1.5	G14	A	942.363647460938	16.4444446563721
1.5	G14	A	517.892211914062	12.6666669845581
1.5	G14	A	1734.84802246094	15.222222328186
1.5	G14	A	1785.80212402344	23.5555553436279
1.5	G14	A	1190	13.777777671814
1.5	G14	A	1858.587890625	15.4444446563721
1.5	G14	A	1891.07202148438	20.7777786254883
1.5	G14	A	1555.01892089844	14.5555553436279
1.5	G14	A	1892	13.4444446563721
1.5	G14	A	2428.83862304688	21.1111106872559
1.5	G14	A	1376.9921875	13
1.5	G14	A	2092.62915039062	25.8888893127441
1.5	G14	A	2004.5	17.7777786254883
1.5	G14	A	847.075744628906	11.777777671814
1.5	G14	A	1369.9453125	17.4444446563721
1.5	G14	A	1506.81945800781	20
1.5	G14	A	1068.55358886719	11.8888893127441
1.5	G14	A	3770.42309570312	19.6666660308838
1.5	G14	A	1469.40441894531	23
1.5	G14	A	1381	17.2222213745117
1.5	G14	A	1004.84167480469	12.8888893127441
1.5	G14	A	1446.18359375	14.3333330154419
1.5	G14	A	3017	26.3333339691162
1.5	G14	A	1360.07690429688	13
1.5	G14	A	1589.14282226562	14.1111106872559
1.5	G14	A	1546.28942871094	19.8888893127441
1.5	G14	A	1205.27783203125	12.1111106872559
1.5	G14	A	2422.09375	19.5555553436279
1.5	G14	A	2223.87158203125	19.6666660308838
1.5	G14	A	3182.15795898438	26.1111106872559
1.5	G14	A	2125.9697265625	17.4444446563721
1.5	G14	A	1686.81762695312	17.2222213745117
1.5	G14	A	1065.65002441406	15.4444446563721
1.5	G14	A	1548.32263183594	11.222222328186
1.5	G14	A	1145.87902832031	13
1.5	G14	A	1256.375	17.3333339691162
1.5	G14	A	1786.92578125	16.2222213745117
1.5	G14	A	1299.10266113281	12.5555553436279
1.5	G14	A	1659.25	19.4444446563721
1.5	G14	A	2060.82958984375	21.7777786254883
1.5	G14	A	1856.38159179688	15.6666669845581
1.5	G14	A	2724.27270507812	17.5555553436279
1.5	G14	A	1477.625	22.7777786254883
1.5	G14	A	1506.26611328125	17
1.5	G14	A	1209.95166015625	13.4444446563721
1.5	G14	A	1166.04431152344	16.6666660308838
1.5	G14	A	3203.63671875	31.4444446563721
1.5	G14	A	1465.6796875	12.3333330154419
1.5	G14	A	1892.86840820312	13.3333330154419
1.5	G14	A	1241.28881835938	13.4444446563721
1.5	G14	A	1436.40319824219	11.5555553436279
1.5	G14	A	2301.01782226562	15.1111106872559
1.5	G14	A	1635.6796875	14.5555553436279
1.5	G14	A	1977.78576660156	23.8888893127441
1.5	G14	A	3315.6572265625	26.6666660308838
1.5	G14	A	2772	16.7777786254883
1.5	G14	A	1917.15173339844	18.7777786254883
1.5	G14	A	1082.20690917969	12.222222328186
1.5	G14	A	2245.8046875	29.7777786254883
1.5	G14	A	1960.28515625	19.4444446563721
1.5	G14	A	1011.98266601562	17
1.5	G14	A	2095.85595703125	22.7777786254883
1.5	G14	A	1488.70068359375	15.5555553436279
1.5	G14	A	961.76611328125	11.1111106872559
1.5	G14	A	1931.93176269531	20.4444446563721
1.5	G14	A	1301.32958984375	16.4444446563721
1.5	G14	A	2106.69653320312	20.2222213745117
1.5	G14	A	1186.32263183594	13.5555553436279
1.5	G14	A	1431.79162597656	12.6666669845581
1.5	G14	A	1526.66662597656	15.5555553436279
1.5	G14	A	751.866638183594	11.222222328186
1.5	G14	A	1135.82263183594	17.4444446563721
1.5	G14	A	769.529174804688	12.777777671814
1.5	G14	A	1278.47058105469	12.1111106872559
1.5	G14	A	1904.74267578125	14.222222328186
1.5	G14	A	986.025024414062	12.3333330154419
1.5	G14	A	1947.125	14.222222328186
1.5	G14	A	1048.96667480469	12.777777671814
1.5	G14	A	1467.63232421875	11.4444446563721
1.5	G14	A	1803.328125	20.1111106872559
1.5	G14	A	2077.6796875	21.8888893127441
1.5	G14	A	1528.88232421875	16.8888893127441
1.5	G14	A	1384.24328613281	12.777777671814
1.5	G14	A	1735.85607910156	21.4444446563721
1.5	G14	A	1926.14514160156	17.7777786254883
1.5	G14	A	1058.39111328125	15.222222328186
1.5	G14	A	1203.82348632812	16.1111106872559
1.5	G14	A	1764.390625	16.4444446563721
1.5	G14	A	1211.75866699219	13.222222328186
1.5	G14	A	1790.85656738281	18.8888893127441
1.5	G14	A	1072.53015136719	12.1111106872559
1.5	G14	A	1143.55004882812	14.3333330154419
1.5	G14	A	1567.15002441406	14
1.5	G14	A	2138	19
1.5	G14	A	1280.28015136719	14.5555553436279
1.5	G14	A	1375.61291503906	13.3333330154419
1.5	G14	A	2600.06860351562	17.4444446563721
1.5	G14	A	1479.92333984375	15
1.5	G14	A	883.965515136719	12
1.5	G14	A	1589.22692871094	16
1.5	G14	A	1144.95837402344	14.6666669845581
1.5	G14	A	1378.7197265625	21.4444446563721
1.5	G14	A	2116.32495117188	15.3333330154419
1.5	G14	A	1118.88708496094	14.8888893127441
1.5	G14	A	3512.69287109375	22.4444446563721
1.5	G14	A	1433.6279296875	11.5555553436279
1.5	G14	A	1653.3984375	16.4444446563721
1.5	G14	A	1582.59375	18.2222213745117
1.5	G14	A	1137.84680175781	13.1111106872559
1.5	G14	A	1117.0927734375	12.3333330154419
1.5	G14	A	1742.33337402344	14.5555553436279
1.5	G14	A	2232.70458984375	18.4444446563721
1.5	G14	A	1314.85888671875	15.222222328186
1.5	G14	A	1919.17138671875	20.1111106872559
1.5	G14	A	1085.859375	11.1111106872559
1.5	G14	A	1792.390625	12.1111106872559
1.5	G14	A	1513.66662597656	15.8888893127441
1.5	G14	A	984.120666503906	11.6666669845581
1.5	G14	A	1689.62072753906	13.4444446563721
1.5	G14	A	2429.0625	24.5555553436279
1.5	G14	A	2029.59997558594	20.6666660308838
1.5	G14	A	1891.0146484375	17.2222213745117
1.5	G14	A	1503.80065917969	16.4444446563721
1.5	G14	A	2002.63708496094	22
1.5	G14	A	1506.40002441406	11.222222328186
1.5	G14	A	1498.37097167969	14.4444446563721
1.5	G14	A	1600.70837402344	16.1111106872559
1.5	G14	A	3708.8193359375	18.7777786254883
1.5	G14	A	2074.68188476562	17.6666660308838
1.5	G14	A	1820.36328125	19.3333339691162
1.5	G14	A	1766.91247558594	18.7777786254883
1.5	G14	A	1477.59680175781	14
1.5	G14	A	1516.17578125	15
1.5	G14	A	1477.435546875	16.5555553436279
1.5	G14	A	1005.76525878906	15.3333330154419
1.5	G14	A	1206	13.3333330154419
1.5	G14	A	1385.07495117188	12.3333330154419
1.5	G14	A	797.975830078125	14.222222328186
1.5	G14	A	2047.1015625	20.1111106872559
1.5	G14	A	2502.82153320312	15.3333330154419
1.5	G14	A	2412.00708007812	19.7777786254883
1.5	G14	A	1347.32141113281	16.4444446563721
1.5	G14	A	1810.03405761719	14.1111106872559
1.5	G14	A	1155.0390625	14.222222328186
1.5	G14	A	1249.19995117188	14.3333330154419
1.5	G14	A	1529.5	17.2222213745117
1.5	G14	A	1702.87072753906	12.3333330154419
1.5	G14	A	2521.41357421875	21.5555553436279
1.5	G14	A	1277.32763671875	13.5555553436279
1.5	G14	A	1546.59997558594	15
1.5	G14	A	1001.83868408203	15.3333330154419
1.5	G14	A	2288.66674804688	18.6666660308838
1.5	G14	A	865.178588867188	11.777777671814
1.5	G14	A	1241.27209472656	16
1.5	G14	A	1848.50695800781	11.222222328186
1.5	G14	A	1243.95959472656	19.8888893127441
1.5	G14	A	1484.25695800781	13.1111106872559
1.5	G14	A	2394.0234375	19.1111106872559
1.5	G14	A	1554.92858886719	16
1.5	G14	A	2123.47924804688	20.6666660308838
1.5	G14	A	1334.65148925781	17.4444446563721
1.5	G14	A	1192.46691894531	13.222222328186
1.5	G14	A	1765.51208496094	20.3333339691162
1.5	G14	A	1985.36291503906	20.4444446563721
1.5	G14	A	1198.46875	15.222222328186
1.5	G14	A	2685.80639648438	20.7777786254883
1.5	G14	A	1208.89709472656	14.4444446563721
1.5	G14	A	1137.4609375	14.3333330154419
1.5	G14	A	1550.72497558594	14.8888893127441
1.5	G14	A	2271.673828125	17
1.5	G14	A	1546.375	14.4444446563721
1.5	G14	A	4373	26.2222213745117
1.5	G14	A	1076.68969726562	14.4444446563721
1.5	G14	A	1671.4375	15.6666669845581
1.5	G14	A	915.900024414062	12
1.5	G14	A	1130.24572753906	15.5555553436279
1.5	G14	A	1547.01098632812	16.3333339691162
1.5	G14	A	1595.42858886719	17.5555553436279
1.5	G14	A	1561.90148925781	19.8888893127441
1.5	G14	A	1030.54406738281	11.4444446563721
1.5	G14	A	987.060485839844	12.222222328186
1.5	G14	A	1768.09375	15.5555553436279
1.5	G14	A	2139.1875	20.4444446563721
1.5	G14	A	1178.75	14.222222328186
1.5	G14	A	1500.85546875	17.6666660308838
1.5	G14	A	2941.11450195312	11.8888893127441
1.5	G14	A	888	11.1111106872559
1.5	G14	A	1933.19140625	15.222222328186
1.5	G14	A	2392.77783203125	20.8888893127441
1.5	G14	A	1237.3125	13.6666669845581
1.5	G14	A	1673.8828125	18.3333339691162
1.5	G14	A	1313.33337402344	17.2222213745117
1.5	G14	A	2045.42907714844	16.8888893127441
1.5	G14	A	1987.939453125	16.4444446563721
1.5	G14	A	1732.73327636719	13.6666669845581
1.5	G14	A	1741.78125	15.5555553436279
1.5	G14	A	1793.46484375	13.3333330154419
1.5	G14	A	2817.26513671875	25.3333339691162
1.5	G14	A	2746.90063476562	20.5555553436279
1.5	G14	A	1345.48718261719	14.6666669845581
1.5	G14	A	2343.41943359375	19.4444446563721
1.5	G14	A	1222.58874511719	14.6666669845581
1.5	G14	A	1435.984375	11.1111106872559
1.5	G14	A	1109.30004882812	12
1.5	G14	A	1809.07141113281	17.6666660308838
1.5	G14	A	1702.10229492188	13.222222328186
1.5	G14	A	1331.578125	16.7777786254883
1.5	G14	A	1291.03881835938	12.777777671814
1.5	G14	A	998.241394042969	12
1.5	G14	A	1467.3984375	15.777777671814
1.5	G14	A	1182.66662597656	11.1111106872559
1.5	G14	A	880.141662597656	16.8888893127441
1.5	G14	A	1929.7236328125	15.4444446563721
1.5	G14	A	1420.46252441406	14.3333330154419
1.5	G14	A	2021.81042480469	14.3333330154419
1.5	G14	A	2376.3984375	17.7777786254883
1.5	G14	A	2887.50830078125	16.3333339691162
1.5	G14	A	2045.80639648438	18.3333339691162
1.5	G14	A	1972.84375	18.7777786254883
1.5	G14	A	1514.61767578125	20.6666660308838
1.5	G14	A	1285.96557617188	16.7777786254883
1.5	G14	A	2037.20593261719	16.2222213745117
1.5	G14	A	1355.3125	20.2222213745117
1.5	G14	A	2033.72265625	13.777777671814
1.5	G14	A	2566.19653320312	24.6666660308838
1.5	G14	A	2078.24633789062	16.5555553436279
1.5	G14	A	2089.45947265625	15.6666669845581
1.5	G14	A	951.1875	11.6666669845581
1.5	G14	A	1528.75866699219	12.3333330154419
1.5	G14	A	1357.58679199219	17.4444446563721
1.5	G14	A	1809.1689453125	19.2222213745117
1.5	G14	A	2085.890625	22.8888893127441
1.5	G14	A	1429.69360351562	19.3333339691162
1.5	G14	A	1929	13.777777671814
1.5	G14	A	1999.31433105469	19.5555553436279
1.5	G14	A	1349.66247558594	12.5555553436279
1.5	G14	A	2614.40625	17.2222213745117
1.5	G14	A	1912.91247558594	25.2222213745117
1.5	G14	A	875.383361816406	13.777777671814
1.5	G14	A	1774.31042480469	15
1.5	G14	A	1222.07958984375	13.1111106872559
1.5	G14	A	1599.55004882812	17.3333339691162
1.5	G14	A	2256.07958984375	17.4444446563721
1.5	G14	A	962.413818359375	13.777777671814
1.5	G14	A	2725.77783203125	26.5555553436279
1.5	G14	A	2533.71435546875	25
1.5	G14	A	1974.28125	15.6666669845581
1.5	G14	A	2289.7578125	25.4444446563721
1.5	G14	A	1460.19995117188	17.4444446563721
1.5	G14	A	959.458312988281	13
1.5	G14	A	2726.3125	22.7777786254883
1.5	G14	A	2667.14282226562	22.1111106872559
1.5	G14	A	1331.5	15.8888893127441
1.5	G14	A	2554.72729492188	15
1.5	G14	A	2886.77270507812	17.5555553436279
1.5	G14	A	1144	13.3333330154419
1.5	G14	A	1485.44848632812	17.4444446563721
1.5	G14	A	1667.95837402344	12.222222328186
1.5	G14	A	992.242431640625	11.777777671814
1.5	G14	A	751.208312988281	11.5555553436279
1.5	G14	A	1560.52014160156	15.222222328186
1.5	G14	A	1836.33337402344	18.5555553436279
1.5	G14	A	1186.26611328125	16.7777786254883
1.5	G14	A	1969.59912109375	16.5555553436279
1.5	G14	A	1572.05859375	15
1.5	G14	A	992.032287597656	12
1.5	G14	A	1903.12902832031	24.1111106872559
1.5	G14	A	933.0234375	13.222222328186
1.5	G14	A	1281.62072753906	15.3333330154419
1.5	G14	A	1926.7822265625	12.8888893127441
1.5	G14	A	1194.19995117188	12.4444446563721
1.5	G14	A	1729.87121582031	16.1111106872559
1.5	G14	A	1665.70837402344	16.1111106872559
1.5	G14	A	1741.265625	19.4444446563721
1.5	G14	A	2062.7607421875	18.6666660308838
1.5	G14	A	1197.2421875	14.6666669845581
1.5	G14	A	1960.48608398438	14.3333330154419
1.5	G14	A	2726.0341796875	20.6666660308838
1.5	G14	A	1300.578125	13.222222328186
1.5	G14	A	2858.875	25
1.5	G14	A	1562.65905761719	12.6666669845581
1.5	G14	A	2101.83325195312	14.3333330154419
1.5	G14	A	1573.50732421875	18.4444446563721
1.5	G14	A	1365.125	16.4444446563721
1.5	G14	A	2632.92138671875	25.5555553436279
1.5	G14	A	1979.64099121094	22.5555553436279
1.5	G14	A	1863.62927246094	12.8888893127441
1.5	G14	A	1419.1875	18
1.5	G14	A	1561.48486328125	13.5555553436279
1.5	G14	A	1631.89453125	14.3333330154419
1.5	G14	A	1642.22729492188	15
1.5	G14	A	1202.90942382812	13.1111106872559
1.5	G14	A	1616.30297851562	16.5555553436279
1.5	G14	A	2686.29541015625	20.6666660308838
1.5	G14	A	1081.06896972656	11.777777671814
1.5	G14	A	1833.25	18.1111106872559
1.5	G14	A	1688.94995117188	12.1111106872559
1.5	G14	A	1389.125	14.8888893127441
1.5	G14	A	2441.48852539062	18.3333339691162
1.5	G14	A	1613.69323730469	21.1111106872559
1.5	G14	A	1484.32983398438	12.1111106872559
1.5	G14	A	1448.92797851562	18.5555553436279
1.5	G14	A	895.360290527344	11.1111106872559
1.5	G14	A	1628.31726074219	15.1111106872559
1.5	G14	A	1262.47497558594	12
1.5	G14	A	1123	13.6666669845581
1.5	G14	A	2106.07568359375	14.777777671814
1.5	G14	A	1573.16528320312	17.1111106872559
1.5	G14	A	1495.16906738281	21.2222213745117
1.5	G14	A	1097.8125	11.5555553436279
1.5	G14	A	2937.50341796875	18.5555553436279
1.5	G14	A	1425.54833984375	12.222222328186
1.5	G14	A	1875.00805664062	16.6666660308838
1.5	G14	A	1113.41662597656	12.222222328186
1.5	G14	A	1950.72729492188	18.4444446563721
1.5	G14	A	1889.00732421875	16.7777786254883
1.5	G14	A	1601.50390625	21.1111106872559
1.5	G14	A	1361.859375	18.4444446563721
1.5	G14	A	1586	15.5555553436279
1.5	G14	A	1961.31701660156	18.1111106872559
1.5	G14	A	1416.75415039062	11.8888893127441
1.5	G14	A	1060.80004882812	11.777777671814
1.5	G14	A	1351.3359375	14.5555553436279
1.5	G14	A	1128.41076660156	13.777777671814
1.5	G14	A	2097.01611328125	19.7777786254883
1.5	G14	A	1211.36608886719	12.6666669845581
1.5	G14	A	998.705627441406	11.4444446563721
1.5	G14	A	1666.54919433594	21.7777786254883
1.5	G14	A	927.72412109375	11.4444446563721
1.5	G14	A	1343.5	16.1111106872559
1.5	G14	A	1719.25	18.8888893127441
1.5	G14	A	1244.67651367188	14.222222328186
1.5	G14	A	682.840515136719	12.777777671814
1.5	G14	A	1515.70568847656	12.5555553436279
1.5	G14	A	1768.65148925781	17.8888893127441
1.5	G14	A	2595.75	20.4444446563721
1.5	G14	A	1652.50805664062	14.6666669845581
1.5	G14	A	2671.63818359375	27.1111106872559
1.5	G14	A	1198.42858886719	12.4444446563721
1.5	G14	A	2830.345703125	23.8888893127441
1.5	G14	A	3337.1396484375	25.5555553436279
1.5	G14	A	394.875	11.777777671814
1.5	G14	A	1922.06457519531	20.7777786254883
1.5	G14	A	2227.978515625	17.7777786254883
1.5	G14	A	1253.8125	11.222222328186
1.5	G14	A	1090.2734375	12.777777671814
1.5	G14	A	1479.6142578125	15.5555553436279
1.5	G14	A	1492.44641113281	11.5555553436279
1.5	G14	A	1896	17.1111106872559
1.5	G14	A	1293.15234375	15.222222328186
1.5	G14	A	2094.67944335938	12.6666669845581
1.5	G14	A	822.521545410156	12.6666669845581
1.5	G14	A	2054.12109375	25.5555553436279
1.5	G14	A	1349.62121582031	14.222222328186
1.5	G14	A	2073	18.1111106872559
1.5	G14	A	1177.52160644531	14.3333330154419
1.5	G14	A	820.183349609375	12.4444446563721
1.5	G14	A	1508.4892578125	12
1.5	G14	A	1008.125	15.3333330154419
1.5	G14	A	1144.84033203125	16.5555553436279
1.5	G14	A	1706.0302734375	17.2222213745117
1.5	G14	A	1855.22412109375	17.2222213745117
1.5	G14	A	1374.85229492188	15.6666669845581
1.5	G14	A	1531.33337402344	13.5555553436279
1.5	G14	A	1279.51354980469	11.5555553436279
1.5	G14	A	1925.6103515625	14.777777671814
1.5	G14	A	1320	14
1.5	G14	A	1567.75	15
1.5	G14	A	1539.89477539062	16
1.5	G14	A	1874.66125488281	14.8888893127441
1.5	G14	A	1327.32080078125	13.4444446563721
1.5	G14	A	993.01171875	13.4444446563721
1.5	G14	A	1994.24609375	17.4444446563721
1.5	G14	A	2267.04272460938	13.777777671814
1.5	G14	A	1528.41931152344	16.8888893127441
1.5	G14	A	1025.10888671875	17.4444446563721
1.5	G14	A	1743.38671875	13.5555553436279
1.5	G14	A	1244.79431152344	18.3333339691162
1.5	G14	A	2960	21.2222213745117
1.5	G14	A	2022	17.5555553436279
1.5	G14	A	1449.13708496094	13.222222328186
1.5	G14	A	1572.73156738281	13.8888893127441
1.5	G14	A	1374.29833984375	11.5555553436279
1.5	G14	A	1412.18920898438	15.777777671814
1.5	G14	A	2630.73486328125	14.3333330154419
1.5	G14	A	1693.09997558594	16.8888893127441
1.5	G14	A	1294.53125	15.222222328186
1.5	G14	A	1330.37158203125	15.3333330154419
1.5	G14	A	3140.28466796875	24.6666660308838
1.5	G14	A	1013.03125	13.1111106872559
1.5	G14	A	1824.44116210938	21.3333339691162
1.5	G14	A	1836.31457519531	21.8888893127441
1.5	G14	A	1790.92309570312	17.8888893127441
1.5	G14	A	1062.83874511719	16.7777786254883
1.5	G14	A	1685.56823730469	13.5555553436279
1.5	G14	A	1379.92236328125	14.8888893127441
1.5	G14	A	4292.89306640625	23.8888893127441
1.5	G14	A	1037.35888671875	14.777777671814
1.5	G14	A	1615.09680175781	16.8888893127441
1.5	G14	A	1711.86364746094	15.8888893127441
1.5	G14	A	1922.93542480469	18.3333339691162
1.5	G14	A	1474.87097167969	16.8888893127441
1.5	G14	A	2072.68481445312	14.222222328186
1.5	G14	A	2960.2890625	32.4444427490234
1.5	G14	A	1768.45837402344	15.8888893127441
1.5	G14	A	1730.06079101562	19.6666660308838
1.5	G14	A	1111.3017578125	16.1111106872559
1.5	G14	A	3076.55932617188	20
1.5	G14	A	2245.72802734375	22.5555553436279
1.5	G14	A	3157.24047851562	23
1.5	G14	A	1451.42858886719	11.4444446563721
1.5	G14	A	1272.32861328125	14
1.5	G14	A	1443.40625	14.3333330154419
1.5	G14	A	1541.44787597656	14.1111106872559
1.5	G14	A	1268.54028320312	12.3333330154419
1.5	G14	A	1215.8125	13.4444446563721
1.5	G14	A	1622.67419433594	12
1.5	G14	A	2393.05322265625	13.8888893127441
1.5	G14	A	1291.21423339844	13.5555553436279
1.5	G14	A	2003.25	15
1.5	G14	A	1984.90441894531	16.5555553436279
1.5	G14	A	1398.68969726562	14.222222328186
1.5	G14	A	1105.91931152344	14.5555553436279
1.5	G14	A	1903.63171386719	19.1111106872559
1.5	G14	A	1977.66662597656	19.2222213745117
1.5	G14	A	2942.5263671875	14.6666669845581
1.5	G14	A	1126.625	17.4444446563721
1.5	G14	A	1940.23864746094	19.7777786254883
1.5	G14	A	1944.58923339844	21
1.5	G14	A	1262.8642578125	15.6666669845581
1.5	G14	A	2841.97338867188	21.8888893127441
1.5	G14	A	1516.90905761719	16
1.5	G14	A	1060.875	15
1.5	G14	A	1466.171875	21.6666660308838
1.5	G14	A	2144.0625	19.7777786254883
1.5	G14	A	2559.77416992188	12.6666669845581
1.5	G14	A	1906.6875	18.8888893127441
1.5	G14	A	1151.939453125	16.4444446563721
1.5	G14	A	2264.3125	31.4444446563721
1.5	G14	A	1857.36486816406	17.4444446563721
1.5	G14	A	1408.0146484375	13.6666669845581
1.5	G14	A	1579.9189453125	19.5555553436279
1.5	G14	A	2705.0302734375	27.5555553436279
1.5	G14	A	1647.64477539062	22
1.5	G14	A	1564.8359375	16.3333339691162
1.5	G14	A	1533.72729492188	16.2222213745117
1.5	G14	A	772.463684082031	11.4444446563721
1.5	G14	A	2165.421875	21
1.5	G14	A	1609.74609375	13.8888893127441
1.5	G14	A	1596.484375	21.2222213745117
1.5	G14	A	1907.125	14
1.5	G14	A	1755.26208496094	16
1.5	G14	A	2779.75	26.3333339691162
1.5	G14	A	1933.939453125	20.2222213745117
1.5	G14	A	1630.69360351562	18.4444446563721
1.5	G14	A	1736.1640625	11.3333330154419
1.5	G14	A	1532.70458984375	15.1111106872559
1.5	G14	A	1149.6875	11.4444446563721
1.5	G14	A	1056	11.8888893127441
1.5	G14	A	3784.29174804688	29.1111106872559
1.5	G14	A	1551.90319824219	13.5555553436279
1.5	G14	A	1018.97180175781	16
1.5	G14	A	1269.22985839844	13.4444446563721
1.5	G14	A	1542.71423339844	17.3333339691162
1.5	G14	A	1345.6875	11.8888893127441
1.5	G14	A	1038.83483886719	11.4444446563721
1.5	G14	A	2470.39282226562	20.1111106872559
1.5	G14	A	1316.06640625	13.3333330154419
1.5	G14	A	1563.12890625	13.3333330154419
1.5	G14	A	1774.6875	20.3333339691162
1.5	G14	A	1185.63305664062	16.3333339691162
1.5	G14	A	4276.625	29.1111106872559
1.5	G14	A	1854.64013671875	24.6666660308838
1.5	G14	A	1576.54370117188	13.4444446563721
1.5	G14	A	1790.56945800781	20.7777786254883
1.5	G14	A	1606.73327636719	19.3333339691162
1.5	G14	A	612.958312988281	11.5555553436279
1.5	G14	A	1129.61364746094	16.7777786254883
1.5	G14	A	1725.02087402344	19.1111106872559
1.5	G14	A	999.984375	12.6666669845581
1.5	G14	A	1452.5546875	11.777777671814
1.5	G14	A	946.829162597656	11.1111106872559
1.5	G14	A	2279.64624023438	15.5555553436279
1.5	G14	A	1484.0625	17
1.5	G14	A	2253.79516601562	22.6666660308838
1.5	G14	A	465.200012207031	14
1.5	G14	A	2371	22.7777786254883
1.5	G14	A	1082.35485839844	12.8888893127441
1.5	G14	A	1846.20837402344	19.5555553436279
1.5	G14	A	827.548400878906	13.222222328186
1.5	G14	A	1802.689453125	16.7777786254883
1.5	G14	A	2390.66821289062	14.5555553436279
1.5	G14	A	1518.81616210938	16.4444446563721
1.5	G14	A	2036.32434082031	15.8888893127441
1.5	G14	A	2108.77416992188	18.3333339691162
1.5	G14	A	1446.3125	15.4444446563721
1.5	G14	A	1212.08447265625	17.7777786254883
1.5	G14	A	1326.67858886719	13.1111106872559
1.5	G14	A	1632.5	20.3333339691162
1.5	G14	A	2558.8076171875	22.2222213745117
1.5	G14	A	2353.64404296875	19.3333339691162
1.5	G14	A	1595.46594238281	19.1111106872559
1.5	G14	A	1862.64514160156	35.2222213745117
1.5	G14	A	1307.03515625	14.6666669845581
1.5	G14	A	848	11.5555553436279
1.5	G14	A	1191.74035644531	15
1.5	G14	A	1971.01843261719	21.4444446563721
1.5	G14	A	932.537475585938	14.6666669845581
1.5	G14	A	3363.8271484375	27.3333339691162
1.5	G14	A	807.379455566406	11.6666669845581
1.5	G14	A	2409.71875	20
1.5	G14	A	978.10888671875	13.1111106872559
1.5	G14	A	1679.90625	15
1.5	G14	A	1559.73388671875	27.2222213745117
1.5	G14	A	2703.84838867188	15.3333330154419
1.5	G14	A	1856.41662597656	30.7777786254883
1.5	G14	A	1712.58874511719	22.1111106872559
1.5	G14	A	1604.88671875	18.6666660308838
1.5	G14	A	831.806457519531	11.4444446563721
1.5	G14	A	2007.79406738281	15.6666669845581
1.5	G14	A	1921.94921875	26.7777786254883
1.5	G14	A	1552.63598632812	17.2222213745117
1.5	G14	A	1200.15783691406	14.5555553436279
1.5	G14	A	1696.625	12.6666669845581
1.5	G14	A	2443.05322265625	18.5555553436279
1.5	G14	A	1459.90966796875	15
1.5	G14	A	1438.8310546875	12.6666669845581
1.5	G14	A	1395.5	23.6666660308838
1.5	G14	A	1744.9296875	14.8888893127441
1.5	G14	A	1728.84619140625	14.3333330154419
1.5	G14	A	1961.69226074219	16.2222213745117
1.5	G14	A	1387.91931152344	13.1111106872559
1.5	G14	A	1693.26672363281	14.1111106872559
1.5	G14	A	2041.95837402344	11.6666669845581
1.5	G14	A	1994.17858886719	15.222222328186
1.5	G14	A	1706.8203125	13.8888893127441
1.5	G14	A	1324.83093261719	18.1111106872559
1.5	G14	A	1377.04541015625	16.3333339691162
1.5	G14	A	1613.07202148438	16.4444446563721
1.5	G14	A	1051.14514160156	11.1111106872559
1.5	G14	A	721.034484863281	11.222222328186
1.5	G14	A	1700.375	20.3333339691162
1.5	G14	A	2554	24.6666660308838
1.5	G14	A	1129.65625	12
1.5	G14	A	2988.49047851562	21.4444446563721
1.5	G14	A	1179.83337402344	11.8888893127441
1.5	G14	A	1835.12902832031	18
1.5	G14	A	2614.94604492188	23.4444446563721
1.5	G14	A	1854.98681640625	18.6666660308838
1.5	G14	A	2234.05883789062	16
1.5	G14	A	1616.46875	23.7777786254883
1.5	G14	A	1119.15625	13.3333330154419
1.5	G14	A	2170.05883789062	20.3333339691162
1.5	G14	A	1671.84716796875	15.777777671814
1.5	G14	A	1482.19262695312	15.222222328186
1.5	G14	A	2453.00390625	22.5555553436279
1.5	G14	A	1276.68566894531	15.222222328186
1.5	G14	A	1348.28125	12
1.5	G14	A	2484.87084960938	19.5555553436279
1.5	G14	A	1159	17.6666660308838
1.5	G14	A	2072.43579101562	17.8888893127441
1.5	G14	A	1393.109375	12.5555553436279
1.5	G14	A	2427.27197265625	23.1111106872559
1.5	G14	A	1687.41125488281	12.222222328186
1.5	G14	A	2288.0302734375	12.222222328186
1.5	G14	A	2009.6484375	20.3333339691162
1.5	G14	A	1105.89514160156	11.4444446563721
1.5	G14	A	1047.70166015625	12.222222328186
1.5	G14	A	2122.62084960938	15
1.5	G14	A	1977.36364746094	24
1.5	G14	A	2103.94360351562	18
1.5	G14	A	1477.33874511719	15.5555553436279
1.5	G14	A	809.17578125	11.4444446563721
1.5	G14	A	2572.939453125	23.2222213745117
1.5	G14	A	1033.66662597656	12.1111106872559
1.5	G14	A	2486.4619140625	23.3333339691162
1.5	G14	A	2036.06823730469	18.3333339691162
1.5	G14	A	2814.52563476562	24.2222213745117
1.5	G14	A	1891.84997558594	20
1.5	G14	A	1533.66662597656	17.5555553436279
1.5	G14	A	1441.375	15
1.5	G14	A	1172.771484375	14.1111106872559
1.5	G14	A	1267.455078125	12.5555553436279
1.5	G14	A	1555.11535644531	11.6666669845581
1.5	G14	A	1422.9189453125	11.8888893127441
1.5	G14	A	2091.7568359375	19.5555553436279
1.5	G14	A	1180.36328125	14.3333330154419
1.5	G14	A	1012.96325683594	22
1.5	G14	A	1454.671875	15.777777671814
1.5	G14	A	2289.05346679688	25.2222213745117
1.5	G14	A	879.361083984375	16.5555553436279
1.5	G14	A	1432.70166015625	17.7777786254883
1.5	G14	A	1983.29162597656	18.4444446563721
1.5	G14	A	1724.64709472656	17
1.5	G14	A	1248.9609375	14.4444446563721
1.5	G14	A	2747.8125	25
1.5	G14	A	1715.5	19.4444446563721
1.5	G14	A	1540.95349121094	16.1111106872559
1.5	G14	A	2277.07934570312	23.5555553436279
1.5	G14	A	1246.79296875	11.4444446563721
1.5	G14	A	1144.10827636719	12.5555553436279
1.5	G14	A	941.5	13.222222328186
1.5	G14	A	1717.0625	18.3333339691162
1.5	G14	A	1034.52502441406	13.5555553436279
1.5	G14	A	1322.37902832031	11.6666669845581
1.5	G14	A	2331.625	15.222222328186
1.5	G14	A	3187.375	20.6666660308838
1.5	G14	A	1555.875	16.5555553436279
1.5	G11	A	3606.3857421875	18.1111106872559
1.5	G11	A	2583.03930664062	14.5555553436279
1.5	G11	A	2695.10473632812	12
1.5	G11	A	3006.65795898438	18.8888893127441
1.5	G11	A	5369.28955078125	19.2222213745117
1.5	G11	A	3415.16552734375	14.777777671814
1.5	G11	A	3404.17797851562	17.4444446563721
1.5	G11	A	3148.39282226562	13.6666669845581
1.5	G11	A	4628.17138671875	18.4444446563721
1.5	G11	A	3644.36474609375	19.2222213745117
1.5	G11	A	2695.52026367188	14.3333330154419
1.5	G11	A	2036.40441894531	15.6666669845581
1.5	G11	A	2105.064453125	11.4444446563721
1.5	G11	A	4875.25	21.2222213745117
1.5	G11	A	2442.01611328125	13.4444446563721
1.5	G11	A	3337.24609375	16.2222213745117
1.5	G11	A	4786.97802734375	15.1111106872559
1.5	G11	A	2049.91259765625	12
1.5	G11	A	3522.22509765625	12.4444446563721
1.5	G11	A	4408.5625	21.8888893127441
1.5	G11	A	4492.05224609375	19.6666660308838
1.5	G11	A	2835.44189453125	17.6666660308838
1.5	G11	A	2676.97290039062	13
1.5	G11	A	3033.328125	11.4444446563721
1.5	G11	A	2152.02075195312	12.6666669845581
1.5	G11	A	5924.81103515625	20
1.5	G11	A	3334.19360351562	15.4444446563721
1.5	G11	A	3949.4111328125	12.6666669845581
1.5	G11	A	3624.63745117188	11.777777671814
1.5	G11	A	2898.1875	13.3333330154419
1.5	G11	A	3248.60009765625	15.4444446563721
1.5	G11	A	3760.08984375	19.1111106872559
1.5	G11	A	2840.81420898438	18.5555553436279
1.5	G11	A	3376.85473632812	16.3333339691162
1.5	G11	A	2987.88671875	19
1.5	G11	A	3214.8427734375	12.4444446563721
1.5	G11	A	3331.70141601562	15.3333330154419
1.5	G11	A	3442.61767578125	15.4444446563721
1.5	G11	A	2796.9677734375	15.4444446563721
1.5	G11	A	2187.54541015625	12.5555553436279
1.5	G11	A	3465.56079101562	14.4444446563721
1.5	G11	A	4537.58984375	20.4444446563721
1.5	G11	A	4461.41650390625	17.5555553436279
1.5	G11	A	4059.90625	18
1.5	G11	A	2343.55834960938	12.8888893127441
1.5	G11	A	3348.41528320312	15.3333330154419
1.5	G11	A	2552.94995117188	14.1111106872559
1.5	G11	A	3338.61279296875	15.3333330154419
1.5	G11	A	1731.41662597656	11.1111106872559
1.5	G11	A	4159.1396484375	16.6666660308838
1.5	G11	A	3047.96484375	16.1111106872559
1.5	G11	A	3304.875	11.4444446563721
1.5	G11	A	3210.078125	15
1.5	G11	A	3336.51782226562	15
1.5	G11	A	2504.11279296875	15.3333330154419
1.5	G11	A	1107.5322265625	13.4444446563721
1.5	G11	A	1927.63195800781	15.1111106872559
1.5	G11	A	4104.99169921875	15.8888893127441
1.5	G11	A	3366.53686523438	13.1111106872559
1.5	G11	A	3250	15.777777671814
1.5	G11	A	2990.11645507812	13.3333330154419
1.5	G11	A	4500.806640625	16.4444446563721
1.5	G11	A	2402.7783203125	11.777777671814
1.5	G11	A	4168.70849609375	14.3333330154419
1.5	G11	A	2466.6533203125	14.222222328186
1.5	G11	A	3393.53564453125	17.7777786254883
1.5	G11	A	4768.33447265625	19.2222213745117
1.5	G11	A	2860.19384765625	15
1.5	G11	A	3287.4296875	16.1111106872559
1.5	G11	A	2329.5	13.222222328186
1.5	G11	A	4163.64453125	13.4444446563721
1.5	G11	A	2669	14
1.5	G11	A	2176.10766601562	11.777777671814
1.5	G11	A	2965.73706054688	13.222222328186
1.5	G11	A	2788.02783203125	13.222222328186
1.5	G11	A	2832.15795898438	12.222222328186
1.5	G11	A	3594.53686523438	17.4444446563721
1.5	G11	A	3311.07495117188	15.5555553436279
1.5	G11	A	2909.6328125	12
1.5	G11	A	4204.9765625	13.222222328186
1.5	G11	A	4260.5	17.6666660308838
1.5	G11	A	4029.62817382812	19.1111106872559
1.5	G11	A	2485.13330078125	12.4444446563721
1.5	G11	A	3111.390625	16
1.5	G11	A	4799.55078125	20.3333339691162
1.5	G11	A	4980	21.1111106872559
1.5	G11	A	3447.83325195312	16.1111106872559
1.5	G11	A	3037.62109375	14.777777671814
1.5	G11	A	4160.3203125	16.6666660308838
1.5	G11	A	11369.5791015625	44.2222213745117
1.5	G11	A	1959.36364746094	11.222222328186
1.5	G11	A	3020.53515625	16.1111106872559
1.5	G11	A	5944.0732421875	18.1111106872559
1.5	G11	A	2485.19653320312	12.222222328186
1.5	G11	A	4952.8125	29.5555553436279
1.5	G11	A	4893.99658203125	21.2222213745117
1.5	G11	A	2422.935546875	15.1111106872559
1.5	G11	A	2895.69140625	16.4444446563721
1.5	G11	A	2828.63891601562	15.4444446563721
1.5	G11	A	4233.45458984375	19.1111106872559
1.5	G11	A	3825.310546875	13.222222328186
1.5	G11	A	3596.15307617188	16.2222213745117
1.5	G11	A	4521.0927734375	22
1.5	G11	A	2987.45458984375	16.7777786254883
1.5	G11	A	2856.98388671875	14.5555553436279
1.5	G11	A	3230.77709960938	13.222222328186
1.5	G11	A	9331.134765625	23.7777786254883
1.5	G11	A	2524.48852539062	14.3333330154419
1.5	G11	A	4560.91455078125	18.1111106872559
1.5	G11	A	2910	13.4444446563721
1.5	G11	A	3052.07250976562	12.5555553436279
1.5	G11	A	2984.04736328125	14
1.5	G11	A	1921.82592773438	11.1111106872559
1.5	G11	A	2422.99145507812	14.4444446563721
1.5	G11	A	3221.060546875	15.222222328186
1.5	G11	A	3478.53125	13.1111106872559
1.5	G11	A	4310.7001953125	17
1.5	G11	A	3862.625	20.2222213745117
1.5	G11	A	4233.953125	16.4444446563721
1.5	G11	A	3805.25	18.2222213745117
1.5	G11	A	2121.21435546875	13.777777671814
1.5	G11	A	3282.36206054688	15.3333330154419
1.5	G11	A	1816.17236328125	12.3333330154419
1.5	G11	A	4411.39501953125	12.8888893127441
1.5	G11	A	7115.72705078125	19.1111106872559
1.5	G11	A	1780.87927246094	15.4444446563721
1.5	G11	A	4926.0908203125	15.777777671814
1.5	G11	A	1984.55603027344	12.5555553436279
1.5	G11	A	2835.0791015625	14.1111106872559
1.5	G11	A	4801.08447265625	18.3333339691162
1.5	G11	A	2581.75	12.222222328186
1.5	G11	A	1516.75	12
1.5	G11	A	2961.59375	14.4444446563721
1.5	G11	A	2995.5625	11.8888893127441
1.5	G11	A	4924.88232421875	20.2222213745117
1.5	G11	A	3474.15283203125	11.222222328186
1.5	G11	A	3044.42138671875	19.5555553436279
1.5	G11	A	4574.98095703125	15.6666669845581
1.5	G11	A	3293.76733398438	14.222222328186
1.5	G11	A	1752.09680175781	11.777777671814
1.5	G11	A	4337.76416015625	18.4444446563721
1.5	G11	A	4885.77099609375	18
1.5	G11	A	3237.53125	11.1111106872559
1.5	G11	A	3352.78125	11.3333330154419
1.5	G11	A	4174.51513671875	22
1.5	G11	A	4234.71435546875	17.7777786254883
1.5	G11	A	3733.296875	13.8888893127441
1.5	G11	A	1778.07861328125	13
1.5	G11	A	2492.0908203125	11.6666669845581
1.5	G11	A	2325	15.1111106872559
1.5	G11	A	2337.1416015625	13
1.5	G11	A	3393.947265625	20.1111106872559
1.5	G11	A	3237.14233398438	17.7777786254883
1.5	G11	A	2405.060546875	12.6666669845581
1.5	G11	A	2738.72583007812	13.777777671814
1.5	G11	A	2972.72436523438	15.4444446563721
1.5	G11	A	4960.701171875	18.5555553436279
1.5	G11	A	3605.29028320312	16
1.5	G11	A	2534.2265625	14.8888893127441
1.5	G11	A	2851.14282226562	12.3333330154419
1.5	G11	A	2970.84057617188	15.5555553436279
1.5	G11	A	4421.5126953125	15.3333330154419
1.5	G11	A	3260	20.6666660308838
1.5	G11	A	4653.37841796875	27.8888893127441
1.5	G11	A	3011.37084960938	13.1111106872559
1.5	G11	A	5995.9658203125	22.2222213745117
1.5	G11	A	5064.5	22.7777786254883
1.5	G11	A	3262.18969726562	11.4444446563721
1.5	G11	A	2890.24145507812	13.777777671814
1.5	G11	A	3077.4375	16
1.5	G11	A	3299.41943359375	13.8888893127441
1.5	G11	A	3810.48486328125	17.1111106872559
1.5	G11	A	2038.86206054688	13.3333330154419
1.5	G11	A	2442.28466796875	14.1111106872559
1.5	G11	A	2227.24584960938	14.8888893127441
1.5	G11	A	2925	14.1111106872559
1.5	G11	A	3051.93017578125	14.8888893127441
1.5	G11	A	3798.3125	12.3333330154419
1.5	G11	A	4879.794921875	25.4444446563721
1.5	G11	A	3028.412109375	17.2222213745117
1.5	G11	A	2747.5517578125	12.1111106872559
1.5	G11	A	3642.49267578125	22.1111106872559
1.5	G11	A	3477.90209960938	20
1.5	G11	A	2720.27197265625	16.1111106872559
1.5	G11	A	2230.92846679688	12.6666669845581
1.5	G11	A	2481.54833984375	14.222222328186
1.5	G11	A	2335.80297851562	13.3333330154419
1.5	G11	A	5310.69140625	21.4444446563721
1.5	G11	A	3383.6796875	18.4444446563721
1.5	G11	A	2109.3125	11.4444446563721
1.5	G11	A	3125.875	12.4444446563721
1.5	G11	A	3697.625	13.777777671814
1.5	G11	A	5981.17822265625	25.2222213745117
1.5	G11	A	3624.75854492188	13.3333330154419
1.5	G11	A	3883.18017578125	13.4444446563721
1.5	G11	A	4532	25.2222213745117
1.5	G11	A	3416.99633789062	15
1.5	G11	A	4004.08081054688	16.3333339691162
1.5	G11	A	2542	14
1.5	G11	A	3479.052734375	14.222222328186
1.5	G11	A	3353.5625	13.222222328186
1.5	G11	A	4078.28125	15.1111106872559
1.5	G11	A	1658.49133300781	12.222222328186
1.5	G11	A	3779.13330078125	14.1111106872559
1.5	G11	A	4547.3369140625	21.3333339691162
1.5	G11	A	2309.71875	12.6666669845581
1.5	G11	A	2952.1201171875	11.777777671814
1.5	G11	A	3531.44848632812	13.5555553436279
1.5	G11	A	4124.11328125	18.1111106872559
1.5	G11	A	3619.5	14.6666669845581
1.5	G11	A	2652.7607421875	13.222222328186
1.5	G11	A	3522.91064453125	18.2222213745117
1.5	G11	A	2802.06884765625	12.4444446563721
1.5	G11	A	2876.0556640625	13
1.5	G11	A	3358.38745117188	14.222222328186
1.5	G11	A	3849.87915039062	18
1.5	G11	A	5252.40380859375	18.6666660308838
1.5	G11	A	2627.671875	12.3333330154419
1.5	G11	A	3792.60717773438	16.8888893127441
1.5	G11	A	3354.91674804688	18
1.5	G11	A	3329.76245117188	14.777777671814
1.5	G11	A	3748.73388671875	13.5555553436279
1.5	G11	A	3232.66674804688	13.777777671814
1.5	G11	A	3604.16552734375	15.5555553436279
1.5	G11	A	1932.40625	13.222222328186
1.5	G11	A	1752.64392089844	21.2222213745117
1.5	G11	A	2805.3671875	13.5555553436279
1.5	G11	A	2673.88745117188	12.6666669845581
1.5	G11	A	2895.890625	15.777777671814
1.5	G11	A	3706.625	14
1.5	G11	A	2335.5	13
1.5	G11	A	3853.92504882812	12.1111106872559
1.5	G11	A	2411.05004882812	11.3333330154419
1.5	G11	A	4422.86767578125	11.5555553436279
1.5	G11	A	2904.46875	13.1111106872559
1.5	G11	A	2853.9443359375	11.3333330154419
1.5	G11	A	5009.318359375	23.3333339691162
1.5	G11	A	2066	11.222222328186
1.5	G11	A	2067.1796875	11.1111106872559
1.5	G11	A	1944.77502441406	14.777777671814
1.5	G11	A	4283.58837890625	15.4444446563721
1.5	G11	A	1286.21875	11.5555553436279
1.5	G11	A	3898.34375	19.2222213745117
1.5	G11	A	4107.966796875	19.4444446563721
1.5	G11	A	2832.13647460938	18.4444446563721
1.5	G11	A	2470.5	14.1111106872559
1.5	G11	A	2566.35473632812	12.222222328186
1.5	G11	A	3600.79931640625	18.8888893127441
1.5	G11	A	2758.197265625	18
1.5	G11	A	2095.484375	12.3333330154419
1.5	G11	A	1910.12084960938	13.222222328186
1.5	G11	A	2805	17
1.5	G11	A	3644	18
1.5	G11	A	3572.03686523438	23.5555553436279
1.5	G11	A	3292.125	15.6666669845581
1.5	G11	A	3227.95825195312	12.8888893127441
1.5	G11	A	4046.37133789062	15.3333330154419
1.5	G11	A	3674.51147460938	23.6666660308838
1.5	G11	A	4507.68115234375	15.3333330154419
1.5	G11	A	4096.25	23.3333339691162
1.5	G11	A	4961.55712890625	22.7777786254883
1.5	G11	A	4246.0908203125	11.1111106872559
1.5	G11	A	3486.4052734375	17.1111106872559
1.5	G11	A	3990.9375	19.8888893127441
1.5	G11	A	3231.78784179688	13
1.5	G11	A	3236.6982421875	13.1111106872559
1.5	G11	A	5253.76806640625	19.8888893127441
1.5	G11	A	4687.56640625	13.5555553436279
1.5	G11	A	2930.39575195312	15.4444446563721
1.5	G11	A	4968.55078125	19.8888893127441
1.5	G11	A	4048.33862304688	14.777777671814
1.5	G11	A	4394.51025390625	15.777777671814
1.5	G11	A	5438.3623046875	25
1.5	G11	A	2696.0966796875	16.7777786254883
1.5	G11	A	1643.79431152344	14.5555553436279
1.5	G11	A	5174.7568359375	17.6666660308838
1.5	G11	A	4523.40625	16.8888893127441
1.5	G11	A	2904.9140625	12.6666669845581
1.5	G11	A	3946.5908203125	15.3333330154419
1.5	G11	A	3649.82250976562	11.777777671814
1.5	G11	A	3718	16.6666660308838
1.5	G11	A	3977.5	17.7777786254883
1.5	G11	A	2090	12.777777671814
1.5	G11	A	4433.14306640625	20.8888893127441
1.5	G11	A	2291.3125	12.4444446563721
1.5	G11	A	2626.22509765625	11.222222328186
1.5	G11	A	7411.125	15.4444446563721
1.5	G11	A	5098.76953125	21.3333339691162
1.5	G11	A	4264.859375	14.6666669845581
1.5	G11	A	5361.24609375	24.8888893127441
1.5	G11	A	3209.4482421875	16
1.5	G11	A	4180.13232421875	21.3333339691162
1.5	G11	A	3338.58081054688	14.222222328186
1.5	G11	A	2845.5302734375	14
1.5	G11	A	2355.1533203125	11.3333330154419
1.5	G11	A	2689.9189453125	14.6666669845581
1.5	G11	A	2593.91528320312	14.8888893127441
1.5	G11	A	3232.65844726562	17.2222213745117
1.5	G11	A	4065.57153320312	14.222222328186
1.5	G11	A	4336.328125	18.7777786254883
1.5	G11	A	3298.3857421875	17.5555553436279
1.5	G11	A	3371.81811523438	14.777777671814
1.5	G11	A	5310.66650390625	21.6666660308838
1.5	G11	A	3188	25.4444446563721
1.5	G11	A	3310.57763671875	16.4444446563721
1.5	G11	A	2446.75854492188	14.3333330154419
1.5	G11	A	2980.29174804688	12.6666669845581
1.5	G11	A	2957.80810546875	12.1111106872559
1.5	G11	A	2600.53442382812	14.4444446563721
1.5	G11	A	2457.04321289062	13
1.5	G11	A	3347.27270507812	14.8888893127441
1.5	G11	A	2907.06420898438	14.3333330154419
1.5	G11	A	1628.4853515625	19
1.5	G11	A	2712.95385742188	23.1111106872559
1.5	G11	A	2964.86669921875	11.3333330154419
1.5	G11	A	5287.7666015625	15.777777671814
1.5	G11	A	4008.39990234375	17.3333339691162
1.5	G11	A	3152.07958984375	18.7777786254883
1.5	G11	A	3074.8984375	14.8888893127441
1.5	G11	A	2870.73388671875	13.3333330154419
1.5	G11	A	5177.859375	13.222222328186
1.5	G11	A	3958.185546875	12.4444446563721
1.5	G11	A	2573.77490234375	15.4444446563721
1.5	G11	A	4223.90625	14
1.5	G11	A	3795.125	21.5555553436279
1.5	G11	A	8267.822265625	22.5555553436279
1.5	G11	A	2204	12.6666669845581
1.5	G11	A	3995.6015625	15.3333330154419
1.5	G11	A	2149.77905273438	11.222222328186
1.5	G11	A	3657.0625	14.4444446563721
1.5	G11	A	3704.53344726562	11.777777671814
1.5	G11	A	3279.33325195312	15.6666669845581
1.5	G11	A	2157.52587890625	12.3333330154419
1.5	G11	A	5459.06640625	21.5555553436279
1.5	G11	A	2525.95068359375	17.2222213745117
1.5	G11	A	2296.64526367188	11.222222328186
1.5	G11	A	2309.88647460938	11.6666669845581
1.5	G11	A	4330.39990234375	16.7777786254883
1.5	G11	A	4604.16650390625	22.4444446563721
1.5	G11	A	2822.84155273438	20.4444446563721
1.5	G11	A	3973.75	21.7777786254883
1.5	G11	A	3147.24194335938	18.7777786254883
1.5	G11	A	4121.625	16.5555553436279
1.5	G11	A	2826.125	15
1.5	G11	A	3860.75	18.3333339691162
1.5	G11	A	4411.078125	19.8888893127441
1.5	G11	A	3283.72924804688	15.777777671814
1.5	G11	A	2232.90625	11.4444446563721
1.5	G11	A	3362.13525390625	19
1.5	G11	A	4915.54541015625	15.4444446563721
1.5	G11	A	2288.44995117188	12.5555553436279
1.5	G11	A	3543.94116210938	13.777777671814
1.5	G11	A	2596.13647460938	16.6666660308838
1.5	G11	A	2146.63793945312	13.5555553436279
1.5	G11	A	5884.8486328125	22.7777786254883
1.5	G11	A	1408.77587890625	11.1111106872559
1.5	G11	A	3374.61352539062	15
1.5	G11	A	2700.89184570312	16.3333339691162
1.5	G11	A	3433.9453125	13.6666669845581
1.5	G11	A	2707.27587890625	11.222222328186
1.5	G11	A	2827.875	15.777777671814
1.5	G11	A	3789.74145507812	16.3333339691162
1.5	G11	A	4688.9375	19
1.5	G11	A	3048.3447265625	15.222222328186
1.5	G11	A	2901.7197265625	13.222222328186
1.5	G11	A	3149.15844726562	14.5555553436279
1.5	G11	A	3848.91674804688	14.8888893127441
1.5	G11	A	2648.25	21.8888893127441
1.5	G11	A	4845.6474609375	13.6666669845581
1.5	G11	A	2661.19848632812	14.1111106872559
1.5	G11	A	3790.19311523438	14.6666669845581
1.5	G11	A	2211.80639648438	11.777777671814
1.5	G11	A	5523.87890625	17.5555553436279
1.5	G11	A	1889.46374511719	12
1.5	G11	A	3350.3603515625	13.1111106872559
1.5	G11	A	4501.29150390625	20.1111106872559
1.5	G11	A	4259.375	22.8888893127441
1.5	G11	A	2828.20825195312	16.1111106872559
1.5	G11	A	2660.40625	11.222222328186
1.5	G11	A	2379.63232421875	16.3333339691162
1.5	G11	A	3553.50732421875	13.777777671814
1.5	G11	A	2256.82250976562	11.6666669845581
1.5	G11	A	3616.8984375	17
1.5	G11	A	3273.0546875	14
1.5	G11	A	3006.24169921875	11.222222328186
1.5	G11	A	3574.5625	16.6666660308838
1.5	G11	A	2502.66357421875	17
1.5	G11	A	2894.9091796875	11.8888893127441
1.5	G11	A	1626.85412597656	12.5555553436279
1.5	G11	A	4205.1943359375	18.1111106872559
1.5	G11	A	3498.37036132812	13.3333330154419
1.5	G11	A	2191.39990234375	16
1.5	G11	A	2118.48486328125	13.777777671814
1.5	G11	A	2916.82763671875	13.777777671814
1.5	G11	A	3167.62060546875	13.4444446563721
1.5	G11	A	2347.3515625	13.6666669845581
1.5	G11	A	3112.01611328125	16.5555553436279
1.5	G11	A	2661.23266601562	11.777777671814
1.5	G11	A	3533.68579101562	19.4444446563721
1.5	G11	A	2716.6552734375	13.3333330154419
1.5	G11	A	3832.42578125	14.6666669845581
1.5	G11	A	3938.67993164062	13.4444446563721
1.5	G11	A	3535.0625	14.8888893127441
1.5	G11	A	5907.98388671875	17.5555553436279
1.5	G11	A	2257.26611328125	14
1.5	G11	A	3103.0146484375	11.1111106872559
1.5	G11	A	4366.359375	27
1.5	G11	A	3782.36352539062	14.6666669845581
1.5	G11	A	5971.62109375	25
1.5	G11	A	1178.42504882812	17
1.5	G11	A	4531.33349609375	20
1.5	G11	A	5728.48876953125	15.3333330154419
1.5	G11	A	5180.33203125	22.1111106872559
1.5	G11	A	4584.548828125	12.8888893127441
1.5	G11	A	4615.61279296875	14
1.5	G11	A	3145.5625	15.3333330154419
1.5	G11	A	3457.38232421875	12.777777671814
1.5	G11	A	3149.68359375	12.5555553436279
1.5	G11	A	3330.3671875	12.222222328186
1.5	G11	A	2407.287109375	12
1.5	G11	A	2946.17651367188	11.8888893127441
1.5	G11	A	1014.16131591797	11.222222328186
1.5	G11	A	3612.81909179688	15.1111106872559
1.5	G11	A	4537.0361328125	18.5555553436279
1.5	G11	A	3014.67504882812	12.1111106872559
1.5	G11	A	2194.38793945312	13.6666669845581
1.5	G11	A	2756.33178710938	13
1.5	G11	A	3822.99194335938	11.6666669845581
1.5	G11	A	3527.7802734375	11.3333330154419
1.5	G11	A	1750.63793945312	11.222222328186
1.5	G11	A	2819.85717773438	12.3333330154419
1.5	G11	A	2738.67504882812	18.2222213745117
1.5	G11	A	3208.2451171875	12.1111106872559
1.5	G11	A	1735.96960449219	17.5555553436279
1.5	G11	A	3828.04443359375	16.5555553436279
1.5	G11	A	3607.1875	16.1111106872559
1.5	G11	A	2728.19799804688	14.8888893127441
1.5	G11	A	4837.7744140625	19.7777786254883
1.5	G11	A	5077.5	13.4444446563721
1.5	G11	A	3060.875	11.8888893127441
1.5	G11	A	4803.65625	16.1111106872559
1.5	G11	A	1675.16809082031	13.3333330154419
1.5	G11	A	3305.625	16.5555553436279
1.5	G11	A	2457.58325195312	12.6666669845581
1.5	G11	A	2115.97509765625	13.8888893127441
1.5	G11	A	1471.11608886719	11.222222328186
1.5	G11	A	4384.5	16.3333339691162
1.5	G11	A	3849.61694335938	16
1.5	G11	A	2603.19580078125	12.1111106872559
1.5	G11	A	5388.02685546875	23.2222213745117
1.5	G11	A	3577.99194335938	18.7777786254883
1.5	G11	A	3077.90625	15.4444446563721
1.5	G11	A	3275.94750976562	15.4444446563721
1.5	G11	A	3636.15234375	16.7777786254883
1.5	G11	A	4981.25	13.5555553436279
1.5	G11	A	1973.07666015625	14.1111106872559
1.5	G11	A	4664.939453125	24.3333339691162
1.5	G11	A	3353.85986328125	14.6666669845581
1.5	G11	A	3028.72045898438	17.5555553436279
1.5	G11	A	1315.16931152344	11.1111106872559
1.5	G11	A	4648.71533203125	15.1111106872559
1.5	G11	A	3113.98217773438	11.1111106872559
1.5	G11	A	2576.0625	11.3333330154419
1.5	G11	A	3656.97973632812	14.222222328186
1.5	G11	A	3337.78564453125	16.7777786254883
1.5	G11	A	2149.69653320312	11.1111106872559
1.5	G11	A	2250.5	11.4444446563721
1.5	G11	A	4019.60009765625	19.2222213745117
1.5	G11	A	2226.375	13.3333330154419
1.5	G11	A	2769.265625	11.5555553436279
1.5	G11	A	3538.96630859375	24
1.5	G11	A	2723.064453125	14.777777671814
1.5	G11	A	3452.8994140625	18.8888893127441
1.5	G11	A	1815.50891113281	12.3333330154419
1.5	G11	A	2666.7353515625	15.3333330154419
1.5	G11	A	2743.84765625	13.5555553436279
1.5	G11	A	4054.9033203125	21
1.5	G11	A	2922.8203125	14
1.5	G11	A	5316.841796875	23.4444446563721
1.5	G11	A	3405.19995117188	15.6666669845581
1.5	G11	A	2804.08325195312	13.222222328186
1.5	G11	A	2718.11254882812	13
1.5	G11	A	2643.2353515625	11.4444446563721
1.5	G11	A	2965.41186523438	13.4444446563721
1.5	G11	A	4581.82568359375	16.7777786254883
1.5	G11	A	4310.48388671875	17.8888893127441
1.5	G11	A	2369.74609375	16.4444446563721
1.5	G11	A	2425.46215820312	12
1.5	G11	A	2832.20825195312	11.5555553436279
1.5	G11	A	2308.6328125	15.222222328186
1.5	G11	A	2584.19116210938	11.4444446563721
1.5	G11	A	4658.5380859375	19.2222213745117
1.5	G11	A	5798.4287109375	25.2222213745117
1.5	G11	A	1913.27502441406	14.1111106872559
1.5	G11	A	2313.64697265625	12.3333330154419
1.5	G11	A	2031.04833984375	16.2222213745117
1.5	G11	A	3254.375	15.4444446563721
1.5	G11	A	3088.80004882812	16
1.5	G11	A	2214.33178710938	16.8888893127441
1.5	G11	A	2767.14526367188	11.5555553436279
1.5	G11	A	3179.39697265625	16.4444446563721
1.5	G11	A	3528.283203125	15.5555553436279
1.5	G11	A	3198.19604492188	11.1111106872559
1.5	G11	A	2835.5	14.777777671814
1.5	G11	A	3565.52563476562	15.8888893127441
1.5	G11	A	3031.6767578125	14.8888893127441
1.5	G11	A	2297.41137695312	13.4444446563721
1.5	G11	A	3233.84375	18.6666660308838
1.5	G11	A	4161.54296875	15.6666669845581
1.5	G11	A	1838.29833984375	11.3333330154419
1.5	G11	A	3429.09912109375	16.4444446563721
1.5	G11	A	3132.75805664062	13.222222328186
1.5	G11	A	3550.78369140625	22.2222213745117
1.5	G11	A	2398.26831054688	11.8888893127441
1.5	G11	A	2525.19165039062	14.1111106872559
1.5	G11	A	3896.30639648438	16.1111106872559
1.5	G11	A	4326.79296875	13.6666669845581
1.5	G11	A	6701.63427734375	36.6666679382324
1.5	G11	A	4290.3076171875	19.6666660308838
1.5	G11	A	5814.28662109375	22.6666660308838
1.5	G11	A	2723.30249023438	13
1.5	G11	A	3705.109375	19
1.5	G11	A	2906.01220703125	13
1.5	G11	A	2813.44360351562	13.3333330154419
1.5	G11	A	3963.640625	16
1.5	G11	A	2958.8232421875	14.1111106872559
1.5	G11	A	2997.40234375	12
1.5	G11	A	2271.75854492188	16.5555553436279
1.5	G11	A	4348.80615234375	14.6666669845581
1.5	G11	A	4075.375	13.6666669845581
1.5	G11	A	1478.27819824219	11.1111106872559
1.5	G11	A	2199	12.777777671814
1.5	G11	A	1873.68176269531	11.4444446563721
1.5	G11	A	4787.37109375	25
1.5	G11	A	2243.125	12.777777671814
1.5	G11	A	3696.57348632812	16.7777786254883
1.5	G11	A	3569.6796875	17.6666660308838
1.5	G11	A	2726.75	12.4444446563721
1.5	G11	A	4184.1689453125	12.3333330154419
1.5	G11	A	2994.7666015625	12.8888893127441
1.5	G11	A	4652.45458984375	19.5555553436279
1.5	G11	A	3445.35546875	15.1111106872559
1.5	G11	A	5503.13623046875	15.6666669845581
1.5	G11	A	4539.4375	16.4444446563721
1.5	G11	A	3797.6533203125	15
1.5	G11	A	3769.31640625	23.1111106872559
1.5	G11	A	3803.685546875	14.222222328186
1.5	G11	A	4396.12841796875	16
1.5	G11	A	4600.1875	16.1111106872559
1.5	G11	A	2586.48046875	14.1111106872559
1.5	G11	A	2929.79418945312	19
1.5	G11	A	3130.64282226562	13.777777671814
1.5	G11	A	2277.71435546875	15.222222328186
1.5	G11	A	4323.29736328125	22.8888893127441
1.5	G11	A	3010.07666015625	18.5555553436279
1.5	G11	A	7528.765625	21.6666660308838
1.5	G11	A	2536.69409179688	12.8888893127441
1.5	G11	A	3768.04614257812	11.222222328186
1.5	G11	A	3747.70922851562	11.1111106872559
1.5	G11	A	2958.470703125	14.222222328186
1.5	G11	A	1765.27587890625	12.222222328186
1.5	G11	A	5093.8408203125	17.6666660308838
1.5	G11	A	2682.859375	12.5555553436279
1.5	G11	A	4179.42431640625	21.5555553436279
1.5	G11	A	4121.63623046875	24.8888893127441
1.5	G11	A	4614	20
1.5	G11	A	2761.5	13
1.5	G11	A	4484.00341796875	15.5555553436279
1.5	G11	A	4492.17236328125	19.7777786254883
1.5	G11	A	2120.69360351562	13.5555553436279
1.5	G11	A	4762.11279296875	12
1.5	G11	A	2730.19091796875	12.4444446563721
1.5	G11	A	2971.54028320312	14.8888893127441
1.5	G11	A	4836.61767578125	21.5555553436279
1.5	G11	A	3498.38159179688	13.3333330154419
1.5	G11	A	1986.125	13.3333330154419
1.5	G11	A	3944.81909179688	19.4444446563721
1.5	G11	A	4654.4853515625	17.3333339691162
1.5	G11	A	4886.43115234375	19.8888893127441
1.5	G11	A	3869.29833984375	13.5555553436279
1.5	G11	A	2763.65625	15.1111106872559
1.5	G11	A	3269.51220703125	21.3333339691162
1.5	G10	A	5156.5	12.4444446563721
1.5	G10	A	12993.033203125	28.7777786254883
1.5	G10	A	8738.3564453125	13.4444446563721
1.5	G10	A	6782.5537109375	12.8888893127441
1.5	G10	A	9998.25	19.8888893127441
1.5	G10	A	9120.6962890625	16.7777786254883
1.5	G10	A	5177.556640625	12.1111106872559
1.5	G10	A	2125.86206054688	11.1111106872559
1.5	G10	A	11156.412109375	12.1111106872559
1.5	G10	A	8441.6640625	15.3333330154419
1.5	G10	A	6410.443359375	11.5555553436279
1.5	G10	A	4389.6376953125	13.777777671814
1.5	G10	A	11533.900390625	26.6666660308838
1.5	G10	A	5737.29052734375	12.3333330154419
1.5	G10	A	6604.95947265625	11.6666669845581
1.5	G10	A	7183.27783203125	18.7777786254883
1.5	G10	A	8326.8662109375	15.4444446563721
1.5	G10	A	6467.27392578125	13.5555553436279
1.5	G10	A	10234.6611328125	12.6666669845581
1.5	G10	A	8144.1611328125	13.5555553436279
1.5	G10	A	7832.578125	23.6666660308838
1.5	G10	A	7277.44921875	13.8888893127441
1.5	G10	A	10834	15.8888893127441
1.5	G10	A	6119.5	14
1.5	G10	A	13738.7275390625	21.3333339691162
1.5	G10	A	4944.41259765625	11.8888893127441
1.5	G10	A	6636.5087890625	14.222222328186
1.5	G10	A	11506.875	16.5555553436279
1.5	G10	A	6340.32275390625	12.3333330154419
1.5	G10	A	6978.14404296875	14.5555553436279
1.5	G10	A	4449.4501953125	11.3333330154419
1.5	G10	A	6426.96875	16.3333339691162
1.5	G10	A	6671.818359375	11.222222328186
1.5	G10	A	6761.88330078125	15.5555553436279
1.5	G10	A	7873.39697265625	18.2222213745117
1.5	G10	A	7865.033203125	15.6666669845581
1.5	G10	A	5988.4501953125	14.777777671814
1.5	G10	A	5700.48388671875	12.4444446563721
1.5	G10	A	3992.88745117188	22
1.5	G10	A	3417.8818359375	21.3333339691162
1.5	G10	A	3391.75	11.6666669845581
1.5	G10	A	5716.28759765625	12.3333330154419
1.5	G10	A	8434.38671875	14.6666669845581
1.5	G10	A	6230.60009765625	12
1.5	G10	A	5186.4912109375	12.222222328186
1.5	G10	A	3881.435546875	14.5555553436279
1.5	G10	A	8589.7412109375	15.6666669845581
1.5	G10	A	10004.822265625	19.2222213745117
1.5	G10	A	3721.25830078125	11.222222328186
1.5	G10	A	11932.2353515625	15
1.5	G10	A	5557.3671875	14.8888893127441
1.5	G10	A	4837.5498046875	12.6666669845581
1.5	G10	A	5146.41650390625	12.8888893127441
1.5	G10	A	8492.427734375	14.3333330154419
1.5	G10	A	8327.5	13
1.5	G10	A	13388.259765625	21.1111106872559
1.5	G10	A	6780.681640625	13.1111106872559
1.5	G10	A	13052.267578125	19.1111106872559
1.5	G10	A	5141	12.777777671814
1.5	G10	A	9216.599609375	14.3333330154419
1.5	G10	A	9966.3017578125	15.3333330154419
1.5	G10	A	5135.2578125	20
1.5	G10	A	12938.13671875	12.8888893127441
1.5	G10	A	8703.9833984375	13.8888893127441
1.5	G10	A	5629.193359375	12.1111106872559
1.5	G10	A	5130.91943359375	12.777777671814
1.5	G10	A	8565.6689453125	13.8888893127441
1.5	G10	A	5895.9677734375	11.4444446563721
1.5	G10	A	6665.9375	11.5555553436279
1.5	G10	A	7605.00439453125	15.8888893127441
1.5	G10	A	2407.20385742188	12.222222328186
1.5	G10	A	5205	12.8888893127441
1.5	G10	A	7440.21875	13.8888893127441
1.5	G10	A	2829.2197265625	11.6666669845581
1.5	G10	A	7063.53125	14.8888893127441
1.5	G10	A	5202.625	11.1111106872559
1.5	G10	A	5615.98291015625	12.222222328186
1.5	G10	A	10633.9736328125	17.3333339691162
1.5	G10	A	5148.83935546875	12.3333330154419
1.5	G10	A	6124.96875	13.1111106872559
1.5	G10	A	6862.6552734375	13.1111106872559
1.5	G10	A	6359.8349609375	13.4444446563721
1.5	G10	A	4022.98266601562	11.4444446563721
1.5	G10	A	4738.1337890625	11.1111106872559
1.5	G10	A	6647.5	12.222222328186
1.5	G10	A	5929.51708984375	12.4444446563721
1.5	G10	A	10137	16.6666660308838
1.5	G10	A	6733.72412109375	15.5555553436279
1.5	G10	A	11216.37109375	17.3333339691162
1.5	G10	A	6758.5166015625	12.777777671814
1.5	G10	A	9757.93359375	16.8888893127441
1.5	G10	A	6554.5244140625	13.1111106872559
1.5	G10	A	11260.4091796875	18.3333339691162
1.5	G10	A	7049.29736328125	14.4444446563721
1.5	G10	A	4982.89599609375	11.6666669845581
1.5	G10	A	5518.44921875	11.6666669845581
1.5	G10	A	5846.435546875	11.5555553436279
1.5	G10	A	6198.125	11.222222328186
1.5	G10	A	8124.86376953125	14.222222328186
1.5	G10	A	5645.9765625	12.8888893127441
1.5	G10	A	9124.1162109375	15.8888893127441
1.5	G10	A	4896.3876953125	13.4444446563721
1.5	G10	A	11030.74609375	18.7777786254883
1.5	G10	A	7101.42919921875	13.1111106872559
1.5	G10	A	19045.19921875	21
1.5	G10	A	7681.02197265625	13
1.5	G10	A	8530.06640625	16.7777786254883
1.5	G10	A	7044.5	13.4444446563721
1.5	G10	A	7711.35009765625	14.6666669845581
1.5	G10	A	3164.353515625	11.5555553436279
1.5	G10	A	3841.05004882812	11.8888893127441
1.5	G10	A	8770.8623046875	13.4444446563721
1.5	G10	A	4915.89208984375	11.6666669845581
1.5	G10	A	3877.18969726562	11.4444446563721
1.5	G10	A	9738.298828125	23.3333339691162
1.5	G10	A	16310.318359375	21.5555553436279
1.5	G10	A	5312.7255859375	13
1.5	G10	A	9452.515625	21.1111106872559
1.5	G10	A	14442.328125	29.6666660308838
1.5	G10	A	8004.54541015625	11.5555553436279
1.5	G10	A	7889.63916015625	19.5555553436279
1.5	G10	A	12118.681640625	15.5555553436279
1.5	G10	A	8748.53125	15.8888893127441
1.5	G10	A	2994.5146484375	12.5555553436279
1.5	G10	A	10797.5625	19.4444446563721
1.5	G10	A	5036.46875	13.4444446563721
1.5	G10	A	6890.98291015625	11.1111106872559
1.5	G10	A	9710.349609375	14.8888893127441
1.5	G10	A	7257.78564453125	21.6666660308838
1.5	G10	A	7063.95849609375	15
1.5	G10	A	7575	13.5555553436279
1.5	G10	A	11693.9501953125	16.8888893127441
1.5	G10	A	6059.25	16.4444446563721
1.5	G10	A	8032.3037109375	18.5555553436279
1.5	G10	A	12554.447265625	24.4444446563721
1.5	G10	A	3413.24560546875	12.3333330154419
1.5	G10	A	6258.0625	11.5555553436279
1.5	G10	A	9749.08984375	16.7777786254883
1.5	G10	A	8252.2822265625	12.1111106872559
1.5	G10	A	3841.47509765625	14.777777671814
1.5	G10	A	3777.95263671875	12.1111106872559
1.5	G10	A	4288.92822265625	12.3333330154419
1.5	G10	A	6213.33203125	12.1111106872559
1.5	G10	A	8141.72509765625	12.1111106872559
1.5	G10	A	4049.88403320312	11.6666669845581
1.5	G10	A	8487.765625	13.3333330154419
1.5	G10	A	8451.9072265625	11.3333330154419
1.5	G10	A	14027.8671875	21.3333339691162
1.5	G10	A	7335.89599609375	13.777777671814
1.5	G10	A	6455.9130859375	11.8888893127441
1.5	G10	A	5086.02490234375	12.4444446563721
1.5	G10	A	7305.41064453125	13.1111106872559
1.5	G10	A	12748.671875	24.3333339691162
1.5	G10	A	9123.84375	12.8888893127441
1.5	G10	A	7337.3037109375	13
1.5	G10	A	6902.2578125	18.4444446563721
1.5	G10	A	5454.34375	11.4444446563721
1.5	G10	A	11317.12109375	16.7777786254883
1.5	G10	A	6139.5	24.7777786254883
1.5	G10	A	3960.5439453125	11.222222328186
1.5	G10	A	15857.76171875	16.3333339691162
1.5	G10	A	22164.728515625	14.4444446563721
1.5	G10	A	3745.41064453125	11.6666669845581
1.5	G10	A	7696.318359375	12
1.5	G10	A	4185.4873046875	11.222222328186
1.5	G10	A	6831.28125	13.6666669845581
1.5	G10	A	8354.193359375	15.222222328186
1.5	G10	A	7027.70556640625	12.1111106872559
1.5	G10	A	12597.3388671875	20.2222213745117
1.5	G10	A	5240.89208984375	12.1111106872559
1.5	G10	A	7379.87109375	13.222222328186
1.5	G10	A	12624.375	13
1.5	G10	A	13289.099609375	12.8888893127441
1.5	G10	A	6570.0732421875	11.8888893127441
1.5	G10	A	3342	11.222222328186
1.5	G10	A	4847.72509765625	11.222222328186
1.5	G10	A	8002.93359375	15.3333330154419
1.5	G10	A	15927.609375	18.1111106872559
1.5	G10	A	7736.17724609375	14.6666669845581
1.5	G10	A	9947.4296875	17.1111106872559
1.5	G10	A	4882.74169921875	14.8888893127441
1.5	G10	A	8213.5458984375	15.5555553436279
1.5	G10	A	4398.03857421875	11.4444446563721
1.5	G10	A	7880.74169921875	16
1.5	G10	A	9101.0458984375	14.6666669845581
1.5	G10	A	7973.375	12.5555553436279
1.5	G10	A	6518.5498046875	11.5555553436279
1.5	G10	A	3781.52587890625	11.777777671814
1.5	G10	A	5440.81103515625	16.8888893127441
1.5	G10	A	5108.5517578125	13.5555553436279
1.5	G10	A	12573.8291015625	21.6666660308838
1.5	G10	A	4847.25	12.6666669845581
1.5	G10	A	12042.875	15.777777671814
1.5	G10	A	4647.6162109375	20.2222213745117
1.5	G10	A	3518.29321289062	11.6666669845581
1.5	G10	A	5630.35009765625	18.7777786254883
1.5	G10	A	3809.66674804688	11.4444446563721
1.5	G10	A	5278.2412109375	13
1.5	G10	A	10493.4580078125	11.4444446563721
1.5	G10	A	6667.9638671875	11.777777671814
1.5	G10	A	6416.4248046875	17
1.5	G10	A	7094.203125	16.2222213745117
1.5	G10	A	6549.6875	13.5555553436279
1.5	G10	A	9833.0380859375	12.777777671814
1.5	G10	A	5347.2412109375	11.5555553436279
1.5	G10	A	5664.27734375	11.5555553436279
1.5	G10	A	5074.21875	12.6666669845581
1.5	G10	A	6266.443359375	12.3333330154419
1.5	G10	A	14050.0859375	22.8888893127441
1.5	G10	A	5837.9228515625	22.8888893127441
1.5	G10	A	11609	17.1111106872559
1.5	G10	A	6777.3037109375	12.5555553436279
1.5	G10	A	8096.7578125	13.8888893127441
1.5	G10	A	6908.375	19.6666660308838
1.5	G10	A	8931.6025390625	14.5555553436279
1.5	G10	A	5494.58056640625	11.3333330154419
1.5	G10	A	8354.44140625	11.777777671814
1.5	G10	A	8007.7255859375	14.6666669845581
1.5	G10	A	7650.41552734375	17.3333339691162
1.5	G10	A	10961	18.6666660308838
1.5	G10	A	8463.3603515625	12
1.5	G10	A	5098.66357421875	14.5555553436279
1.5	G10	A	5590.60009765625	12.4444446563721
1.5	G10	A	7373.6376953125	13
1.5	G10	A	7498.4921875	11.222222328186
1.5	G10	A	10853.875	18.5555553436279
1.5	G10	A	6185.93115234375	14.4444446563721
1.5	G10	A	9873.9677734375	14.3333330154419
1.5	G10	A	7514.185546875	14.6666669845581
1.5	G10	A	7054.72900390625	12.777777671814
1.5	G10	A	7043.875	14
1.5	G10	A	4531.44189453125	13.222222328186
1.5	G10	A	5082.603515625	13
1.5	G10	A	7345.7666015625	14.8888893127441
1.5	G10	A	4025.79833984375	11.1111106872559
1.5	G10	A	5381.14306640625	11.222222328186
1.5	G10	A	7217.5	12.3333330154419
1.5	G10	A	5812.0498046875	14.3333330154419
1.5	G10	A	4350.8623046875	11.3333330154419
1.5	G10	A	5605.1552734375	11.3333330154419
1.5	G10	A	19507.44140625	24.3333339691162
1.5	G10	A	6756.8486328125	13.5555553436279
1.5	G10	A	7516.3251953125	17.3333339691162
1.5	G10	A	5205.91796875	16.8888893127441
1.5	G10	A	20633.484375	24.4444446563721
1.5	G10	A	7545.14306640625	14.4444446563721
1.5	G10	A	7595.443359375	12.8888893127441
1.5	G10	A	6809.05078125	15.222222328186
1.5	G10	A	15533.5	21.5555553436279
1.5	G10	A	8687.6044921875	17.5555553436279
1.5	G10	A	6965.55419921875	13.6666669845581
1.5	G10	A	4366.30517578125	11.222222328186
1.5	G10	A	7893.2001953125	17.4444446563721
1.5	G10	A	4599.83203125	12.1111106872559
1.5	G10	A	8901.9375	15.5555553436279
1.5	G10	A	3643.64721679688	12.3333330154419
1.5	G10	A	7089.87060546875	15.8888893127441
1.5	G10	A	14789.537109375	19.6666660308838
1.5	G10	A	7270.22998046875	15.6666669845581
1.5	G10	A	3959.51245117188	13
1.5	G10	A	7969.3466796875	13.1111106872559
1.5	G10	A	11312.2099609375	19.2222213745117
1.5	G10	A	6469.14599609375	12
1.5	G10	A	6907.32763671875	12.4444446563721
1.5	G10	A	5099.83349609375	15.6666669845581
1.5	G10	A	5224.96337890625	16
1.5	G10	A	15032.9853515625	30.3333339691162
1.5	G10	A	7481.70849609375	11.777777671814
1.5	G10	A	7878.63720703125	15.777777671814
1.5	G10	A	7086.4189453125	15.222222328186
1.5	G10	A	14760.712890625	13.222222328186
1.5	G10	A	7135.83447265625	12.8888893127441
1.5	G10	A	12911.720703125	17.6666660308838
1.5	G10	A	4558.818359375	11.8888893127441
1.5	G10	A	8869.65625	12.222222328186
1.5	G10	A	9785.3984375	12.777777671814
1.5	G10	A	6812.88623046875	17.7777786254883
1.5	G10	A	8102.2001953125	12.8888893127441
1.5	G10	A	6678.21142578125	11.5555553436279
1.5	G10	A	6351.17724609375	13
1.5	G10	A	6842.36376953125	11.4444446563721
1.5	G10	A	5436.91650390625	13.222222328186
1.5	G10	A	4247.01708984375	14.6666669845581
1.5	G10	A	8804.2666015625	11.777777671814
1.5	G10	A	6364.85400390625	15.6666669845581
1.5	G10	A	7957	13.1111106872559
1.5	G10	A	5262	14.222222328186
1.5	G10	A	4737.140625	14.222222328186
1.5	G10	A	7130.0888671875	14.8888893127441
1.5	G10	A	6266.68115234375	13.8888893127441
1.5	G10	A	3724.74194335938	13
1.5	G10	A	8481.6943359375	14.1111106872559
1.5	G10	A	11101.7421875	17.1111106872559
1.5	G10	A	6393.79150390625	13.3333330154419
1.5	G10	A	6903.63623046875	15.8888893127441
1.5	G10	A	4386.35009765625	15.6666669845581
1.5	G10	A	6005.66943359375	11.5555553436279
1.5	G10	A	4503.35205078125	12.8888893127441
1.5	G10	A	7107.25	12.777777671814
1.5	G10	A	6809.66552734375	12.8888893127441
1.5	G10	A	5142.0712890625	18.5555553436279
1.5	G10	A	4314.05615234375	11.3333330154419
1.5	G10	A	6166.20263671875	12.3333330154419
1.5	G10	A	10117.6064453125	13.222222328186
1.5	G10	A	9659.25	12.8888893127441
1.5	G10	A	8538.625	15
1.5	G10	A	9965.90625	15.5555553436279
1.5	G10	A	7376.625	17.5555553436279
1.5	G10	A	4685.5234375	14.4444446563721
1.5	G10	A	7104.5	11.4444446563721
1.5	G10	A	10959.578125	16.7777786254883
1.5	G10	A	11365.775390625	16.3333339691162
1.5	G10	A	4807.44140625	11.3333330154419
1.5	G10	A	11169.7841796875	26.5555553436279
1.5	G10	A	16927.958984375	21
1.5	G10	A	10302.62890625	20
1.5	G10	A	9438.9453125	22.5555553436279
1.5	G10	A	12631.087890625	26.3333339691162
1.5	G10	A	5041.32666015625	21.6666660308838
1.5	G10	A	6179.5380859375	13.222222328186
1.5	G10	A	8758.439453125	12.6666669845581
1.5	G10	A	8762.3330078125	16.2222213745117
1.5	G10	A	4244.47412109375	11.6666669845581
1.5	G10	A	4402.4912109375	11.777777671814
1.5	G10	A	7010.9462890625	19.2222213745117
1.5	G10	A	6225.74609375	12.222222328186
1.5	G10	A	23940.462890625	29.8888893127441
1.5	G10	A	2412.90625	17.6666660308838
1.5	G10	A	6257.935546875	14.6666669845581
1.5	G10	A	4333	14.3333330154419
1.5	G10	A	4865.693359375	11.222222328186
1.5	G10	A	6406.97509765625	11.222222328186
1.5	G10	A	5198	14.5555553436279
1.5	G10	A	6500.125	12.1111106872559
1.5	G10	A	8681.7158203125	18.7777786254883
1.5	G10	A	11687.599609375	15.4444446563721
1.5	G10	A	7445.703125	14.6666669845581
1.5	G10	A	6515.8125	11.777777671814
1.5	G10	A	7083.216796875	12.777777671814
1.5	G10	A	6645.33056640625	13.1111106872559
1.5	G10	A	5465.49560546875	12.3333330154419
1.5	G10	A	3170.52587890625	11.777777671814
1.5	G10	A	4805.9248046875	11.4444446563721
1.5	G10	A	5850.69677734375	14.222222328186
1.5	G10	A	6896.1484375	13.777777671814
1.5	G10	A	5656.30224609375	16
1.5	G10	A	6554.45458984375	12.222222328186
1.5	G10	A	7880.5	13.1111106872559
1.5	G10	A	8468	14.222222328186
1.5	G10	A	5909.52685546875	11.222222328186
1.5	G10	A	4750.37060546875	11.1111106872559
1.5	G10	A	12219.546875	16
1.5	G10	A	3850.75	13
1.5	G10	A	9182.5166015625	13
1.5	G10	A	6532.4443359375	14.8888893127441
1.5	G10	A	9214.4677734375	20.2222213745117
1.5	G10	A	7870.89501953125	15
1.5	G10	A	6571.7578125	13.222222328186
1.5	G10	A	11576.2421875	19.6666660308838
1.5	G10	A	13427.771484375	18.2222213745117
1.5	G10	A	13028.5390625	22.4444446563721
1.5	G10	A	5436.38330078125	14.8888893127441
1.5	G10	A	4709.646484375	11.777777671814
1.5	G10	A	14691	28.1111106872559
1.5	G10	A	10170.462890625	12.222222328186
1.5	G10	A	7272.7998046875	13.6666669845581
1.5	G10	A	8111.029296875	23.3333339691162
1.5	G10	A	8279.0205078125	22
1.5	G10	A	6511.70947265625	11.8888893127441
1.5	G10	A	9191.296875	14.4444446563721
1.5	G10	A	5558.63720703125	11.3333330154419
1.5	G10	A	8089.515625	12.1111106872559
1.5	G10	A	10615.611328125	18.5555553436279
1.5	G10	A	7451.45458984375	13.3333330154419
1.5	G10	A	5987.7626953125	14.5555553436279
1.5	G10	A	8156.35302734375	12.777777671814
1.5	G10	A	7807.763671875	11.3333330154419
1.5	G10	A	7274.21875	13.222222328186
1.5	G10	A	6254.87109375	15.6666669845581
1.5	G10	A	8306.5361328125	14.3333330154419
1.5	G10	A	7650.79296875	14.3333330154419
1.5	G10	A	10935.5	17.3333339691162
1.5	G10	A	10747.4541015625	18.4444446563721
1.5	G10	A	2721.90625	11.1111106872559
1.5	C	A	25657.17578125	16
1.5	C	A	20165.7109375	13.1111106872559
1.5	C	A	26343.330078125	12.222222328186
1.5	C	A	12402.2919921875	12.1111106872559
1.5	C	A	32028.86328125	16.5555553436279
1.5	C	A	25566.658203125	14.1111106872559
1.5	C	A	30946.87890625	15.3333330154419
1.5	C	A	20695.76953125	13.8888893127441
1.5	C	A	27415.5078125	16.8888893127441
1.5	C	A	22770.25	13.6666669845581
1.5	C	A	20160.75	11.1111106872559
1.5	C	A	30784.419921875	12.1111106872559
1.5	C	A	13538.322265625	13.1111106872559
1.5	C	A	18088.677734375	11.6666669845581
1.5	C	A	22412.25	13.3333330154419
1.5	C	A	25428.720703125	15
1.5	C	A	46659.33203125	21.1111106872559
1.5	C	A	19409.138671875	11.8888893127441
1.5	C	A	18986.431640625	17.8888893127441
1.5	C	A	15804.82421875	11.3333330154419
1.5	C	A	20420.93359375	11.4444446563721
1.5	C	A	21973.166015625	12.4444446563721
1.5	C	A	17429.34375	14.4444446563721
1.5	C	A	15262.849609375	14.6666669845581
1.5	C	A	12198.7333984375	11.5555553436279
1.5	C	A	24786.44140625	16.8888893127441
1.5	C	A	17607.513671875	11.6666669845581
1.5	C	A	18015.697265625	12.5555553436279
1.5	C	A	20416.048828125	15.4444446563721
1.5	C	A	16605.21484375	11.1111106872559
1.5	C	A	30454.05078125	16.8888893127441
1.5	C	A	18143.29296875	12.4444446563721
1.5	C	A	33446.125	16.3333339691162
1.5	C	A	22926.201171875	12.222222328186
1.5	C	A	25457.87109375	14.8888893127441
1.5	C	A	23379.6171875	13.3333330154419
1.5	C	A	29660.9140625	19.1111106872559
1.5	C	A	17354.484375	11.1111106872559
1.5	C	A	16740.80078125	11.4444446563721
1.5	C	A	19511.646484375	12.777777671814
1.5	C	A	20514.677734375	13.222222328186
1.5	C	A	32821.2421875	17.6666660308838
1.5	C	A	18831	12.1111106872559
1.5	C	A	18131.21875	12.3333330154419
1.5	C	A	21079.2421875	11.5555553436279
1.5	C	A	29641.919921875	11.5555553436279
1.5	C	A	24029.455078125	16.5555553436279
1.5	C	A	14731.39453125	12.222222328186
1.5	C	A	35046.1171875	14.4444446563721
1.5	C	A	16527.734375	12.6666669845581
1.5	C	A	18358.80078125	12.1111106872559
1.5	C	A	19671.158203125	14.6666669845581
1.5	C	A	37332.34375	19.6666660308838
1.5	C	A	23499.939453125	11.3333330154419
1.5	C	A	17253.46484375	11.6666669845581
1.5	C	A	12518.4462890625	11.3333330154419
1.5	C	A	14853.8984375	14.4444446563721
1.5	C	A	15231.12109375	12
1.5	C	A	19781.6953125	13.222222328186
1.5	C	A	14349.9921875	11.1111106872559
1.5	C	A	19988.458984375	11.6666669845581
1.5	C	A	22797.484375	15.3333330154419
1.5	C	A	20393.908203125	13.4444446563721
1.5	C	A	25647.728515625	14.222222328186
1.5	C	A	19092.48046875	11.1111106872559
1.5	C	A	20185.35546875	13.1111106872559
1.5	C	A	32088.2265625	16.6666660308838
1.5	C	A	28822.984375	20.3333339691162
1.5	C	A	25557.14453125	12.3333330154419
1.5	C	A	21487.337890625	12.777777671814
1.5	C	A	15333.54296875	11.777777671814
1.5	C	A	20831.609375	11.222222328186
1.5	C	A	18075.0625	12.222222328186
1.5	C	A	15437.837890625	12
1.5	C	A	14847.25	13.8888893127441
1.5	C	A	38817.984375	17.4444446563721
1.5	C	A	13747.4169921875	13.5555553436279
1.5	C	A	40168.91796875	14.222222328186
1.5	C	A	29630.697265625	15.777777671814
1.5	C	A	22726.53125	11.6666669845581
1.5	C	A	14364.4140625	13.5555553436279
1.5	C	A	22635.7421875	17.6666660308838
1.5	C	A	32338.091796875	13.777777671814
1.5	C	A	40325.19921875	21.1111106872559
1.5	C	A	26767.08984375	14.4444446563721
1.5	C	A	14617.2724609375	12.222222328186
1.5	C	A	15140	12.8888893127441
1.5	C	A	29085.8046875	13.6666669845581
1.5	C	A	15643	11.4444446563721
1.5	C	A	20224.22265625	11.6666669845581
1.5	C	A	24755.677734375	14.4444446563721
1.5	C	A	21361.794921875	13.222222328186
1.5	C	A	26860	13.4444446563721
1.5	C	A	27789.09765625	16.1111106872559
1.5	C	A	50929.29296875	23
1.5	C	A	44712.5234375	22.5555553436279
1.5	C	A	26469.72265625	17.2222213745117
1.5	C	A	30323.08203125	13.8888893127441
1.5	C	A	14111.53125	11.1111106872559
1.5	C	A	35808.65234375	16.3333339691162
1.5	C	A	21165.458984375	15.4444446563721
1.5	C	A	26407.484375	12.222222328186
1.5	C	A	38948.2578125	26.5555553436279
1.5	C	A	36943.19921875	15.777777671814
1.5	C	A	1894.35546875	11.6666669845581
1.5	C	A	37886.48828125	21.2222213745117
1.5	C	A	23151.427734375	15.5555553436279
1.5	C	A	25845.75	14.3333330154419
1.5	C	A	36952.6328125	15.5555553436279
1.5	C	A	33311.34765625	16.4444446563721
1.5	C	A	12117.1455078125	11.8888893127441
1.5	C	A	20224.4765625	11.5555553436279
1.5	C	A	28226.5234375	12.3333330154419
1.5	C	A	30063.423828125	13.8888893127441
1.5	C	A	24326.28515625	13.3333330154419
1.5	C	A	37215.83203125	20.4444446563721
1.5	C	A	29884.333984375	15.3333330154419
1.5	C	A	11539.6669921875	12
1.5	C	A	19712.94921875	12
1.5	C	A	17125.416015625	12.1111106872559
1.5	C	A	26549.21484375	19.8888893127441
1.5	C	A	25591.919921875	15.777777671814
1.5	C	A	17840.39453125	13.1111106872559
1.5	C	A	27574.59375	14.1111106872559
1.5	C	A	14013.8369140625	12.4444446563721
1.5	C	A	36533.96875	22.8888893127441
1.5	C	A	30023.42578125	18.8888893127441
1.5	C	A	31007.25	15
1.5	C	A	36701.6484375	17.4444446563721
1.5	C	A	15862.3046875	12
1.5	C	A	14301.1787109375	11.8888893127441
1.5	C	A	30272.36328125	15.777777671814
1.5	C	A	34137.2421875	14.3333330154419
1.5	C	A	13078.9169921875	12
1.5	C	A	34127.015625	19.5555553436279
1.5	C	A	28879.42578125	17.2222213745117
1.5	C	A	31053.212890625	14.8888893127441
1.5	C	A	19687.4765625	13.6666669845581
1.5	C	A	7429.25390625	11.5555553436279
1.5	C	A	18635.82421875	12.1111106872559
1.5	C	A	25865.6875	11.3333330154419
1.5	C	A	24392.595703125	11.777777671814
1.5	C	A	34780.796875	21.2222213745117
1.5	C	A	13006.12890625	15.3333330154419
1.5	C	A	23237.86328125	11.5555553436279
1.5	C	A	20453.416015625	13.3333330154419
1.5	C	A	19243.654296875	14.222222328186
1.5	C	A	21713.587890625	14.3333330154419
1.5	C	A	29031.25	11.8888893127441
1.5	C	A	30744.8828125	15.3333330154419
1.5	C	A	35778.765625	22
1.5	C	A	23675.826171875	14.5555553436279
1.5	C	A	19594.4140625	11.3333330154419
1.5	C	A	17527	11.3333330154419
1.5	C	A	23002.669921875	16.5555553436279
1.5	C	A	34210.78125	13.222222328186
1.5	C	A	25144.306640625	13.222222328186
1.5	C	A	23304.67578125	13.222222328186
1.5	C	A	41935.78515625	17.4444446563721
1.5	C	A	18429.822265625	12
1.5	C	A	23806.265625	13.6666669845581
1.5	C	A	30388.27734375	16.4444446563721
1.5	C	A	25717.953125	15.1111106872559
1.5	C	A	31424.0625	17.1111106872559
1.5	C	A	19860.9375	12.4444446563721
1.5	C	A	16475.28125	11.4444446563721
1.5	C	A	12786.8544921875	11.222222328186
1.5	C	A	13191.9189453125	14.777777671814
1.5	C	A	24271.224609375	12.222222328186
1.5	C	A	23531.599609375	11.1111106872559
1.5	C	A	48930.1875	21.8888893127441
1.5	C	A	30844.57421875	13.8888893127441
1.5	C	A	20090.19140625	14.6666669845581
1.5	C	A	26815.734375	12
1.5	C	A	21035.65625	14
1.5	C	A	12068.45703125	11.222222328186
1.5	C	A	24626.041015625	16
1.5	C	A	28797.794921875	12.3333330154419
1.5	C	A	31012.4921875	15.5555553436279
1.5	C	A	24349.75	11.1111106872559
1.5	C	A	24628.408203125	12.5555553436279
1.5	C	A	18206.34375	13.4444446563721
1.5	C	A	19410.0078125	13.8888893127441
1.5	C	A	32139.015625	19.7777786254883
1.5	C	A	15683.7578125	12.4444446563721
1.5	C	A	23556.5859375	13
1.5	C	A	19819.763671875	12.6666669845581
1.5	C	A	27581.328125	12.8888893127441
1.5	C	A	18910.951171875	11.8888893127441
1.5	C	A	26631.7734375	13.222222328186
1.5	C	A	29213.19921875	16.6666660308838
1.5	C	A	19547.048828125	12
1.5	C	A	16056.1728515625	11.1111106872559
1.5	C	A	31229.693359375	13.8888893127441
1.5	C	A	28591.875	15.3333330154419
1.5	C	A	37670.5	20.1111106872559
1.5	C	A	27330.75	19.6666660308838
1.5	C	A	22346.25	12
1.5	C	A	19897.333984375	11.222222328186
1.5	C	A	40608.78125	18.2222213745117
1.5	C	A	38342.41015625	21.7777786254883
1.5	C	A	17992.09375	13.4444446563721
1.5	C	A	18461.00390625	14.222222328186
1.5	C	A	30157.28125	12.1111106872559
1.5	C	A	20756.6015625	12.4444446563721
1.5	C	A	22972.068359375	15.1111106872559
1.5	C	A	21957.99609375	14.777777671814
1.5	C	A	22234.8671875	15.3333330154419
1.5	C	A	26030.416015625	13.8888893127441
1.5	C	A	12758.5693359375	12.222222328186
1.5	C	A	18646.162109375	14.5555553436279
1.5	C	A	15747.7900390625	13.1111106872559
1.5	C	A	15938.103515625	11.1111106872559
1.5	C	A	16006.84765625	12.777777671814
1.5	C	A	23150.083984375	12.222222328186
1.5	C	A	24353.193359375	13.222222328186
1.5	C	A	23181.541015625	14.1111106872559
1.5	C	A	39538.66015625	14.777777671814
1.5	C	A	14027.9814453125	11.1111106872559
1.5	C	A	22398.44921875	11.4444446563721
1.5	C	A	25963.2578125	16.6666660308838
1.5	C	A	27581.5859375	13.777777671814
1.5	C	A	33521.953125	19.7777786254883
1.5	C	A	21332.875	14.1111106872559
1.5	C	A	40005.8671875	24.7777786254883
1.5	C	A	17654.927734375	14.4444446563721
1.5	C	A	19172.625	11.777777671814
1.5	C	A	23513.796875	13.8888893127441
1.5	C	A	25278.185546875	12.5555553436279
1.5	C	A	31516.328125	14.3333330154419
1.5	C	A	30307.630859375	13.4444446563721
1.5	C	A	45682.89453125	19.3333339691162
1.5	C	A	26433.2578125	13.777777671814
1.5	C	A	12814.61328125	11.6666669845581
1.5	C	A	38907.8828125	23.6666660308838
1.5	C	A	17765.337890625	12.4444446563721
1.5	C	A	11605.0625	11.6666669845581
1.5	C	A	19231.78125	20.7777786254883
1.5	C	A	23751.087890625	14
1.5	C	A	38940.484375	16.7777786254883
1.5	C	A	22296.736328125	23.1111106872559
1.5	C	A	20713.74609375	13
1.5	C	A	18173.5	13.8888893127441
1.5	C	A	20449.333984375	12.4444446563721
1.5	C	A	38535.51171875	24.2222213745117
1.5	C	A	20695.66015625	12.4444446563721
1.5	C	A	21235.21875	14
1.5	C	A	25482.3671875	14.1111106872559
1.5	C	A	23578.21875	15.6666669845581
1.5	C	A	27230.830078125	15.8888893127441
1.5	C	A	30625.708984375	13.6666669845581
1.5	C	A	15631.2578125	11.4444446563721
1.5	C	A	18060.083984375	12.222222328186
1.5	C	A	24525.775390625	13
1.5	C	A	19769.25	11.8888893127441
1.5	C	A	40752.1015625	23.4444446563721
1.5	C	A	28149.046875	18.7777786254883
1.5	C	A	28312.880859375	18.7777786254883
1.5	C	A	22181.2421875	12.5555553436279
1.5	C	A	24372.609375	15.4444446563721
1.5	C	A	21899.98828125	14.1111106872559
1.5	C	A	25636.955078125	16
1.5	C	A	28201.80078125	14.4444446563721
1.5	C	A	14040.3837890625	12
1.5	C	A	21780.337890625	13.777777671814
1.5	C	A	21025.0234375	12.222222328186
1.5	C	A	31691.603515625	15.4444446563721
1.5	C	A	24694.810546875	14.8888893127441
1.5	C	A	21008.921875	16
1.5	C	A	14382.5908203125	11.5555553436279
1.5	C	A	30965	17.6666660308838
1.5	C	A	22636	12.6666669845581
1.5	C	A	32276.560546875	15.6666669845581
1.5	C	A	30175.7890625	18.6666660308838
1.5	C	A	7521.0927734375	14.6666669845581
1.5	C	A	31588.044921875	19.6666660308838
1.5	C	A	26273.5	14.8888893127441
1.5	C	A	27127.9453125	15.3333330154419
1.5	C	A	13480.7822265625	11.222222328186
1.5	C	A	24293.015625	12.777777671814
1.5	C	A	20036.291015625	12.222222328186
1.5	C	A	31042.40625	18.4444446563721
1.5	C	A	52605.20703125	29.3333339691162
1.5	C	A	18683.80078125	11.3333330154419
1.5	C	A	27224.7734375	13.777777671814
1.5	C	A	29312.921875	12.8888893127441
1.5	C	A	35148.37109375	16.5555553436279
1.5	C	A	29588.0390625	13.6666669845581
1.5	C	A	18599.953125	11.4444446563721
1.5	C	A	25224.66015625	11.222222328186
1.5	C	A	24959.38671875	14
1.5	C	A	20079.90234375	11.222222328186
1.5	C	A	23986.28515625	15.8888893127441
1.5	C	A	30954.787109375	16.8888893127441
1.5	C	A	19946.87890625	13
1.5	C	A	24200.57421875	15
1.5	C	A	33834.3203125	12.4444446563721
1.5	C	A	31969.912109375	15.4444446563721
1.5	C	A	14484.62890625	11.5555553436279
1.5	C	A	16810.515625	11.6666669845581
1.5	C	A	39594.14453125	17.1111106872559
1.5	C	A	34149.9140625	19.1111106872559
1.5	C	A	24310.46875	12.3333330154419
1.5	C	A	33919.44140625	14.5555553436279
1.5	C	A	14071.8359375	13
1.5	C	A	25082.208984375	12.6666669845581
1.5	C	A	42745.25	23.2222213745117
1.5	C	A	19028.666015625	12.777777671814
1.5	C	A	34590.42578125	18
1.5	C	A	23205.4140625	12
1.5	C	A	33466.609375	17.2222213745117
1.5	C	A	27859.345703125	13.8888893127441
1.5	C	A	29285.7578125	18.2222213745117
1.5	C	A	41795.2265625	16.2222213745117
1.5	C	A	36365.46875	17
1.5	C	A	25867.455078125	12.6666669845581
1.5	C	A	20662.416015625	11.1111106872559
1.5	C	A	21071.333984375	11.8888893127441
1.5	C	A	13236.4677734375	11.6666669845581
1.5	C	A	18348.4296875	11.6666669845581
1.5	C	A	26032.96875	16.1111106872559
1.5	C	A	22281.94921875	14.222222328186
1.5	C	A	22916.85546875	13.8888893127441
1.5	C	A	19464.189453125	11.6666669845581
1.5	C	A	21528.06640625	12.3333330154419
1.5	C	A	21432.09375	14.3333330154419
1.5	C	A	16244.11328125	12.777777671814
1.5	C	A	17661.06640625	12.1111106872559
1.5	C	A	32338.21484375	15
1.5	C	A	17176.681640625	12.777777671814
1.5	C	A	16129.4296875	13.5555553436279
1.5	C	A	29860.908203125	16.6666660308838
[truncated: 16,938 more rows]
