# Supplementary material for: Tuning dCas9's ability to block transcription enables robust, noiseless knockdown of bacterial genes
Source: Mol Syst Biol. 2018 Mar 8;14(3):e7899. doi: 10.15252/msb.20177899 (PMC5842579; doi:10.15252/msb.20177899)
Supplement: Supplementary file 5 — Source Data for Figure 2 [file MSB-14-e7899-s003.zip › SourceData_Figure_2/Readme_Source_data_for_Figure_2.txt]

(relates to Fig 2)
