# Supplementary material for: Tuning dCas9's ability to block transcription enables robust, noiseless knockdown of bacterial genes
Source: Mol Syst Biol. 2018 Mar 8;14(3):e7899. doi: 10.15252/msb.20177899 (PMC5842579; doi:10.15252/msb.20177899)
Supplement: Supplementary file 5 — Source Data for Figure 2 [file MSB-14-e7899-s003.zip › SourceData_Figure_2/Source_data_for_Figure_2.csv]

CRISPR array	Replicate	RFP fluorescence
R20-R20	1	2.80625526565547
R20-R20	2	2.95453264121101
R20-R20	3	3.30152196946032
R20-R20	4	2.87068114495751
R20-C	1	2.35071858281486
R20-C	2	3.09233065163421
R20-C	3	3.1127672785532
R20-C	4	2.43292475218708
C-R20	1	4.08407601476369
C-R20	2	3.7144619949119
C-R20	3	2.53671073064357
C-R20	4	2.41844997013597
R11-R11	1	28.5867813855143
R11-R11	2	29.6882372454951
R11-R11	3	30.0039977445531
R11-R11	4	30.7206999145304
C-R11	1	30.5958353504412
C-R11	2	26.0338604300517
C-R11	3	29.084571452683
C-R11	4	26.1718964718692
