# Supplementary material for: Tuning dCas9's ability to block transcription enables robust, noiseless knockdown of bacterial genes
Source: Mol Syst Biol. 2018 Mar 8;14(3):e7899. doi: 10.15252/msb.20177899 (PMC5842579; doi:10.15252/msb.20177899)
Supplement: Supplementary file 6 — Source Data for Figure 3 [file MSB-14-e7899-s004.zip › SourceData_Figure_3/Source_data_for_Figure_3.csv]

Promoter	ATC	Guide RNA	Replicate	GFP fluorescence
PPhlF	High	G20	1	196.122705948951
PPhlF	High	G20	2	198.953173614692
PPhlF	High	G20	3	187.285569145063
PPhlF	High	G14	1	441.786217413714
PPhlF	High	G14	2	353.599330837413
PPhlF	High	G14	3	376.194465673823
PPhlF	High	G11	1	837.046489660727
PPhlF	High	G11	2	722.446560255526
PPhlF	High	G11	3	759.918044743995
PPhlF	High	G0	1	7980.12820254292
PPhlF	High	G0	2	6495.90332925113
PPhlF	High	G0	3	6506.39330671798
PPhlF	High	G10	1	2003.58214039152
PPhlF	High	G10	2	1709.25721894357
PPhlF	High	G10	3	1795.2278365881
P127	High	G20	1	517.487826369834
P127	High	G20	2	510.506829565042
P127	High	G20	3	515.619947342813
P127	High	G14	1	1197.65113972318
P127	High	G14	2	1243.02310894993
P127	High	G14	3	1277.54380232758
P127	High	G11	1	2054.08943537988
P127	High	G11	2	2173.32405497864
P127	High	G11	3	2100.47412344624
P127	High	G0	1	18166.3254069476
P127	High	G0	2	18691.363169441
P127	High	G0	3	17931.1361862366
P127	High	G10	1	5244.31166676979
P127	High	G10	2	5301.91076857897
P127	High	G10	3	5231.76603720463
P127	Low	G20	1	2081.04993485406
P127	Low	G20	2	2178.73115471419
P127	Low	G20	3	2446.01350997685
P127	Low	G14	1	3836.20470999096
P127	Low	G14	2	4155.48897928596
P127	Low	G14	3	4034.21237815331
P127	Low	G10	1	4309.70981874679
P127	Low	G10	2	5413.30983010039
P127	Low	G10	3	5358.29275611882
PPhlF	Low	G20	1	9573.89668636652
PPhlF	Low	G20	2	9643.88700213806
PPhlF	Low	G20	3	10214.6411919908
PPhlF	Low	G14	1	13793.0584621015
PPhlF	Low	G14	2	14837.9544503628
PPhlF	Low	G14	3	14741.8274000262
PPhlF	Low	G10	1	17061.4242483374
PPhlF	Low	G10	2	22511.8594159816
PPhlF	Low	G10	3	19424.2017091796
