# Supplementary material for: Tuning dCas9's ability to block transcription enables robust, noiseless knockdown of bacterial genes
Source: Mol Syst Biol. 2018 Mar 8;14(3):e7899. doi: 10.15252/msb.20177899 (PMC5842579; doi:10.15252/msb.20177899)
Supplement: Supplementary file 7 — Source Data for Figure 4 [file MSB-14-e7899-s005.zip]

Archive with 3 entries (2 files):
- SourceData_Figure_4/
- SourceData_Figure_4/Readme_Source_data_for_Figure_4.txt
- SourceData_Figure_4/Source_data_for_Figure_4.csv
