# Supplementary material for: Tuning dCas9's ability to block transcription enables robust, noiseless knockdown of bacterial genes
Source: Mol Syst Biol. 2018 Mar 8;14(3):e7899. doi: 10.15252/msb.20177899 (PMC5842579; doi:10.15252/msb.20177899)
Supplement: Supplementary file 7 — Source Data for Figure 4 [file MSB-14-e7899-s005.zip › SourceData_Figure_4/Source_data_for_Figure_4.csv]

Temperature (°C)	Guide RNA	Replicate	RFP fluorescence
30	R20	1	1033.25459281548
30	R20	2	1113.14335092171
30	R20	3	1153.70650841533
30	R11	1	10759.5375944852
30	R11	2	11353.5220298421
30	R11	3	11373.367388399
30	R0	1	31728.9914292208
30	R0	2	34698.9960570037
30	R0	3	33312.1527517892
37	R20	1	1229.57807119378
37	R20	2	1289.42704162377
37	R20	3	1532.59921963786
37	R11	1	11966.1667548695
37	R11	2	11522.3840407063
37	R11	3	11637.5060782861
37	R0	1	27469.27044753
37	R0	2	28098.4715318764
37	R0	3	28296.1233745686
39	R20	1	1486.55396335915
39	R20	2	1551.35794105729
39	R20	3	1694.86108810929
39	R11	1	11415.7042506444
39	R11	2	11697.8863789258
39	R11	3	13226.7366168359
39	R0	1	20141.1455203572
39	R0	2	17652.7609675206
39	R0	3	22007.4884841954
42	R20	1	9437.50226578367
42	R20	2	12715.3667195496
42	R20	3	13989.3867136966
42	R11	1	20007.0134666913
42	R11	2	19359.1754100887
42	R11	3	19437.5229123532
42	R0	1	29926.7095458066
42	R0	2	25058.8923809446
42	R0	3	25683.9773192134
