# Supplementary material for: Tuning dCas9's ability to block transcription enables robust, noiseless knockdown of bacterial genes
Source: Mol Syst Biol. 2018 Mar 8;14(3):e7899. doi: 10.15252/msb.20177899 (PMC5842579; doi:10.15252/msb.20177899)
Supplement: Supplementary file 8 — Source Data for Figure 5 [file MSB-14-e7899-s006.zip › SourceData_Figure_5/Source_data_for_Figure_5.csv]

Guide RNA	Cassette	DAPG (mM)	GFP fluorescence
G20	PPhlF-sfgfp-phlF	0	304.700243684106
G20	PPhlF-sfgfp-phlF	0	319.133284848655
G20	PPhlF-sfgfp-phlF	0	288.625870253342
G14	PPhlF-sfgfp-phlF	0	751.203650501944
G14	PPhlF-sfgfp-phlF	0	780.223673387159
G14	PPhlF-sfgfp-phlF	0	770.480851595972
G11	PPhlF-sfgfp-phlF	0	1211.8746239763
G11	PPhlF-sfgfp-phlF	0	1324.6948673774
G11	PPhlF-sfgfp-phlF	0	1274.3649708938
G0	PPhlF-sfgfp-phlF	0	5297.43512720478
G0	PPhlF-sfgfp-phlF	0	5273.48257589333
G0	PPhlF-sfgfp-phlF	0	5730.49138502903
G10	PPhlF-sfgfp-phlF	0	2383.72207562725
G10	PPhlF-sfgfp-phlF	0	2388.50254499656
G10	PPhlF-sfgfp-phlF	0	2527.31049344194
G20	PPhlF-sfgfp-phlF	0.005	196.122705948951
G20	PPhlF-sfgfp-phlF	0.005	198.953173614692
G20	PPhlF-sfgfp-phlF	0.005	187.285569145063
G14	PPhlF-sfgfp-phlF	0.005	441.786217413714
G14	PPhlF-sfgfp-phlF	0.005	353.599330837413
G14	PPhlF-sfgfp-phlF	0.005	376.194465673823
G11	PPhlF-sfgfp-phlF	0.005	837.046489660727
G11	PPhlF-sfgfp-phlF	0.005	722.446560255526
G11	PPhlF-sfgfp-phlF	0.005	759.918044743995
G0	PPhlF-sfgfp-phlF	0.005	7980.12820254292
G0	PPhlF-sfgfp-phlF	0.005	6495.90332925113
G0	PPhlF-sfgfp-phlF	0.005	6506.39330671798
G10	PPhlF-sfgfp-phlF	0.005	2003.58214039152
G10	PPhlF-sfgfp-phlF	0.005	1709.25721894357
G10	PPhlF-sfgfp-phlF	0.005	1795.2278365881
G20	PPhlF-sfgfp-phlF	0.05	267.398452661954
G20	PPhlF-sfgfp-phlF	0.05	272.918900913979
G20	PPhlF-sfgfp-phlF	0.05	280.133077553384
G14	PPhlF-sfgfp-phlF	0.05	544.428393302781
G14	PPhlF-sfgfp-phlF	0.05	516.976020209901
G14	PPhlF-sfgfp-phlF	0.05	533.539006362116
G11	PPhlF-sfgfp-phlF	0.05	732.955914313792
G11	PPhlF-sfgfp-phlF	0.05	677.963858476009
G11	PPhlF-sfgfp-phlF	0.05	723.498993116219
G0	PPhlF-sfgfp-phlF	0.05	1697.70797891306
G0	PPhlF-sfgfp-phlF	0.05	1618.47907963943
G0	PPhlF-sfgfp-phlF	0.05	1744.3529413602
G10	PPhlF-sfgfp-phlF	0.05	1021.81696265067
G10	PPhlF-sfgfp-phlF	0.05	1056.05928902675
G10	PPhlF-sfgfp-phlF	0.05	939.701494123701
G20	PPhlF-sfgfp	0.005	517.487826369834
G20	PPhlF-sfgfp	0.005	510.506829565042
G20	PPhlF-sfgfp	0.005	515.619947342813
G14	PPhlF-sfgfp	0.005	1197.65113972318
G14	PPhlF-sfgfp	0.005	1243.02310894993
G14	PPhlF-sfgfp	0.005	1277.54380232758
G11	PPhlF-sfgfp	0.005	2054.08943537988
G11	PPhlF-sfgfp	0.005	2173.32405497864
G11	PPhlF-sfgfp	0.005	2100.47412344624
G0	PPhlF-sfgfp	0.005	18166.3254069476
G0	PPhlF-sfgfp	0.005	18691.363169441
G0	PPhlF-sfgfp	0.005	17931.1361862366
G10	PPhlF-sfgfp	0.005	5244.31166676979
G10	PPhlF-sfgfp	0.005	5301.91076857897
G10	PPhlF-sfgfp	0.005	5231.76603720463
G20	P127-sfgfp	0.005	120.048545541774
G20	P127-sfgfp	0.005	103.642331086364
G20	P127-sfgfp	0.005	117.434353351877
G14	P127-sfgfp	0.005	153.877809351334
G14	P127-sfgfp	0.005	153.273470073408
G14	P127-sfgfp	0.005	163.63969501844
G11	P127-sfgfp	0.005	198.161930111616
G11	P127-sfgfp	0.005	191.807484633793
G11	P127-sfgfp	0.005	197.071334871761
G0	P127-sfgfp	0.005	386.212524192171
G0	P127-sfgfp	0.005	357.022645132291
G0	P127-sfgfp	0.005	378.02971550158
G10	P127-sfgfp	0.005	219.998067414334
G10	P127-sfgfp	0.005	227.340811553567
G10	P127-sfgfp	0.005	247.845751864051
