# Supplementary material for: Tuning dCas9's ability to block transcription enables robust, noiseless knockdown of bacterial genes
Source: Mol Syst Biol. 2018 Mar 8;14(3):e7899. doi: 10.15252/msb.20177899 (PMC5842579; doi:10.15252/msb.20177899)
Supplement: Supplementary file 9 — Source Data for Figure 6 [file MSB-14-e7899-s007.zip › SourceData_Figure_6/Readme_Source_data_for_Figure_6.txt]

(relates to Fig 6)

RFP concentrations are the single-cell average pixel intensities (total intensity/area), after image background and autofluorescence subtraction.
Cell length and width are respectively the number of pixels along the long axis and short axis of the cell. One pixel corresponds to 0.065 microns.
AV01 serves as a wild-type control and only expresses dCas9 with no target.
AV08 has an N-terminal mCherry-PBP2 fusion in the native locus, allowing to repress it using mCherry-targeting guide RNAs.
