# Supplementary material for: Tuning dCas9's ability to block transcription enables robust, noiseless knockdown of bacterial genes
Source: Mol Syst Biol. 2018 Mar 8;14(3):e7899. doi: 10.15252/msb.20177899 (PMC5842579; doi:10.15252/msb.20177899)
Supplement: Supplementary file 9 — Source Data for Figure 6 [file MSB-14-e7899-s007.zip › SourceData_Figure_6/Source_data_for_Figure_6.csv]

Strain	Guide RNA	Replicate	RFP concentration	Cell length (px)	Cell width (px)
AV01	C	1	-31.6767480183939	42.256	7.6565
AV01	C	1	-48.542960072807	69.88	7.475
AV01	C	1	-10.7868426035232	39.404	7.7167
AV01	C	1	-26.0948976474331	49.278	7.559
AV01	C	1	-7.63924860531341	33.677	7.8697
AV01	C	1	-9.74410168149388	39.567	7.9143
AV01	C	1	-12.6285999130043	44.905	7.2836
AV01	C	1	-9.85929315419307	45.583	7.5974
AV01	C	1	-2.21656146197377	69.786	7.4453
AV01	C	1	-12.3489975831421	54.043	7.7613
AV01	C	1	-5.29561953989271	32.261	7.9591
AV01	C	1	0.257552675896519	42.033	7.7009
AV01	C	1	-52.0640536214585	60.148	7.4685
AV01	C	1	3.56296433272163	67.038	7.7877
AV01	C	1	-5.59367855307204	34.645	7.3535
AV01	C	1	1.49735974311058	54.543	7.2125
AV01	C	1	-40.3825407738145	55.868	7.8631
AV01	C	1	1.27383115319356	66.159	7.6437
AV01	C	1	1.01202340819892	45.036	7.9351
AV01	C	1	2.02170895116104	47.957	7.4888
AV01	C	1	-4.06417888150879	47.437	7.5423
AV01	C	1	-6.29524947390792	57.14	7.6802
AV01	C	1	-3.42439760928512	35.557	7.9827
AV01	C	1	1.94471822545354	43.698	7.5943
AV01	C	1	4.35682385583127	48.077	7.9061
AV01	C	1	3.82405696612435	52.251	7.4294
AV01	C	1	4.03741492980458	44.842	7.3516
AV01	C	1	-10.4903776670209	52.888	7.373
AV01	C	1	-4.65917259151324	50.572	7.3472
AV01	C	1	-0.729140229110593	43.208	7.3392
AV01	C	1	4.18359514060364	63.621	7.4114
AV01	C	1	1.68519499880783	67.893	7.3631
AV01	C	1	0.370822165008329	57.644	7.3801
AV01	C	1	2.46395858994316	39.493	7.4783
AV01	C	1	5.81045863027661	51.885	7.5653
AV01	C	1	2.75750601328178	69.492	7.3965
AV01	C	1	1.94676769714638	35.302	7.9217
AV01	C	1	-0.207490729909383	39.718	7.6238
AV01	C	1	-13.064066747454	32.588	7.7631
AV01	C	1	2.53098091483506	54.781	7.8199
AV01	C	1	-2.14203447121517	62.736	7.6488
AV01	C	1	3.31542282769183	38.566	7.5445
AV01	C	1	-6.09700428229888	51.09	7.4177
AV01	C	1	3.95831021532858	33.875	7.5774
AV01	C	1	8.17290383073551	42.553	7.6859
AV01	C	1	6.13264899901514	50.041	7.5618
AV01	C	1	8.45516552833767	47.155	7.1656
AV01	C	1	0.978475984804773	34.232	7.6753
AV01	C	1	5.98348046492009	44.032	7.8415
AV01	C	1	2.5004656512726	54.707	7.1842
AV01	C	1	7.56521222035329	35.634	7.4316
AV01	C	1	9.41455458535868	37.909	7.301
AV01	C	1	5.7724586092995	52.602	7.0576
AV01	C	1	9.5687459099873	39.954	7.3263
AV01	C	1	9.7384851305312	46.903	7.9863
AV01	C	1	10.2807163842503	38.179	7.916
AV01	C	1	10.8229405933126	80.448	7.5551
AV01	C	1	8.14634969954123	62.249	7.5598
AV01	C	1	8.07244866918056	38.59	7.3588
AV01	C	1	6.29419932198679	57.931	7.4462
AV01	C	1	-0.741253042723014	43.521	7.3631
AV01	C	1	2.87482655292001	77.425	7.5004
AV01	C	1	1.66402896479254	54.849	7.5077
AV01	C	1	-5.35735591089885	35.687	7.4143
AV01	C	1	1.36749055103174	55.943	7.5746
AV01	C	1	1.72612475831087	33.445	7.5705
AV01	C	1	5.52201543587733	63.584	7.3954
AV01	C	1	7.29145647767975	51.352	7.0901
AV01	C	1	1.25547449823247	53.04	6.7017
AV01	C	1	-0.851245863772987	43.129	7.6615
AV01	C	1	8.11159238077014	38.842	7.4088
AV01	C	1	7.64940929600386	72.673	6.8984
AV01	C	1	4.95196517729748	36.416	7.7219
AV01	C	1	-3.17466020699539	66.014	7.1887
AV01	C	1	4.95303435982848	59.786	7.5772
AV01	C	1	5.37477386912998	43.526	7.3355
AV01	C	1	6.48764070023542	44.01	7.5815
AV01	C	1	10.8690949802377	42.232	7.9423
AV01	C	1	2.82519965388344	57.362	7.0405
AV01	C	1	8.50480803299983	45.184	7.0826
AV01	C	1	5.09320313587118	62.486	7.492
AV01	C	1	4.92360571692015	66.302	7.736
AV01	C	1	0.494120712535545	41.21	7.66
AV01	C	1	-2.76164933393149	46.002	8.0071
AV01	C	1	-1.05186874201049	54.465	7.1553
AV01	C	1	-46.5446485170763	32.418	7.3917
AV01	C	1	-17.9220769106037	38.753	7.3733
AV01	C	1	-28.9328555255084	49.991	7.4094
AV01	C	1	-40.5604893569357	54.088	7.5203
AV01	C	1	-49.3318703884044	40.458	7.7925
AV01	C	1	-10.9415537635996	36.892	7.3335
AV01	C	1	-8.11550029450966	38.941	7.6026
AV01	C	1	-5.90847864553498	43.781	7.3949
AV01	C	1	-46.4642712635565	57.187	6.6642
AV01	C	1	-5.06254409092265	47.917	7.251
AV01	C	1	-6.36826984523359	39.177	7.7999
AV01	C	1	-0.292106496359281	59.203	7.4759
AV01	C	1	-46.9651283022923	58.165	7.0661
AV01	C	1	-8.38703770874429	57.085	7.3953
AV01	C	1	-0.500409156044321	46.179	7.688
AV01	C	1	0.292686207531666	37.325	7.8682
AV01	C	1	-0.47354765980594	34.333	7.2444
AV01	C	1	-5.65883843079779	67.414	7.1881
AV01	C	1	8.07901832029791	67.615	7.9451
AV01	C	1	0.494429696168949	55.54	7.0582
AV01	C	1	-1.09350868758449	38.522	7.4432
AV01	C	1	3.63417301547377	44.837	7.3095
AV01	C	1	2.22181789575565	38.696	7.4981
AV01	C	1	6.08640406572435	44.816	7.5845
AV01	C	1	-3.21941815199109	34.414	7.5855
AV01	C	1	7.16200157809311	47.69	7.5047
AV01	C	1	2.08917995107081	44.129	7.381
AV01	C	1	-5.65736237241639	36.058	8.0956
AV01	C	1	-12.2398380357529	38.029	7.5205
AV01	C	1	4.00380387830818	47.658	7.1641
AV01	C	1	2.56899291915501	36.603	7.3793
AV01	C	1	-10.2809576868837	67.831	7.5971
AV01	C	1	-0.000133221018005632	48.329	7.4531
AV01	C	1	4.53193428408513	45.582	7.7015
AV01	C	1	2.8828367217078	38.716	7.1729
AV01	C	1	1.03682871503538	42.612	6.8996
AV01	C	1	5.91504713586245	41.026	7.8006
AV01	C	1	5.12884502552999	55.503	6.7576
AV01	C	1	2.44449791702984	41.434	7.4149
AV01	C	1	5.53278022271879	36.949	7.4207
AV01	C	1	8.3812439277371	31.448	7.5174
AV01	C	1	0.692293150991494	32.292	7.2262
AV01	C	1	2.43971738050146	40.042	7.5617
AV01	C	1	-3.90038139953177	33.584	7.5652
AV01	C	1	7.47612763992298	41.157	8.0138
AV01	C	1	5.28695910371803	57.166	7.3589
AV01	C	1	6.35464456204182	39.89	7.3725
AV01	C	1	-8.23032329113931	49.369	7.4647
AV01	C	1	2.14596199009096	46.004	6.8129
AV01	C	1	6.9523274459054	67.449	7.3918
AV01	C	1	-4.82586438927243	47.306	7.3345
AV01	C	1	8.52958080087562	65.632	7.5609
AV01	C	1	8.15614538601211	42.009	7.1992
AV01	C	1	-9.55666574143169	40.637	7.5477
AV01	C	1	-1.42615314697477	59.271	7.5964
AV01	C	1	6.0679080899098	50.531	7.1507
AV01	C	1	-1.36746419309559	53.11	7.1055
AV01	C	1	6.51258771578955	67.133	6.9023
AV01	C	1	5.63340634132041	54.128	7.3104
AV01	C	1	5.04142214884725	57.876	7.4145
AV01	C	1	4.04566607630142	41.177	7.29
AV01	C	1	9.04951346371528	49.759	7.1973
AV01	C	1	6.03363750386764	42.522	7.6811
AV01	C	1	2.79836835633587	32.486	8.0108
AV01	C	1	-10.9974407991311	60.434	7.1271
AV01	C	1	5.46664526623952	59.201	6.9158
AV01	C	1	4.51274791271971	42.527	7.399
AV01	C	1	2.25776449224474	68.177	7.003
AV01	C	1	5.9348928836197	46.031	7.2614
AV01	C	1	3.62971399396757	38.529	7.6148
AV01	C	1	1.0559028779544	48.354	7.6525
AV01	C	1	4.41980809701425	55.98	7.4567
AV01	C	1	4.80665964848268	33.601	7.6107
AV01	C	1	3.59863616028504	39.527	7.7433
AV01	C	1	1.82220089486415	44.07	7.3583
AV01	C	1	-27.8224974043054	57.185	8.0445
AV01	C	1	-8.502746890519	45.798	7.1909
AV01	C	1	1.3916135475336	68.35	7.3039
AV01	C	1	-22.477347941357	53.952	7.8
AV01	C	1	-8.17770956401887	31.848	8.1001
AV01	C	1	0.622754812659297	42.467	7.2083
AV01	C	1	-43.9411624862257	41.429	7.5579
AV01	C	1	-6.64239159668617	69.765	7.2195
AV01	C	1	-6.94692526870534	36.437	7.5988
AV01	C	1	-4.41556671967961	48.873	8.0816
AV01	C	1	-4.70001617969544	51.873	7.1706
AV01	C	1	-27.2851491567551	37.266	7.2481
AV01	C	1	-5.8497359724947	38.511	7.8037
AV01	C	1	-9.39067320078025	46.176	7.7911
AV01	C	1	-1.81101147264665	40.193	7.3892
AV01	C	1	-9.41916866573407	37.323	8.1498
AV01	C	1	-5.89024338866045	27.497	7.5672
AV01	C	1	-2.77957301859135	45.185	7.7727
AV01	C	1	-1.18999355356478	39.281	7.3684
AV01	C	1	-7.14474717447722	62.535	7.1184
AV01	C	1	-7.52574955263778	78.257	7.0897
AV01	C	1	-2.80873200725647	34.481	8.0159
AV01	C	1	-1.93269223129847	29.552	7.5804
AV01	C	1	-19.745868844057	49.779	7.0877
AV01	C	1	-2.20469638828641	39.597	7.4047
AV01	C	1	-10.2681574853801	45.956	7.3313
AV01	C	1	-2.97563301151495	60.151	7.0001
AV01	C	1	3.39128271634322	31.855	7.7168
AV01	C	1	0.938362152162674	42.996	7.6119
AV01	C	1	-8.06940562967208	55.201	7.1898
AV01	C	1	-1.21509541000013	38.399	7.422
AV01	C	1	-0.539586511494904	53.574	6.9434
AV01	C	1	3.15336074038765	39.611	7.7694
AV01	C	1	-6.05979774669961	68.661	6.974
AV01	C	1	5.7388440690042	34.159	7.145
AV01	C	1	0.229845245952314	43.22	7.576
AV01	C	1	-1.01819699171418	41.296	7.6514
AV01	C	1	0.971959116910993	60.321	7.2296
AV01	C	1	2.99294806386709	46.088	7.3589
AV01	C	1	0.0177129255075853	45.331	7.8725
AV01	C	1	5.90827024659992	42.05	7.4777
AV01	C	1	-3.41384321393831	45.874	7.5044
AV01	C	1	7.07385138461456	42.642	7.7926
AV01	C	1	-1.45935023565924	36.886	7.6765
AV01	C	1	-3.13261236924785	54.176	7.7851
AV01	C	1	3.54589062850273	59.075	7.6994
AV01	C	1	-2.08952060030477	38.625	7.8728
AV01	C	1	6.10689559541696	63.179	6.7196
AV01	C	1	3.9949225084273	43.939	7.7579
AV01	C	1	6.10667878046589	47.628	7.4748
AV01	C	1	7.3281993820985	51.602	7.3637
AV01	C	1	-2.22598694416155	56.354	6.8738
AV01	C	1	4.27885607892267	42.109	7.572
AV01	C	1	5.83705849703049	44.726	7.2434
AV01	C	1	6.37731817922426	39.6	7.297
AV01	C	1	3.89225179668709	55.921	7.7184
AV01	C	1	8.39768468241775	41.407	7.2138
AV01	C	1	7.5896272737083	43.359	7.5288
AV01	C	1	3.34651252021499	54.711	7.3598
AV01	C	1	6.52637219284306	43.234	6.9147
AV01	C	1	6.21625120768055	50.353	7.2223
AV01	C	1	2.85617846348172	44.224	7.0655
AV01	C	1	3.11006285698644	65.14	7.5014
AV01	C	1	11.1314300078235	55.154	7.1833
AV01	C	1	6.27114756892511	54.806	7.0523
AV01	C	1	3.8603393135966	48.731	7.459
AV01	C	1	7.19180892217283	34.322	6.7992
AV01	C	1	0.106487583698653	64.29	7.7017
AV01	C	1	-5.85848025110274	39.124	7.8898
AV01	C	1	3.21942462094159	57.152	7.8642
AV01	C	1	7.4870916530698	49.965	7.2084
AV01	C	1	3.29945477544502	64.695	6.7535
AV01	C	1	0.618748742300832	54.022	7.298
AV01	C	1	0.524318974818417	39.895	7.8508
AV01	C	1	-5.86377740399219	38.291	7.526
AV01	C	1	0.0367812323651847	36.162	7.5332
AV01	C	1	-0.71855665589816	38.059	7.4192
AV01	C	1	3.690982836224	42.233	7.213
AV01	C	1	0.950661619026204	53.413	7.1956
AV01	C	1	1.23357546424665	47.078	7.1294
AV01	C	1	-5.47306867319574	38.52	7.8104
AV01	C	1	2.7189872845916	57.965	7.5177
AV01	C	1	-27.7386331457901	58.328	6.7985
AV01	C	1	-4.1537365174964	45.242	7.4869
AV01	C	1	-12.8881402361515	56.303	7.1362
AV01	C	1	-33.1316018461552	44.524	7.6923
AV01	C	1	-10.3492541577013	45.016	7.7058
AV01	C	1	-10.1586091842738	51.338	7.3636
AV01	C	1	-6.34420867419435	41.023	8.0594
AV01	C	1	-7.98653643848045	43.834	7.6739
AV01	C	1	-6.28570451240101	46.744	7.7841
AV01	C	1	1.97633959803878	47.64	7.2818
AV01	C	1	-8.83877358743157	68.836	7.7266
AV01	C	1	-3.65970762429805	31.76	7.6485
AV01	C	1	-65.8355077628967	40.798	7.9751
AV01	C	1	-17.1917708495704	53.489	7.4111
AV01	C	1	0.336291530802461	47.785	7.2647
AV01	C	1	-3.29854966595611	51.791	7.2947
AV01	C	1	2.19292827817735	30.442	7.8641
AV01	C	1	-1.19946325145757	49.461	7.5556
AV01	C	1	-2.84079349914477	36.461	7.5955
AV01	C	1	-3.44435520563194	61.122	7.5013
AV01	C	1	-11.2022853719975	62.729	7.1344
AV01	C	1	3.57992787504633	50.909	6.9947
AV01	C	1	-8.44438317634597	50.394	7.4183
AV01	C	1	-5.36606052127749	46.131	7.3094
AV01	C	1	0.223356446317547	55.406	7.5858
AV01	C	1	4.66387378027918	43.167	7.5006
AV01	C	1	-11.0955417187107	48.744	7.3022
AV01	C	1	2.31150888890301	43.101	7.1935
AV01	C	1	-22.9889960852435	33.75	7.4894
AV01	C	1	-2.0075562103519	50.928	7.8365
AV01	C	1	-7.32359146582125	55.65	7.2218
AV01	C	1	-6.72803594752011	69.169	7.0342
AV01	C	1	5.16507246756443	36.722	7.8239
AV01	C	1	4.84579751871553	46.706	7.4999
AV01	C	1	1.7416056179575	61.806	7.6612
AV01	C	1	6.84427992211843	63.865	7.4426
AV01	C	1	10.5620759950657	40.437	7.2872
AV01	C	1	11.5522609556515	45.585	7.1609
AV01	C	1	-4.44878218035824	46.876	7.5917
AV01	C	1	3.2158747230127	36.386	7.6181
AV01	C	1	-2.01279398550442	54.427	7.8578
AV01	C	1	7.63451728459895	51.565	7.4491
AV01	C	1	4.16892957614116	35.451	7.7225
AV01	C	1	-3.34177103784638	50.941	7.4177
AV01	C	1	-1.79544798599752	56.557	6.7731
AV01	C	1	7.19328062455209	40.986	7.361
AV01	C	1	8.15047151091212	42.639	7.1478
AV01	C	1	-5.85658224907503	43.464	7.2889
AV01	C	1	-1.2636772893025	34.688	7.8238
AV01	C	1	7.80693345339304	42.727	7.7817
AV01	C	1	10.4353023289295	32.921	7.3477
AV01	C	1	9.8099379905637	50.027	7.6721
AV01	C	1	6.80578582625904	60.243	7.2727
AV01	C	1	-7.07093918253046	58.606	7.3302
AV01	C	1	-8.56549452383962	32.402	7.2413
AV01	C	1	-5.91484283078431	65.438	7.5862
AV01	C	1	3.90703109520269	35.533	7.5755
AV01	C	1	3.22687150977956	39.316	7.5527
AV01	C	1	0.339935079825427	44.689	7.876
AV01	C	1	7.05731893626229	52.832	7.5729
AV01	C	1	-3.66890950747974	63.948	7.7183
AV01	C	1	8.68622899486723	44.341	7.312
AV01	C	1	0.0553756132489117	39.563	7.7832
AV01	C	1	-0.250916786274159	41.178	7.6955
AV01	C	1	5.04183042854371	51.343	7.0389
AV01	C	1	9.86755370469261	57.999	7.4724
AV01	C	1	-19.0209592477735	32.928	7.7909
AV01	C	1	9.30624958539199	45.496	7.4267
AV01	C	1	-4.35025453215558	35.804	7.4659
AV01	C	1	13.8124507769422	55.531	7.7442
AV01	C	1	-8.3716946912638	56.538	7.3468
AV01	C	1	8.10186328032388	53.958	7.3316
AV01	C	1	-10.3737477560752	40.411	7.8475
AV01	C	1	6.44406806575516	55.169	6.7882
AV01	C	1	-1.04005788385201	56.557	7.7326
AV01	C	1	7.48355858493189	41.01	7.0407
AV01	C	1	3.25237484623658	51.278	7.72
AV01	C	1	6.32848349036087	40.588	7.4289
AV01	C	1	-4.39766112902115	58.322	6.9125
AV01	C	1	4.9739198781587	61.641	7.675
AV01	C	1	-9.9284524038752	54.934	7.62
AV01	C	1	-5.03005718041558	47.928	7.241
AV01	C	1	2.64652301132337	69.534	7.5366
AV01	C	1	-19.0380664300638	57.627	7.4771
AV01	C	1	-13.1548668217637	46.013	7.5143
AV01	C	1	-8.62843514195287	56.013	7.7829
AV01	C	1	-10.2566468869574	54.721	7.5385
AV01	C	1	-9.59853029161345	54.801	7.1159
AV01	C	1	-34.6627255943964	56.654	7.8144
AV01	C	1	-7.59181970582455	41.071	7.3484
AV01	C	1	-6.27570410721319	52.96	7.5006
AV01	C	1	-29.1397998299252	57.184	6.6514
AV01	C	1	-7.11470335191631	41.515	7.5643
AV01	C	1	-12.8273949554374	59.488	7.0386
AV01	C	1	-2.72545643483544	62.422	7.5764
AV01	C	1	-11.0713222245229	55.173	7.4303
AV01	C	1	-5.65814005841406	48.708	7.0108
AV01	C	1	-9.03149981977328	47.86	7.5296
AV01	C	1	-1.52615684375004	36.356	7.7783
AV01	C	1	-7.91690672931733	89.383	7.7069
AV01	C	1	-1.36177009105562	58.141	7.1775
AV01	C	1	-1.81755407393278	62.421	7.4629
AV01	C	1	-15.870083372099	41.264	7.4992
AV01	C	1	1.4089280359722	49.131	7.4792
AV01	C	1	-7.98494807555412	36.63	8.1809
AV01	C	1	5.07193336337929	59.395	7.4534
AV01	C	1	-2.59031806898192	37.54	7.7153
AV01	C	1	-1.99689246883339	37.588	7.356
AV01	C	1	-6.4966240031345	37.195	7.5363
AV01	C	1	3.0459499398547	36.981	7.5144
AV01	C	1	-0.694109073395896	55.736	7.2642
AV01	C	1	1.76391657306188	54.736	7.347
AV01	C	1	4.00890358099992	39.42	7.1224
AV01	C	1	-9.30714213208368	42.887	7.0145
AV01	C	1	8.08286998739784	42.709	7.5846
AV01	C	1	2.60722073088828	49.12	7.6231
AV01	C	1	8.93910517923631	55.804	6.9519
AV01	C	1	-0.609838413903142	43.315	7.9949
AV01	C	1	8.59993550840179	78.333	7.5575
AV01	C	1	8.27008344588364	53.398	7.3719
AV01	C	1	3.56137105441595	38.352	8.1041
AV01	C	1	8.11281147935439	60.098	7.8854
AV01	C	1	-6.35945228973505	32.958	7.4537
AV01	C	1	6.76684356861308	38.084	7.5004
AV01	C	1	-0.167858436501611	33.761	7.5775
AV01	C	1	8.33735353407815	53.734	7.2164
AV01	C	1	7.95447280710212	60.445	7.3807
AV01	C	1	10.0611121717909	32.773	7.5549
AV01	C	1	5.05483404325725	62.777	7.0921
AV01	C	1	9.94739319792039	43.77	7.7069
AV01	C	1	11.6332537262586	41.274	7.7593
AV01	C	1	-8.158509875527	46.888	7.0255
AV01	C	1	-0.0157928791259095	46.641	7.5009
AV01	C	1	-5.43155747511982	67.883	7.3676
AV01	C	1	6.04739977265953	66.418	7.3108
AV01	C	1	-1.22638467936471	60	7.4265
AV01	C	1	7.61856460551134	44.592	7.2217
AV01	C	1	7.35514025886403	65.451	7.0595
AV01	C	1	9.89861420220094	48.853	7.5286
AV01	C	1	-3.65242300088561	32.816	8.0418
AV01	C	1	2.21115873185942	59.942	7.2176
AV01	C	1	6.53109918046352	54.388	7.2689
AV01	C	1	8.23959152104084	54.867	7.6965
AV01	C	1	-5.01396014121765	45.346	7.3367
AV01	C	1	-6.45413258658301	56.092	7.4241
AV01	C	1	6.00404235253731	41.697	7.111
AV01	C	1	5.34733756260599	43.462	7.1541
AV01	C	1	-67.0997185682594	48.849	7.0668
AV01	C	1	4.34236050097422	31.655	7.6208
AV01	C	1	3.8374041486895	54.479	7.6716
AV01	C	1	3.08046190005135	33.534	7.2921
AV01	C	1	-4.60130268566715	36.512	8.07
AV01	C	1	-19.3526059950357	69.942	7.2424
AV01	C	1	4.31036000223319	66.36	7.149
AV01	C	1	4.59711794432854	76.396	7.0953
AV01	C	1	-22.3749039443758	53.715	7.4936
AV01	C	1	-6.65191700650446	41.563	6.8053
AV01	C	1	-68.49553211327	35.098	7.8285
AV01	C	1	-13.5555083125738	55.11	7.9114
AV01	C	1	-9.04138556718357	42.364	7.2452
AV01	C	1	-6.54739911059555	43.998	7.3137
AV01	C	1	-8.09712712152084	32.196	7.6713
AV01	C	1	-5.42543834252874	54.546	7.8416
AV01	C	1	-4.68028597711884	33.815	7.616
AV01	C	1	-8.12648031429435	37.394	8.0223
AV01	C	1	-21.316058284434	70.338	7.17
AV01	C	1	-2.06249645366892	66.818	7.3146
AV01	C	1	-1.77950283440965	77.233	7.0442
AV01	C	1	-12.4397696531547	54.342	7.8184
AV01	C	1	-5.64417221818883	41.01	7.1701
AV01	C	1	-27.7988020934667	34.48	7.6803
AV01	C	1	-6.03025594648429	49.834	7.4243
AV01	C	1	-6.55159757522414	61.346	6.9941
AV01	C	1	-1.27133205303919	56.828	7.4935
AV01	C	1	-5.76637371704102	56.388	7.9826
AV01	C	1	-0.00153683555924216	46.409	7.67
AV01	C	1	-11.2026029044702	44.987	7.8243
AV01	C	1	2.87961512030306	45.11	7.3678
AV01	C	1	-1.43474484316013	50.168	7.6056
AV01	C	1	-0.697231573618336	47.765	7.5249
AV01	C	1	4.99036336742322	34.357	7.5913
AV01	C	1	-1.81289329107679	48.237	6.9129
AV01	C	1	1.38609118037436	48.608	7.393
AV01	C	1	-12.2461707904104	31.331	7.8173
AV01	C	1	-8.28681472096719	32.475	7.5253
AV01	C	1	-2.72886300441459	46.356	8.14
AV01	C	1	-1.10290433011197	51.609	7.5518
AV01	C	1	8.32205243968116	56.088	7.6808
AV01	C	1	2.18508197377526	37.718	7.8157
AV01	C	1	-9.4336457752697	37.313	7.8068
AV01	C	1	-4.53235720473829	50.947	7.4154
AV01	C	1	-4.55982769608537	43.644	7.5006
AV01	C	1	-0.0686456925039083	53.205	7.2671
AV01	C	1	-7.70454999134034	40.153	7.828
AV01	C	1	-5.69441631922232	39.541	7.9107
AV01	C	1	-1.32505502636743	27.056	7.7188
AV01	C	1	0.888548893844508	33.081	7.8267
AV01	C	1	-0.216296541662564	51.259	7.4398
AV01	C	1	-1.89185233013795	65.097	7.2218
AV01	C	1	-7.01898686127205	37.736	7.389
AV01	C	1	5.95332135493036	54.325	7.4736
AV01	C	1	2.03758821246574	50.206	6.6404
AV01	C	1	8.67014306903747	53.764	7.4304
AV01	C	1	0.286623460086068	49.155	7.6934
AV01	C	1	1.07092550492943	38.73	7.4483
AV01	C	1	-2.23553040978043	36.597	7.6249
AV01	C	1	10.4356727879199	33.475	7.61
AV01	C	1	9.9170186462844	40.318	7.2127
AV01	C	1	3.06237382016837	44.783	7.2298
AV01	C	1	1.25725213719266	51.176	7.9559
AV01	C	1	-2.99219424131125	43.608	7.1632
AV01	C	1	-5.322008898776	76.841	7.6957
AV01	C	1	11.1204187070567	46.818	7.6663
AV01	C	1	10.8182699943922	51.44	7.521
AV01	C	1	-7.23312767055952	39.771	7.5314
AV01	C	1	1.64110106571019	35.131	7.5879
AV01	C	1	-6.6625280915285	33.129	7.5002
AV01	C	1	-1.51890007046649	43.525	7.0581
AV01	C	1	15.8458952871466	77.268	7.1828
AV01	C	1	-1.84477280710335	42.894	7.5964
AV01	C	1	8.6214570322603	67.498	7.3069
AV01	C	1	7.05153313820204	27.66	7.3102
AV01	C	1	-4.09628117239328	34.3	7.7276
AV01	C	1	7.90691701509505	37.113	8.2191
AV01	C	1	-22.3434465971879	48.089	7.6372
AV01	C	1	8.08416104257815	50.385	7.3887
AV01	C	1	3.85206850964207	29.918	7.0383
AV01	C	1	6.03100340199125	37.772	7.3913
AV01	C	1	5.03073355428366	44.745	7.2901
AV01	C	1	7.20313745304134	34.75	7.1255
AV01	C	1	3.82578957929032	56.4	7.5347
AV01	C	1	1.12459654829183	45.224	7.3303
AV01	C	1	7.11986565106779	42.489	7.4734
AV01	C	1	-22.7756599803664	52.155	7.4162
AV01	C	1	-33.218707706591	41.9	7.8021
AV01	C	1	-11.1393983963168	68.382	7.0934
AV01	C	1	-16.5545958073871	35.402	7.9471
AV01	C	1	-6.680606951674	53.326	7.5299
AV01	C	1	-16.245683034903	54.05	7.8824
AV01	C	1	-14.3057083594053	51.864	7.7028
AV01	C	1	-7.53474367252119	56.096	7.605
AV01	C	1	-7.58983140571403	37.274	7.9462
AV01	C	1	-7.93551991507701	49.263	7.1207
AV01	C	1	-6.45389180555006	61.23	7.2855
AV01	C	1	-25.2811526530477	34.535	6.7354
AV01	C	1	0.441861227215156	52.043	7.7374
AV01	C	1	-9.74072499970446	70.714	7.4277
AV01	C	1	-2.548054792157	43.213	7.5004
AV01	C	1	-49.6283975986193	40.1	7.3441
AV01	C	1	-6.30769471060787	35.521	7.7219
AV01	C	1	-0.810461312738784	38.878	7.6025
AV01	C	1	0.87703173918097	31.265	7.7907
AV01	C	1	-0.222878125264065	38.167	7.6514
AV01	C	1	-6.89548583234944	40.252	7.2926
AV01	C	1	-1.32132581762986	35.568	7.7479
AV01	C	1	-1.90143626083813	52.12	7.7557
AV01	C	1	1.07164425668463	45.66	7.6003
AV01	C	1	-0.654272159176849	47.617	7.5347
AV01	C	1	-7.60647682464839	45.014	7.7564
AV01	C	1	1.72496105600583	53.31	8.0875
AV01	C	1	-1.40236633127222	58.129	7.1926
AV01	C	1	-8.902900402863	57.645	7.5544
AV01	C	1	-0.026596314980773	40.245	7.528
AV01	C	1	-4.25144046598763	30.653	7.1596
AV01	C	1	0.23821853813808	47.144	7.5196
AV01	C	1	-3.6995610225383	32.743	7.5028
AV01	C	1	5.64316092834812	74.48	7.2786
AV01	C	1	-2.96931995521364	46.598	8.1562
AV01	C	1	-4.07835557347346	53.672	7.2069
AV01	C	1	-3.52458139572029	37.8	7.8764
AV01	C	1	9.08249327052612	59.462	7.4548
AV01	C	1	5.03363476051038	56.509	7.8481
AV01	C	1	5.75594593682191	42.835	7.4114
AV01	C	1	2.80139236622793	44.791	7.7733
AV01	C	1	-2.31912262913818	35.498	7.3193
AV01	C	1	9.17816802320355	39.577	7.8621
AV01	C	1	8.44268716597193	60.202	7.13
AV01	C	1	-9.69785726855327	27.561	7.8611
AV01	C	1	3.27058956892332	35.376	7.565
AV01	C	1	6.29304582786208	49.904	6.8872
AV01	C	1	-4.05062220035193	65.637	7.281
AV01	C	1	6.62164511215455	100.89	6.988
AV01	C	1	-2.26135221761266	37.784	7.5593
AV01	C	1	7.11234273047921	53.946	7.8635
AV01	C	1	2.23521461407462	46.114	7.244
AV01	C	1	4.73385130740373	67.209	7.1155
AV01	C	1	10.7536194790545	50.122	7.9708
AV01	C	1	8.2722690952507	66.667	7.1494
AV01	C	1	-5.90350881854462	49.786	7.8216
AV01	C	1	7.2950981603608	49.868	7.4815
AV01	C	1	9.24440297311782	54.338	7.4492
AV01	C	1	-7.79310731148351	38.671	7.3972
AV01	C	1	9.11612252293164	42.301	7.703
AV01	C	1	3.33894854241875	36.488	7.6863
AV01	C	1	2.00991341025623	48.947	7.2815
AV01	C	1	-4.11983032411643	69.676	7.656
AV01	C	1	-0.357739045016492	42.571	7.1566
AV01	C	1	10.782971657168	66.377	7.2697
AV01	C	1	9.69315071322018	49.179	7.6655
AV01	C	1	-6.65157664637835	51.548	8.1256
AV01	C	1	8.52085600633596	60.078	7.0325
AV01	C	1	4.04139269708104	49.623	7.2262
AV01	C	1	1.66246464771811	35.221	7.9504
AV01	C	1	-4.53718879005895	29.41	7.6777
AV01	C	1	3.33787122472558	64.036	7.6718
AV01	C	1	3.13749858702688	42.736	7.6995
AV01	C	1	2.19911386666413	39.649	7.6246
AV01	C	1	-3.02941060062837	64.488	7.6814
AV01	C	1	7.73506661831467	73.429	7.2863
AV01	C	1	4.02443052747972	69.539	7.2382
AV01	C	1	-2.53093867698803	43.813	7.2236
AV01	C	1	-5.91686721703914	38.643	7.347
AV01	C	1	5.2266013591644	54.834	7.3896
AV01	C	1	-0.358974312161757	33.939	7.7689
AV01	C	1	10.5535549315735	35.078	6.2726
AV01	C	1	6.58042756788551	58.838	7.6965
AV01	C	1	4.34046548797822	48.315	7.512
AV01	C	1	5.88204877774628	68.053	7.4135
AV01	C	1	-7.92882145905624	47.381	7.7238
AV01	C	1	6.07814798817361	35.275	7.1714
AV01	C	1	2.02801953244357	28.607	7.1638
AV01	C	1	-16.2449930974766	36.387	7.6329
AV01	C	1	-9.37267866233548	63.168	7.2518
AV01	C	1	-8.22696772602316	44.307	7.9852
AV01	C	1	-11.8769175252429	35.173	8.3149
AV01	C	1	-5.56714812271492	47.697	7.5532
AV01	C	1	-6.91236469369863	58.736	7.2013
AV01	C	1	-4.57515409781495	50.144	7.2667
AV01	C	1	-3.69213388773321	35.84	7.1807
AV01	C	1	-3.39641728274012	31.316	7.8532
AV01	C	1	-2.65737524120843	61.379	7.4967
AV01	C	1	-2.86415728788321	44.316	7.4538
AV01	C	1	-7.50883639298368	34.603	7.9841
AV01	C	1	-30.9281936932537	54.592	7.3917
AV01	C	1	1.92404087236463	46.882	7.4836
AV01	C	1	0.223483177926297	47.116	7.2091
AV01	C	1	0.316397151773986	51.688	7.474
AV01	C	1	-8.94095012259525	48.149	7.5615
AV01	C	1	1.51696847341087	43.097	7.8608
AV01	C	1	-40.0952723744362	45.272	7.5091
AV01	C	1	-1.36857505063125	50.054	7.6065
AV01	C	1	3.29963931439608	51.922	7.0613
AV01	C	1	-0.993495780360673	40.095	7.8367
AV01	C	1	-0.766925501082401	39.365	7.7377
AV01	C	1	-8.94647078736953	41.522	7.819
AV01	C	1	4.44953270792284	57.722	7.3069
AV01	C	1	4.7585514262865	52.449	7.6801
AV01	C	1	1.67460137460602	49.454	7.3796
AV01	C	1	-0.486846638468081	54.07	8.1431
AV01	C	1	-0.192615727513822	41.514	7.4542
AV01	C	1	6.24163646882014	42.156	7.4141
AV01	C	1	-15.5872514010127	37.715	7.4145
AV01	C	1	-10.1241865807447	42.098	7.4489
AV01	C	1	8.52101462316152	54.584	7.6083
AV01	C	1	7.37557187117577	62.781	7.9649
AV01	C	1	-6.59987682513344	45.407	8.1428
AV01	C	1	-1.86138833185306	51.108	7.6668
AV01	C	1	0.176732639901662	54.316	7.5371
AV01	C	1	6.5617100866715	35.267	7.687
AV01	C	1	-1.33529785468189	46.526	7.1171
AV01	C	1	4.52809124276404	46.79	7.0458
AV01	C	1	3.2124394492603	44.58	7.3168
AV01	C	1	7.31820295508505	59.081	7.9349
AV01	C	1	7.91063480116141	46.68	8.1864
AV01	C	1	-1.87276933203524	37.422	7.6539
AV01	C	1	7.9924584232347	64.068	13.12
AV01	C	1	5.48267635398562	43.658	7.7781
AV01	C	1	-2.00768131714362	44.371	7.972
AV01	C	1	5.94004642113402	44.939	7.531
AV01	C	1	3.5889616877853	69.831	7.0792
AV01	C	1	4.47011390967326	48.071	7.7445
AV01	C	1	3.80307539929702	44.848	7.7017
AV01	C	1	-0.138723791174847	56.416	7.3252
AV01	C	1	0.747855709913227	72.642	7.5087
AV01	C	1	4.40967959207007	43.414	7.9448
AV01	C	1	3.5948586186432	53.033	7.429
AV01	C	1	9.26560150269609	41.838	7.5031
AV01	C	1	0.485613505715493	52.679	6.8217
AV01	C	1	5.36256220117234	38.881	7.8282
AV01	C	1	7.79801706798283	51.119	7.0192
AV01	C	1	-5.52527439641543	57.089	7.6428
AV01	C	1	0.184480130163553	38.785	7.5249
AV01	C	1	8.00044133711678	30.74	7.2047
AV01	C	1	6.37465906152015	69.079	7.3934
AV01	C	1	6.79469019610914	46.761	8.1703
AV01	C	1	9.12507420927544	33.468	7.2782
AV01	C	1	1.84229979522864	48.394	7.0798
AV01	C	1	7.82773632324117	61.226	7.156
AV01	C	1	-9.76882136408802	53.055	7.4409
AV01	C	1	5.32206117565142	52.753	7.9042
AV01	C	1	6.25076395815709	46.51	7.735
AV01	C	1	-0.303784530609731	67.301	7.302
AV01	C	1	4.95241568558584	72.057	7.4363
AV01	C	1	3.94325720106214	42.916	7.4019
AV01	C	1	3.06735848295321	49.152	7.239
AV01	C	1	8.10347165374184	51.85	7.3792
AV01	C	1	8.42084285948664	41.045	7.952
AV01	C	1	-11.9459628099439	39.727	7.5879
AV01	C	1	9.13603297879851	36.426	7.6322
AV01	C	1	1.19614374096958	53.258	7.0999
AV01	C	1	7.93390897780555	40.005	7.5985
AV01	C	1	6.40783792964664	51.93	7.328
AV01	C	1	3.14006898730321	41.748	7.8204
AV01	C	1	3.07279979198851	56.21	7.3646
AV01	C	1	1.731442160677	44.737	7.6918
AV01	C	1	1.38469258538709	55.646	7.1115
AV01	C	1	7.1415813378024	66.8	6.9992
AV01	C	1	2.36529574656158	35.517	7.7607
AV01	C	1	5.25669192680998	52.317	7.5908
AV01	C	1	3.28764093084251	53.655	7.5872
AV01	C	1	2.52009188306105	53.474	7.6906
AV01	C	1	5.46462902366984	55.246	6.9181
AV01	C	1	1.33143304557036	36.489	7.7588
AV01	C	1	0.960505133122933	48.536	6.9993
AV01	C	1	3.11570633905302	61.605	6.7814
AV01	C	1	1.62357513647075	37.507	12.339
AV01	C	1	5.55261007313891	61.56	8.8488
AV01	C	1	4.09194778290172	51.987	7.3532
AV01	C	1	-6.43334786419154	69.847	7.0107
AV01	C	1	-4.79592398771517	35.149	7.4687
AV01	C	1	-20.5611814791814	49.01	7.1915
AV01	C	1	-18.5814351730915	37.333	7.8534
AV01	C	1	-28.3212380150435	46.6	7.5751
AV01	C	1	-20.0531895461236	36.017	7.4773
AV01	C	1	-7.47757107094206	42.83	7.5922
AV01	C	1	-8.123173250847	29.898	7.8836
AV01	C	1	-6.03390898535752	40.412	7.6188
AV01	C	1	5.60736357475529	37.944	7.4235
AV01	C	1	-2.50205522514219	54.823	7.4527
AV01	C	1	-8.07893989264888	47.57	7.5218
AV01	C	1	-8.00295188698278	41.479	7.6138
AV01	C	1	2.93152127253307	61.583	8.4507
AV01	C	1	-8.85856333906516	54.036	7.4874
AV01	C	1	-1.26716147646382	56.026	14.008
AV01	C	1	-2.50365182726196	50.877	7.6213
AV01	C	1	2.4050711950984	52.045	7.5893
AV01	C	1	-2.16318035028386	62.592	7.2663
AV01	C	1	-8.42935845273928	61.232	7.7106
AV01	C	1	-3.32299497456334	55.518	7.6032
AV01	C	1	1.23831797286364	71.5	7.0917
AV01	C	1	-6.92259745222147	50.511	7.3468
AV01	C	1	-0.877701908937922	50.461	6.8831
AV01	C	1	-4.84173050762799	48.762	7.3306
AV01	C	1	0.058767994848167	34.379	7.4794
AV01	C	1	-0.235037373537632	33.362	7.6106
AV01	C	1	6.30841139592646	63.055	7.5383
AV01	C	1	-11.1141241866701	51.608	7.8132
AV01	C	1	2.09727503602503	34.214	7.5424
AV01	C	1	5.61448268609247	35.99	7.741
AV01	C	1	1.39870002197882	29.32	7.6679
AV01	C	1	4.86617122658308	56.47	7.6198
AV01	C	1	4.83099024986239	46.36	7.3094
AV01	C	1	-3.49307328579778	37.402	7.4506
AV01	C	1	0.962525574972601	41.172	7.2051
AV01	C	1	1.47112230016089	43.55	7.8264
AV01	C	1	1.5144610735843	48.697	7.6037
AV01	C	1	7.68060140841671	40.781	7.2294
AV01	C	1	4.28183097352688	38.337	7.4785
AV01	C	1	10.6696692094178	53.388	7.5717
AV01	C	1	-1.58706046654938	50.275	7.5641
AV01	C	1	4.44740393237413	46.406	7.2874
AV01	C	1	-1.1042742531831	51.232	7.4041
AV01	C	1	9.96671735414078	62.004	7.6996
AV01	C	1	-5.94786963497301	45.842	7.8786
AV01	C	1	9.09412632991232	47.378	7.1937
AV01	C	1	1.71522675487489	68.723	7.3796
AV01	C	1	-6.69426161930941	41.464	7.4884
AV01	C	1	0.736727866457672	43.295	7.1626
AV01	C	1	-6.27389749751283	46.996	7.2988
AV01	C	1	-5.25498390957941	35.166	7.8665
AV01	C	1	9.58365752976764	56.873	6.9945
AV01	C	1	5.20662169337922	65.33	7.1983
AV01	C	1	4.31473520340842	38.648	7.3914
AV01	C	1	2.5148261588464	56.951	7.3419
AV01	C	1	2.44734906627951	58.467	7.6653
AV01	C	1	5.49379150170468	45.918	7.4176
AV01	C	1	-5.69616203598143	36.417	7.7372
AV01	C	1	0.219513060487606	32.38	7.1621
AV01	C	1	1.48244252280101	38.881	7.2719
AV01	C	1	-2.61443272893564	44.74	7.8443
AV01	C	1	-4.42198046919917	58.833	7.3286
AV01	C	1	7.00486139534459	51.174	7.3653
AV01	C	1	0.835651862510582	53.156	7.5578
AV01	C	1	6.00796342502945	48.508	7.5047
AV01	C	1	-5.1346031603413	39.171	7.4448
AV01	C	1	-3.97247687412907	41.128	7.6655
AV01	C	1	1.21825027506706	32.884	7.5778
AV01	C	1	4.26784033631972	35.972	7.5341
AV01	C	1	4.52082699152597	62.176	7.0379
AV01	C	1	-4.46949315230025	48.849	6.9005
AV01	C	1	-1.36980257319003	55.915	7.2323
AV01	C	1	3.42249251702946	43.983	7.7558
AV01	C	1	3.13428237008479	34.543	8.277
AV01	C	1	-11.5740747212596	56.598	7.7138
AV01	C	1	1.79348680523794	59.084	6.9174
AV01	C	1	3.23751350639785	48.64	7.2379
AV01	C	1	0.822635631866242	60.315	7.3392
AV01	C	2	-8.68008697428243	59.716	7.5164
AV01	C	2	-24.8003961505444	44.889	7.662
AV01	C	2	-7.46457010360056	54.932	7.3759
AV01	C	2	-4.50706482698212	53.325	7.2188
AV01	C	2	-7.56080458366779	52.025	7.5272
AV01	C	2	14.3176838552331	44.791	7.9751
AV01	C	2	-9.34875563812598	46.458	7.5153
AV01	C	2	-6.70630507225513	37.69	7.4471
AV01	C	2	-2.02609224968947	53.221	7.5554
AV01	C	2	-8.77083769240603	46.841	7.8342
AV01	C	2	-7.50995799264235	57.285	7.6104
AV01	C	2	-8.70217715655383	54.162	7.3795
AV01	C	2	-7.38351410687452	40.298	7.3476
AV01	C	2	-11.020194160747	37.065	7.5171
AV01	C	2	10.9380188809045	41.416	7.6287
AV01	C	2	4.2319048193885	48.288	7.2048
AV01	C	2	-3.28082806771222	52.525	7.2373
AV01	C	2	-0.642402227540682	41.601	7.5348
AV01	C	2	5.40535990003531	44.281	7.9194
AV01	C	2	-2.2620666862961	43.629	7.706
AV01	C	2	-6.26242753912228	66.421	7.3565
AV01	C	2	-3.42592532209666	51.132	7.1864
AV01	C	2	-1.17055409825898	57.667	7.4509
AV01	C	2	-4.58123245688183	82.938	7.1442
AV01	C	2	-5.17548615214185	53.405	7.5237
AV01	C	2	0.310673917025589	44.397	7.4754
AV01	C	2	93.3991642558632	66.763	7.7962
AV01	C	2	0.289953267383573	32.126	7.7022
AV01	C	2	2.7288485134778	53.622	7.3905
AV01	C	2	9.98301217279104	41.054	7.8634
AV01	C	2	5.69947405665116	41.849	7.4451
AV01	C	2	-0.600835956995813	77.012	7.3477
AV01	C	2	5.72565780173124	48.706	8.149
AV01	C	2	-2.41430913873554	55.524	6.8609
AV01	C	2	47.3887729412963	35.757	7.5382
AV01	C	2	2.78083744227232	42.353	7.4351
AV01	C	2	2.71222715758557	44.186	7.3113
AV01	C	2	15.218009736166	61.996	7.3489
AV01	C	2	10.9637368211834	30.379	8.1674
AV01	C	2	1.43740675169685	56.385	7.1844
AV01	C	2	16.8108968990639	54.829	7.6298
AV01	C	2	-0.275885265859879	47.761	7.2086
AV01	C	2	8.05697554371061	68.652	7.3551
AV01	C	2	2.68773541799798	56.673	7.7019
AV01	C	2	-0.441483577232104	43.903	7.6581
AV01	C	2	4.09348526031505	63.524	7.2029
AV01	C	2	2.4403757032125	44.937	7.4669
AV01	C	2	5.32433913626187	65.275	7.4098
AV01	C	2	-14.1548329891155	54.524	7.5094
AV01	C	2	8.07273318814745	47.772	7.3009
AV01	C	2	2.49395532242684	60.23	7.3261
AV01	C	2	3.14561436956303	31.189	7.15
AV01	C	2	5.79735048417202	58.817	7.3548
AV01	C	2	4.41858273650654	58.589	7.4453
AV01	C	2	-1.60266371284334	63.643	6.662
AV01	C	2	5.6057430844367	76.007	7.2958
AV01	C	2	5.58732917297887	55.301	7.2723
AV01	C	2	2.93451215908655	48.481	7.2322
AV01	C	2	6.92577190059807	44.93	7.5754
AV01	C	2	5.11100893538164	52.503	7.1457
AV01	C	2	-5.99747845861346	32.892	7.8228
AV01	C	2	12.5268983126323	50.667	7.2558
AV01	C	2	2.09783796681359	66.689	7.4558
AV01	C	2	1.76610104028914	62.914	7.1671
AV01	C	2	5.66465933104053	54.966	7.6168
AV01	C	2	-7.92196374017215	48.373	7.3715
AV01	C	2	-3.70727017787271	57.002	7.7575
AV01	C	2	8.54495162032166	46.025	7.6545
AV01	C	2	-2.92929623558791	47.263	7.728
AV01	C	2	4.949903166678	56.66	7.111
AV01	C	2	-0.665883479320734	40.6	7.3432
AV01	C	2	12.5157982099701	59.423	7.5527
AV01	C	2	49.9676053749012	53.058	7.6322
AV01	C	2	134.139773947594	37.657	7.8591
AV01	C	2	28.016552589576	35.151	7.5416
AV01	C	2	2.82432090721282	41.661	7.3205
AV01	C	2	-18.0309478919486	64.706	8.0904
AV01	C	2	-17.7509782523927	58.377	7.8139
AV01	C	2	-9.33386405345081	38.519	7.2424
AV01	C	2	-3.58877545387289	53.705	7.3603
AV01	C	2	-2.29483689533865	50.817	7.6278
AV01	C	2	-3.6156412870719	63.981	6.9994
AV01	C	2	-3.33890328264216	60.328	7.0402
AV01	C	2	-0.782911336989815	50.966	7.6243
AV01	C	2	-3.52370505350344	32.316	7.9261
AV01	C	2	-5.7697548448459	65.494	7.0154
AV01	C	2	-5.2503683857967	60.792	7.6066
AV01	C	2	-1.14321562841802	39.149	7.6348
AV01	C	2	-7.69809415991697	61.339	7.7626
AV01	C	2	-12.1005626435437	49.789	7.6187
AV01	C	2	-8.86295434076828	33.919	7.6643
AV01	C	2	5.26967380800354	40.931	7.5721
AV01	C	2	-0.761711459368543	54.015	7.6401
AV01	C	2	5.58023431790407	54.804	7.5789
AV01	C	2	-11.5089539036062	31.13	7.9023
AV01	C	2	-6.06379080488727	53.052	7.2982
AV01	C	2	-2.79426160238559	34.756	7.8635
AV01	C	2	6.09595919969633	49.056	8.0329
AV01	C	2	-4.17710904234212	41.066	7.5712
AV01	C	2	2.73702056264036	57.336	7.3099
AV01	C	2	1.82087916571451	64.563	7.5378
AV01	C	2	3.52019910027714	53.203	7.6727
AV01	C	2	-5.06429263730768	55.117	7.9625
AV01	C	2	2.02763190150036	60.559	7.207
AV01	C	2	1.97836348623224	27.554	7.8557
AV01	C	2	6.77948966086185	40.845	7.4983
AV01	C	2	2.04911470514253	35.519	8.0405
AV01	C	2	-1.86580559752375	40.442	7.7855
AV01	C	2	-3.26966567812988	44.927	7.1218
AV01	C	2	-3.41996623040126	48.089	7.5244
AV01	C	2	1.23150985752272	34.188	7.6244
AV01	C	2	0.935588063318275	40.435	7.1333
AV01	C	2	-4.48191783431523	64.353	7.0035
AV01	C	2	0.393068363634135	55.478	7.0297
AV01	C	2	4.60824031178943	50.208	7.4889
AV01	C	2	3.42682758855804	69.713	7.0834
AV01	C	2	-6.46696007199936	45.347	6.5945
AV01	C	2	-2.66367104864161	60.533	7.7054
AV01	C	2	1.81120023524727	43.565	7.445
AV01	C	2	4.00648882393544	55.421	7.4479
AV01	C	2	4.07287421668588	47.531	7.3871
AV01	C	2	2.77967827280985	44.839	7.3896
AV01	C	2	-14.1025585490501	44.13	7.1491
AV01	C	2	-0.491281420107678	46.771	7.3458
AV01	C	2	1.95009059293844	50.894	7.6346
AV01	C	2	3.68279139129286	35.073	7.7133
AV01	C	2	-3.80651876759436	44.596	7.4763
AV01	C	2	-1.49026066974427	57.855	7.6246
AV01	C	2	-0.528150800737113	47.032	7.3458
AV01	C	2	-7.58348447544688	46.373	7.1635
AV01	C	2	-10.1154660796966	60.694	7.486
AV01	C	2	0.764260797618055	67.545	7.5394
AV01	C	2	3.3079404616833	48.693	7.2971
AV01	C	2	4.17599386278758	36.624	7.9835
AV01	C	2	3.886626941489	67.929	8.1827
AV01	C	2	-6.82656366541958	53.864	7.7017
AV01	C	2	6.01537437728216	64.887	6.8789
AV01	C	2	3.7198160569306	63.586	7.511
AV01	C	2	11.1352825185915	47.349	7.7288
AV01	C	2	-4.91286309705458	37.933	7.9064
AV01	C	2	5.33284325542107	43.661	7.7155
AV01	C	2	2.72338888953567	44.411	7.4265
AV01	C	2	-10.1340744362743	55.081	7.1589
AV01	C	2	7.62017288013945	65.917	7.727
AV01	C	2	-1.03631284522231	55.367	8.0263
AV01	C	2	-0.215356308066751	56.44	7.4328
AV01	C	2	5.29800368368882	40.235	7.9172
AV01	C	2	8.51871655557141	59.762	7.6349
AV01	C	2	4.80648257522799	69.657	7.5717
AV01	C	2	11.7709317336193	59.728	7.3806
AV01	C	2	-6.70079806131768	40.883	7.7892
AV01	C	2	3.69357854489603	45.121	7.3583
AV01	C	2	-0.162295250952175	48.316	7.5256
AV01	C	2	6.22725987321934	48.592	7.3764
AV01	C	2	-2.59716879563071	53.514	6.8918
AV01	C	2	1.77869331948431	45.044	6.9056
AV01	C	2	13.9585954769095	43.69	8.0333
AV01	C	2	3.45705368527947	40.161	7.6841
AV01	C	2	6.60298616163654	62.901	7.4477
AV01	C	2	7.82652827971498	33.556	7.9878
AV01	C	2	7.58382782861709	50.654	7.4001
AV01	C	2	2.71056902827783	41.31	7.4301
AV01	C	2	9.67473521627008	37.858	7.7338
AV01	C	2	6.51589309434446	42.416	7.8102
AV01	C	2	4.51247117991272	43.746	7.4465
AV01	C	2	3.22917111215688	50.604	7.2922
AV01	C	2	6.31184951288141	57.927	6.8631
AV01	C	2	12.2344609098481	38.714	7.5272
AV01	C	2	4.85943988655938	56.349	7.6426
AV01	C	2	11.6073121699316	57.54	7.0765
AV01	C	2	-1.23397178853116	60.562	7.6539
AV01	C	2	3.02181590300826	53.29	7.6018
AV01	C	2	3.56654130303204	53.597	7.7229
AV01	C	2	-7.56436026240975	49.27	7.0245
AV01	C	2	-0.14350170905186	43.86	7.3684
AV01	C	2	-16.743965151464	45.784	6.9131
AV01	C	2	-5.16190282388452	53.684	6.8356
AV01	C	2	5.88262552472109	57.727	7.3077
AV01	C	2	3.75669463544386	38.482	7.5451
AV01	C	2	-2.5330478959742	46.547	7.6155
AV01	C	2	3.95672046132813	42.18	7.6722
AV01	C	2	9.09538742326529	43.606	7.3275
AV01	C	2	1.04688991455174	44.474	7.3899
AV01	C	2	-4.35811700354003	59.402	7.4044
AV01	C	2	-1.43364635108336	46.605	7.3643
AV01	C	2	4.12740045461619	67.393	7.7084
AV01	C	2	1.34669183920329	35.23	7.5574
AV01	C	2	4.48028313641354	45.289	7.6824
AV01	C	2	-1.26031275683459	32.655	7.2441
AV01	C	2	3.89908130053964	40.428	7.5861
AV01	C	2	1.3952101732308	53.181	7.0407
AV01	C	2	3.0283105659178	39.485	7.9862
AV01	C	2	-3.99099771070701	37.401	7.8157
AV01	C	2	7.43931329887065	41.541	8.1659
AV01	C	2	5.42464386783197	65.672	7.4
AV01	C	2	0.666316953408037	62.498	7.3715
AV01	C	2	5.21599567465599	53.542	7.1755
AV01	C	2	-0.425027497187654	40.692	7.357
AV01	C	2	-3.56315615596632	29.83	8.0214
AV01	C	2	1.88009637039431	50.653	7.237
AV01	C	2	4.79425456102257	62.54	7.0555
AV01	C	2	1.43990287403846	51.142	7.9383
AV01	C	2	2.01138944493866	53.376	6.8771
AV01	C	2	-8.03811732282561	45.227	7.0935
AV01	C	2	7.37459100725649	34.924	7.8831
AV01	C	2	1.23823266897781	47.695	6.751
AV01	C	2	8.81381552941312	52.967	7.669
AV01	C	2	-6.2350423308359	40.617	7.7792
AV01	C	2	4.98423487852513	37.985	7.377
AV01	C	2	-0.372763579691	61.884	7.3892
AV01	C	2	10.1237880607231	57.217	7.1928
AV01	C	2	-0.50675846252679	46.033	7.2556
AV01	C	2	5.7334936778213	54.25	7.4803
AV01	C	2	8.10293741769455	65.942	7.7716
AV01	C	2	9.97238145998254	73.937	7.2208
AV01	C	2	2.56382235042409	47.861	8.2935
AV01	C	2	8.37610706590987	42.249	7.7478
AV01	C	2	-9.07935636197228	53.369	7.6832
AV01	C	2	-2.01527430951631	48.779	7.2381
AV01	C	2	-6.07027226192483	31.626	7.5443
AV01	C	2	3.80110813132969	62.403	6.9791
AV01	C	2	8.47242256515956	34.822	7.8693
AV01	C	2	2.97083880588309	46.417	7.4708
AV01	C	2	0.767167833982497	52.364	7.8255
AV01	C	2	-3.40807926873407	52.625	6.9183
AV01	C	2	40.2249453215172	19.552	7.4318
AV01	C	2	9.37934208866727	81.196	7.0642
AV01	C	2	-5.83162595665132	45.31	7.2878
AV01	C	2	3.73584970011744	56.838	6.9213
AV01	C	2	5.20525739786632	56.592	7.2251
AV01	C	3	-8.44260957647328	64.67	7.0791
AV01	C	3	-1.49328953375901	52.782	7.6945
AV01	C	3	-9.10779047898895	49.991	7.6954
AV01	C	3	-0.780927709883728	66.379	7.825
AV01	C	3	1.70478359760976	30.359	8.0552
AV01	C	3	-1.58743563784898	56.537	7.2499
AV01	C	3	-8.99320828267409	43.885	7.6094
AV01	C	3	-3.90427706451749	57.881	7.5511
AV01	C	3	1.8814282985993	47.601	7.7454
AV01	C	3	-6.35787528753182	61.075	7.6907
AV01	C	3	-0.842681474746574	38.887	7.3733
AV01	C	3	-4.64640719879085	55.234	7.1015
AV01	C	3	6.27914190482652	38.478	7.454
AV01	C	3	-4.30291460330539	44.472	7.3851
AV01	C	3	1.09748290010183	47.252	7.3528
AV01	C	3	1.61552452702375	43.35	7.8522
AV01	C	3	5.74821548512722	43.34	7.8204
AV01	C	3	7.21884453336438	42.363	8.11
AV01	C	3	4.08802418513183	57.623	7.7553
AV01	C	3	5.24374371042103	60.438	7.564
AV01	C	3	6.29209868746015	67.643	7.1519
AV01	C	3	5.73631779220758	41.13	7.4665
AV01	C	3	4.01185625961257	75.076	7.1665
AV01	C	3	1.28890440841228	38.947	7.643
AV01	C	3	6.21900776872497	55.471	7.7813
AV01	C	3	0.0698467334086896	54.301	7.818
AV01	C	3	3.83783187335547	45.055	7.4379
AV01	C	3	7.91521275864529	52.183	7.3464
AV01	C	3	2.48177825462204	49.042	7.4559
AV01	C	3	3.38735540905155	52.169	7.197
AV01	C	3	-12.4794279878681	61.438	7.7478
AV01	C	3	-3.60470968912142	52.806	8.5836
AV01	C	3	-3.19432723958946	60.748	7.4961
AV01	C	3	-5.3926602896127	42.939	7.3736
AV01	C	3	-1.73474031343851	57.206	7.3767
AV01	C	3	-9.11034524998462	35.637	7.9119
AV01	C	3	-8.23623722278642	59.462	8.035
AV01	C	3	-2.89520771960145	41.018	7.2911
AV01	C	3	-1.88540799969844	48.751	7.361
AV01	C	3	2.0702337830046	53.694	7.4113
AV01	C	3	3.81253778770784	42.284	7.5203
AV01	C	3	-0.606186823875267	51.134	8.075
AV01	C	3	1.36996498013803	70.976	7.6789
AV01	C	3	7.17408776405789	71.345	7.3588
AV01	C	3	3.25905358247296	52.375	7.7087
AV01	C	3	7.55967200237684	43.311	7.8953
AV01	C	3	-3.86935409103361	56.162	7.6843
AV01	C	3	-1.45197802146704	47.776	7.4132
AV01	C	3	5.57048012633418	46.424	7.4955
AV01	C	3	3.12264599652659	38.884	7.7556
AV01	C	3	8.59892600323081	44.069	7.368
AV01	C	3	31.3786834338221	60.086	7.5394
AV01	C	3	6.89507143958498	57.064	7.2936
AV01	C	3	3.57076398685232	48.428	7.4863
AV01	C	3	9.93231690430471	59.934	7.4812
AV01	C	3	6.71828340414178	55.215	7.844
AV01	C	3	11.758765256795	33.751	7.7505
AV01	C	3	-0.387192983339752	36.018	7.7523
AV01	C	3	0.832923455431941	41.357	7.765
AV01	C	3	2.57296635546897	44.164	7.7073
AV01	C	3	5.5361634487609	54.35	7.2887
AV01	C	3	9.41409205907614	45.797	7.3444
AV01	C	3	1.85035028462546	55.364	7.4665
AV01	C	3	-1.49957052246142	67.533	7.8885
AV01	C	3	-6.9774784310556	42.945	7.1891
AV01	C	3	5.97138188934866	63.279	7.3629
AV01	C	3	-0.983081263421922	61.649	7.4067
AV01	C	3	-4.72496138763181	38.607	8.2664
AV01	C	3	-13.8035744753512	65.252	7.6251
AV01	C	3	-3.89556816481425	48.999	7.3072
AV01	C	3	6.9254509380494	61.362	7.699
AV01	C	3	6.9309480650283	52.223	8.4862
AV01	C	3	2.45488479453002	60.976	7.3888
AV01	C	3	-3.00890230290149	67.564	7.5563
AV01	C	3	-1.98897472619477	43.005	7.1912
AV01	C	3	-2.54740848814947	56.906	7.2021
AV01	C	3	-8.39184202109537	40.294	7.0771
AV01	C	3	-12.4664792467402	46.763	7.2182
AV01	C	3	-3.03929707577706	67.237	7.3691
AV01	C	3	2.75589687566748	76.695	7.4764
AV01	C	3	-15.4312001877778	48.113	7.3528
AV01	C	3	-5.49292265233976	37.312	7.2966
AV01	C	3	-9.86754543759041	55.109	7.3297
AV01	C	3	-18.9255741644137	63.045	7.3348
AV01	C	3	-15.8946948510946	66.967	7.4513
AV01	C	3	-3.02204716963177	38.356	7.467
AV01	C	3	-3.10514203689308	76.604	7.3662
AV01	C	3	-6.90860835237391	59.582	8.2197
AV01	C	3	-7.3274751641575	49.018	7.4679
AV01	C	3	-9.65839815041931	51.373	8.2191
AV01	C	3	3.67858711059854	50.351	7.2902
AV01	C	3	-0.202420571023567	35.968	7.6331
AV01	C	3	3.24334336734604	52.437	7.7542
AV01	C	3	-1.46801495520406	49.661	7.6566
AV01	C	3	3.01743109994565	59.997	7.7737
AV01	C	3	5.10732093174994	37.758	7.6337
AV01	C	3	1.69539202714032	42.354	7.4979
AV01	C	3	0.994622332320135	32.44	7.8141
AV01	C	3	1.19628744525972	55.954	7.8134
AV01	C	3	-2.11571682320921	47.962	7.5642
AV01	C	3	3.39533558630256	84.274	8.0522
AV01	C	3	7.04843808066644	38.382	7.8707
AV01	C	3	-5.097671806692	48.992	7.7339
AV01	C	3	7.02336934672119	51.775	7.7341
AV01	C	3	-5.65128376620082	40.073	7.7201
AV01	C	3	-2.59846226148156	39.161	7.5075
AV01	C	3	3.55429043211926	54.157	7.1272
AV01	C	3	17.9974621668284	43.324	7.4687
AV01	C	3	-5.45312594368127	36.159	7.8406
AV01	C	3	6.45150779940313	58.336	7.2376
AV01	C	3	5.96186250197892	47.682	7.5178
AV01	C	3	-4.39330867330021	54.815	7.3856
AV01	C	3	0.864628423616893	56.325	7.3286
AV01	C	3	3.68332561596228	48.53	7.737
AV01	C	3	3.42261793271059	55.217	7.9639
AV01	C	3	0.551988797255389	32.16	7.6684
AV01	C	3	6.58452532714896	53.793	7.242
AV01	C	3	-4.2016355413601	67.786	7.8706
AV01	C	3	4.5283951638087	66.963	7.382
AV01	C	3	9.78324279881216	35.274	8.0609
AV01	C	3	-2.49798121758105	43.106	7.1907
AV01	C	3	3.04435596729834	63.263	7.3551
AV01	C	3	-2.65138596369857	68.232	7.2665
AV01	C	3	3.78390537513229	35.555	7.5817
AV01	C	3	4.60772196026988	59.352	7.262
AV01	C	3	-3.42653664729289	51.425	7.203
AV01	C	3	3.43875587798268	62.681	7.8012
AV01	C	3	-16.5288934700803	52.186	7.7863
AV01	C	3	-7.65434862509627	48.589	7.2652
AV01	C	3	-3.51017143869854	38.576	7.1503
AV01	C	3	-8.66801937546031	54.112	6.916
AV01	C	3	-6.08823561513057	55.885	6.978
AV01	C	3	-11.1849258533479	31.865	7.618
AV01	C	3	-4.15580538545151	68.069	7.3721
AV01	C	3	-5.34614180923364	40.805	8.021
AV01	C	3	11.6255453428421	50.383	7.1236
AV01	C	3	4.57887439921867	41.253	7.4667
AV01	C	3	2.14494757996439	49.187	7.554
AV08	R20	1	-30.9592676451453	32.7	13.354
AV08	R20	1	-1.87352844352493	32.952	13.563
AV08	R20	1	0.889778524311992	32.029	14.078
AV08	R20	1	9.14750456697294	48.433	11.251
AV08	R20	1	12.1036255560527	38.168	13.783
AV08	R20	1	11.6895888092521	61.519	15.014
AV08	R20	1	14.2082168185124	59.772	13.364
AV08	R20	1	17.5510314685994	43.113	20.189
AV08	R20	1	11.7381823972681	36.368	14.131
AV08	R20	1	4.21819656481227	38.636	12.583
AV08	R20	1	6.23391703912164	40.145	11.34
AV08	R20	1	10.8210943687788	41.216	11.258
AV08	R20	1	15.845340907411	34.716	15.28
AV08	R20	1	15.359143182671	58.421	13.404
AV08	R20	1	11.7630357729815	27.134	11.569
AV08	R20	1	8.50659930146351	32.47	14.963
AV08	R20	1	13.8950736389628	36.715	11.331
AV08	R20	1	12.0712096863853	45.177	13.252
AV08	R20	1	14.0531045683046	35.148	11.297
AV08	R20	1	5.00674625728547	36.411	14.221
AV08	R20	1	15.321308275737	52.149	18.378
AV08	R20	1	9.41090262546393	37.588	17.992
AV08	R20	1	-3.22345062005563	34.825	10.174
AV08	R20	1	9.92503470401272	28.213	13.652
AV08	R20	1	12.1150631445556	35.397	13.291
AV08	R20	1	11.9785384211933	37.425	16.694
AV08	R20	1	18.9758798247749	29.646	12.413
AV08	R20	1	3.90654717651664	33.108	15.866
AV08	R20	1	15.9605396326233	44.642	10.688
AV08	R20	1	5.93326943067282	32.714	10.902
AV08	R20	1	11.5649462004559	47.909	13.077
AV08	R20	1	17.2408773888068	40.349	13.276
AV08	R20	1	9.64056241145915	29.038	12.757
AV08	R20	1	20.561082659118	52.125	12.048
AV08	R20	1	6.37100506227402	38.47	14.598
AV08	R20	1	22.4473591023117	43.397	11.798
AV08	R20	1	13.5519411548235	29.14	12.882
AV08	R20	1	19.0568409331774	35.29	13.49
AV08	R20	1	3.00590789793765	30.924	13.158
AV08	R20	1	9.71081874217617	65.224	12.965
AV08	R20	1	7.07118187141487	49.998	10.65
AV08	R20	1	-17.3441350533281	37.521	16.013
AV08	R20	1	8.36981743511828	56.006	9.257
AV08	R20	1	39.4707374544905	39.548	11.248
AV08	R20	1	6.91941581153624	30.798	10.617
AV08	R20	1	9.32827658004238	41.608	13.218
AV08	R20	1	20.8858430215388	38.54	17.495
AV08	R20	1	0.772699250197293	43.982	14.722
AV08	R20	1	7.27010791848961	30.445	12.908
AV08	R20	1	10.5860121726983	39.635	11.757
AV08	R20	1	16.806150342159	36.494	16.937
AV08	R20	1	6.70039156188605	38.413	12.931
AV08	R20	1	17.9997608892652	45.656	10.843
AV08	R20	1	5.23021916639127	42.67	19.185
AV08	R20	1	16.5820116439505	64.055	15.174
AV08	R20	1	20.8451183417075	35.64	15.992
AV08	R20	1	7.01068696290391	55.567	10.88
AV08	R20	1	3.96763282612023	33.511	13.827
AV08	R20	1	16.0596366812971	31.505	10.214
AV08	R20	1	21.9363962536423	44.321	11.194
AV08	R20	1	15.2913303255702	46.87	15.438
AV08	R20	1	13.0329418646284	41.362	12.791
AV08	R20	1	5.78195765534449	46.883	11.096
AV08	R20	1	15.7258686984072	57.167	15.644
AV08	R20	1	15.2168906725945	39.557	15.031
AV08	R20	1	3.72898852125036	37.25	12.192
AV08	R20	1	-0.703577642864441	39.823	15.566
AV08	R20	1	13.6386427729983	55.759	15.514
AV08	R20	1	10.8984230829324	47.626	11.671
AV08	R20	1	0.800419918241417	37.528	11.822
AV08	R20	1	9.12635475428839	56.243	10.711
AV08	R20	1	26.1485981404256	49.37	14.121
AV08	R20	1	24.6434280965472	45.253	17.778
AV08	R20	1	11.2686692881466	37.692	15.652
AV08	R20	1	17.0270116601621	50.381	10.572
AV08	R20	1	2.92540630575398	35.664	13.855
AV08	R20	1	23.9027916641834	39.091	12.161
AV08	R20	1	17.4415097279924	45.529	13.289
AV08	R20	1	17.21610676618	32.847	11.556
AV08	R20	1	8.94384968670684	36.849	12.254
AV08	R20	1	7.46567994961425	38.578	12.821
AV08	R20	1	18.4601994211229	43.979	15.248
AV08	R20	1	19.5867510865609	38.891	14.432
AV08	R20	1	17.0001802412737	39.028	17.129
AV08	R20	1	56.1291460258748	52.454	10.228
AV08	R20	1	20.8440439933186	27.585	12.854
AV08	R20	1	28.3044751948568	57.676	13.831
AV08	R20	1	14.4585331713661	46.019	17.714
AV08	R20	1	24.4142109262525	29.734	13.658
AV08	R20	1	13.6013203645999	41.986	15.908
AV08	R20	1	6.79931460339007	43.872	12.122
AV08	R20	1	8.676988917142	37.962	14.917
AV08	R20	2	9.37204410280952	54.806	18.815
AV08	R20	2	4.55101085664709	41.603	16.047
AV08	R20	2	15.8411734627312	55.29	16.564
AV08	R20	2	8.91071084452966	35.604	14.036
AV08	R20	2	5.17724759806581	56.665	13.197
AV08	R20	2	11.4227077560476	35.094	11.883
AV08	R20	2	15.3853714265151	54.24	15.016
AV08	R20	2	6.68667630416149	30.192	11.74
AV08	R20	2	4.51648453215318	39.65	18.574
AV08	R20	2	10.3388780602371	43.472	12.169
AV08	R20	2	14.7508725308601	50.313	12.437
AV08	R20	2	12.4427022240837	37.892	15.055
AV08	R20	2	1.0457496626374	35.555	12.555
AV08	R20	2	13.9430919600576	51.944	11.128
AV08	R20	2	5.64718339354631	33.698	11.958
AV08	R20	2	10.9913545618441	39.809	17.253
AV08	R20	2	7.78471505753021	51.437	11.455
AV08	R20	2	11.1183494793555	49.193	9.8632
AV08	R20	2	14.8198725399646	50.466	16.474
AV08	R20	2	23.8558876578456	42.379	13.595
AV08	R20	2	16.2520504148895	30.801	13.583
AV08	R20	2	12.7197669851566	33.283	13.903
AV08	R20	2	21.0998932437599	39.865	14.045
AV08	R20	2	14.3338208787789	40.728	12.304
AV08	R20	2	3.55303946485535	37.926	14.362
AV08	R20	2	7.89749683492369	47.706	12.906
AV08	R20	2	13.7534456146258	37.996	13.949
AV08	R20	2	10.3904879010632	38.565	13.383
AV08	R20	2	8.09162069187081	48.505	13.043
AV08	R20	2	-9.70784083447353	35.318	11.607
AV08	R20	2	5.73104362809223	51.742	13.488
AV08	R20	2	9.03761829726642	53.41	13.414
AV08	R20	2	12.2936560171709	39.586	17.952
AV08	R20	2	9.19980961110535	40.13	13.721
AV08	R20	2	12.8596019135086	41.992	18.213
AV08	R20	2	11.5012007341845	43.411	15.231
AV08	R20	2	-0.264777815868458	43.99	11.877
AV08	R20	2	9.37202841936717	58.445	16.479
AV08	R20	2	22.9905059166225	43.515	17.703
AV08	R20	2	9.54908122865287	38.795	12.989
AV08	R20	2	4.92314298734722	39.175	12.2
AV08	R20	2	12.6463345724744	36.441	13.941
AV08	R20	2	10.4764686485019	34.969	14.355
AV08	R20	2	9.28320110920207	48.249	12.621
AV08	R20	2	34.1652915251214	32.756	14.49
AV08	R20	2	3.73611454448484	28.774	13.683
AV08	R20	2	12.9210059046329	37.511	12.983
AV08	R20	2	7.86154724428684	53.033	10.869
AV08	R20	2	12.1171900719112	55.727	11.061
AV08	R20	2	0.511714571733311	28.56	12.487
AV08	R20	2	15.4810853897093	52.766	17.871
AV08	R20	2	8.2350848487561	40.992	15.921
AV08	R20	2	19.0121476027453	54.839	15.822
AV08	R20	2	8.9651998858393	35.147	13.865
AV08	R20	2	-8.12431257705121	56.558	12.826
AV08	R20	2	2.729950132528	43.327	16.646
AV08	R20	2	6.2718176424498	41.074	11.823
AV08	R20	2	13.9297507924198	47.775	12.485
AV08	R20	2	11.435067987771	37.654	12.758
AV08	R20	2	21.7124382534354	57.287	12.738
AV08	R20	2	18.8400545231419	31.028	15.038
AV08	R20	2	11.3777889689018	35.092	13.259
AV08	R20	2	8.71846302684911	33.376	14.611
AV08	R20	2	10.9881212322296	41.999	12.702
AV08	R20	2	13.7672026720633	61.762	12.426
AV08	R20	2	11.2587737938799	46.488	12.619
AV08	R20	2	10.8621483528064	49.571	11.749
AV08	R20	2	14.0584847562157	48.76	12.569
AV08	R20	2	15.2321125573244	50.194	12.773
AV08	R20	2	13.1432292721116	48.38	13.89
AV08	R20	2	15.5111612058959	52.304	13.339
AV08	R20	2	-0.432217584422413	61.016	12.368
AV08	R20	2	3.3279126376123	52.381	11.722
AV08	R20	2	1.75890120263407	37.404	12.834
AV08	R20	2	9.65527098226808	56.952	12.733
AV08	R20	2	10.7415202798317	33.906	16.177
AV08	R20	2	8.20650485356822	31.274	14.245
AV08	R20	2	22.2303224156198	62.506	18.3
AV08	R20	2	9.8048850894909	47.61	15.253
AV08	R20	2	0.726676027974208	42.139	12.824
AV08	R20	2	10.2469332930274	40.65	19.767
AV08	R20	2	13.2479929067192	61.721	12.386
AV08	R20	2	7.33909252042408	52.897	12.733
AV08	R20	2	3.12241707800109	47.881	14.056
AV08	R20	2	17.0752013974887	36.243	16.186
AV08	R20	2	4.92712855828742	41.51	12.844
AV08	R20	2	10.5348789876795	59.516	9.893
AV08	R20	2	1.40974344301894	36.656	16.879
AV08	R20	2	4.54997771189967	59.794	13.193
AV08	R20	2	-20.9830084882156	39.075	13.728
AV08	R20	2	6.05341498249668	36.308	10.31
AV08	R20	2	13.423637061615	36.853	16.555
AV08	R20	2	15.5675028066108	27.974	12.13
AV08	R20	2	5.16940581204916	44.052	11.826
AV08	R20	2	8.88665922931338	58.331	16.352
AV08	R20	2	-0.571725636731944	34.985	14.294
AV08	R20	2	5.41534237342588	28.643	13.448
AV08	R20	2	20.3761784470397	51.856	12.305
AV08	R20	2	7.59748258063455	28.586	12.485
AV08	R20	2	10.0625424378076	33.351	14.041
AV08	R20	2	8.58345684603098	39.872	17.969
AV08	R20	2	8.46120806458118	59.253	11.44
AV08	R20	2	12.786470667381	49.529	12.05
AV08	R20	2	20.988749158682	41.841	13.655
AV08	R20	2	13.6253624500702	50.018	16.277
AV08	R20	2	3.43785476396163	39.743	17.293
AV08	R20	2	19.9712971075045	40.901	17.157
AV08	R20	2	12.8577322626733	50.742	13.539
AV08	R20	2	23.7322698988015	52.668	10.883
AV08	R20	2	12.5485004205127	50.371	16.255
AV08	R20	2	2.72927873682994	40.787	13.883
AV08	R20	2	14.662359064921	42.769	12.591
AV08	R20	2	2.93858993888544	47.14	13.04
AV08	R20	2	-1.49080725382982	51.138	12.952
AV08	R20	2	7.62955001049591	33.4	13.91
AV08	R20	2	0.374161372768925	41.797	13.028
AV08	R20	2	11.116602491613	59.349	10.76
AV08	R20	2	1.14538790398503	59.296	11.55
AV08	R20	2	3.96640289757294	31.27	14.33
AV08	R20	2	10.0207874911454	42.382	11.157
AV08	R20	2	24.4676430208701	53.115	15.927
AV08	R20	2	7.76830675183961	35.384	12.237
AV08	R20	2	10.7139332322924	28.195	12.969
AV08	R20	2	14.8468701406434	32.066	13.599
AV08	R20	2	18.0138665929964	25.233	10.824
AV08	R20	2	3.68339733970255	40.5	13.404
AV08	R20	2	5.92925455022547	58.937	11.589
AV08	R20	2	16.7920614178581	51.496	9.9761
AV08	R20	2	14.7604591530513	29.679	13.01
AV08	R20	2	3.19420645654456	34.55	12.038
AV08	R20	2	4.38017116245585	45.571	12.618
AV08	R20	2	-0.0697208765349406	41.351	12.675
AV08	R20	2	1.98048416174632	26.804	NA
AV08	R20	2	13.9438963439034	33.322	13.164
AV08	R20	2	-20.1324751787226	44.881	19.993
AV08	R20	2	9.86823431932396	38.088	11.439
AV08	R20	2	19.1265570648776	59.91	12.483
AV08	R20	2	14.0745712686023	44.192	16.759
AV08	R20	2	4.7010388626054	31.061	10.526
AV08	R20	2	-3.18765512208398	61.316	12.788
AV08	R20	2	3.52663672381398	41.808	13.641
AV08	R20	2	10.9056734333098	65.626	13.307
AV08	R20	2	3.16695092802314	52.056	11.371
AV08	R20	2	3.32016682074361	38.323	17.874
AV08	R20	2	-8.87185798138313	28.846	11.895
AV08	R20	2	10.2211374834051	37.281	13.106
AV08	R20	2	7.39773146099368	35.948	12.986
AV08	R20	2	8.4899073360944	33.551	14.708
AV08	R20	2	35.1835361944037	29.812	13.577
AV08	R20	2	7.69394870622394	56.839	13.428
AV08	R20	2	12.4772254706998	46.024	14.509
AV08	R20	2	15.905586041294	57.04	16.249
AV08	R20	2	13.9213548260981	49.989	18.17
AV08	R20	2	0.915622910304203	40.689	19.771
AV08	R20	2	18.3438297754496	44.356	10.141
AV08	R20	2	9.54395473151275	42.047	16.947
AV08	R20	2	9.01134466029718	53.575	10.902
AV08	R20	2	9.7367390326394	39.121	12.29
AV08	R20	2	9.68630487694924	38.384	18.804
AV08	R20	2	17.4240451323865	34.165	11.174
AV08	R20	2	18.0615422310488	41.088	14.265
AV08	R20	2	8.26383699823834	52.981	12.808
AV08	R20	2	13.5140671872576	32.212	12.756
AV08	R20	2	14.5728726978784	42.525	12.4
AV08	R20	2	10.9624781244577	34.516	11.621
AV08	R20	2	0.973983915097194	49.662	23.631
AV08	R20	2	10.3943456908784	46.563	14.059
AV08	R20	2	10.3106718373951	45.54	12.501
AV08	R20	2	4.44862526049553	41.36	12.671
AV08	R20	2	1.31280712135643	27.174	13.177
AV08	R20	3	8.47828686512333	91.099	11.432
AV08	R20	3	8.24693384191439	52.79	10.919
AV08	R20	3	2.52247434505433	40.899	14.413
AV08	R20	3	13.6450197422377	54.89	15.459
AV08	R20	3	11.0693939304201	58.302	11.192
AV08	R20	3	13.5266955668233	65.973	12.645
AV08	R20	3	17.3862110508177	44.042	13.119
AV08	R20	3	23.209334329918	50.992	15.605
AV08	R20	3	6.87794697670327	43.147	11.605
AV08	R20	3	11.4810367958427	38.337	13.059
AV08	R20	3	22.3953307084848	58.37	15.234
AV08	R20	3	16.5214699570021	39.379	12.044
AV08	R20	3	19.3122635290248	56.26	16.319
AV08	R20	3	6.50842894682568	35.174	16.678
AV08	R20	3	15.0824724966006	59.691	13.78
AV08	R20	3	16.6202888282427	38.408	16.916
AV08	R20	3	7.31767658644986	53.933	14.741
AV08	R20	3	-0.272501586276589	54.755	10.038
AV08	R20	3	11.7141281043045	43.197	10.667
AV08	R20	3	13.3324863126632	38.59	12.283
AV08	R20	3	21.9186799802325	53.55	11.639
AV08	R20	3	18.5183191186894	53.899	9.8653
AV08	R20	3	4.62753681080045	53.609	13.46
AV08	R20	3	3.43650116048153	34.746	12.706
AV08	R20	3	14.5500456515783	44.117	16.358
AV08	R20	3	10.7603083543463	37.686	16.796
AV08	R20	3	5.23511869470472	63.068	13.825
AV08	R20	3	1.50527686149537	51.803	10.389
AV08	R20	3	10.6158458368373	46.971	12.598
AV08	R20	3	8.26530005646967	48.108	10.319
AV08	R20	3	11.1543215001663	50.145	15.619
AV08	R20	3	12.3725032826597	45.478	12.152
AV08	R20	3	6.75399506665181	68.127	11.212
AV08	R20	3	16.5222960565807	56.385	9.8465
AV08	R20	3	4.22288615227308	58.685	10.938
AV08	R20	3	14.4380949242363	54.599	14.156
AV08	R20	3	5.7124948042021	51.709	11.549
AV08	R20	3	12.7773752610464	28.012	12.627
AV08	R20	3	11.9994735550846	40.791	17.122
AV08	R20	3	2.30572995579625	33.822	12.777
AV08	R20	3	21.5250995990528	41.661	17.449
AV08	R20	3	4.0980413649955	49.434	14.096
AV08	R20	3	6.05282310203007	48.182	11.055
AV08	R20	3	10.8502572415144	34.402	16.078
AV08	R20	3	13.7676216812212	38.283	16.345
AV08	R20	3	6.08412757600055	66.078	13.197
AV08	R20	3	9.51591897991828	33.504	NA
AV08	R20	3	14.4404592026227	35.323	16.623
AV08	R20	3	13.534276915786	50.879	13.517
AV08	R20	3	3.51642789648134	37.846	11.67
AV08	R20	3	14.4634386844343	67.082	14.367
AV08	R20	3	6.81980202862773	31.491	13.078
AV08	R20	3	0.600258727544535	41.221	11.139
AV08	R20	3	7.81963976710284	27.474	11.343
AV08	R20	3	10.3590145783519	34.722	14.764
AV08	R20	3	14.2449057619479	47.206	11
AV08	R20	3	11.180067831366	31.846	14.194
AV08	R20	3	18.1088325662162	61.829	13.943
AV08	R20	3	5.08770004369241	42.874	12.95
AV08	R20	3	20.3954646599911	55.849	13.888
AV08	R20	3	8.19183973769108	44.089	12.429
AV08	R20	3	17.1855884460137	38.566	16.618
AV08	R20	3	17.9172785879449	50.867	12.728
AV08	R20	3	11.5490619786984	41.481	15.796
AV08	R20	3	6.25038602877866	35.089	12.936
AV08	R20	3	7.38674809194039	36.118	17.539
AV08	R20	3	15.7323520678589	53.656	11.511
AV08	R20	3	9.86356783099142	41.096	12.288
AV08	R20	3	0.602052294246625	30.808	13.234
AV08	R20	3	8.47281811396	42.418	11.09
AV08	R20	3	12.8213834827659	86.297	10.052
AV08	R20	3	-8.53251393355123	37.141	10.359
AV08	R20	3	3.60270370319706	36.221	12.793
AV08	R20	3	2.88636910017165	35.147	16.503
AV08	R20	3	2.825929573386	47.721	13.478
AV08	R20	3	8.68719004692952	35.33	16.783
AV08	R20	3	10.6082073188399	39.403	15.427
AV08	R20	3	16.4184455182156	42.464	15.211
AV08	R20	3	3.92552005351402	31.975	12.82
AV08	R20	3	16.2945735292777	41.915	15.695
AV08	R20	3	8.58151039785855	52.827	13.318
AV08	R20	3	15.0166850522427	43.844	19.075
AV08	R20	3	11.2775114415613	41.992	13.311
AV08	R20	3	13.8343782036177	32.069	13.643
AV08	R20	3	16.3487712826665	54.409	20.044
AV08	R20	3	4.44954396358623	42.479	10.545
AV08	R20	3	10.5209603667826	53.2	13.367
AV08	R20	3	7.58767389139847	42.912	12.654
AV08	R20	3	7.96761419383336	54.64	11.045
AV08	R20	3	0.660323582759296	33.328	15.009
AV08	R20	3	10.1691243327199	36.18	10.813
AV08	R20	3	2.09830878814538	41.117	15.593
AV08	R20	3	7.94229735513947	32.738	11.972
AV08	R20	3	10.6377551050213	47.416	16.735
AV08	R20	3	8.31816300334334	42.935	12.18
AV08	R20	3	8.81270184624071	50.824	11.726
AV08	R20	3	7.23191496867326	35.151	15.625
AV08	R20	3	16.5496971146823	44.649	13.345
AV08	R20	3	13.9776337076318	33.929	14.147
AV08	R20	3	5.15778897827641	40.787	13.444
AV08	R20	3	13.0981220947336	32.331	10.044
AV08	R20	3	9.92264344632508	60.789	18.505
AV08	R20	3	-17.4098953490865	35.21	14.022
AV08	R20	3	0.120790642095079	42.968	11.851
AV08	R20	3	25.1868224021743	49.294	12.802
AV08	R20	3	12.7856242249659	52.327	16.777
AV08	R20	3	17.2234535611865	52.852	11.557
AV08	R20	3	7.44631560861962	58.967	10.825
AV08	R20	3	-3.34397500428508	51.616	10.937
AV08	R20	3	9.10011742532251	38.436	14.157
AV08	R20	3	1.27685073576889	33.478	12.552
AV08	R20	3	13.3837578220084	37.307	10.94
AV08	R20	3	9.16672371079489	39.538	10.804
AV08	R20	3	19.910882592147	44.668	15.097
AV08	R20	3	15.3225091169462	29.051	11.944
AV08	R20	3	1.05428985569638	52.784	10.229
AV08	R20	3	11.393040502318	38.211	15.069
AV08	R20	3	10.3402322794588	39.389	16.838
AV08	R20	3	4.85814829403901	65.553	12.925
AV08	R20	3	12.2534806579912	46.621	13.322
AV08	R20	3	-4.14346137584197	52.081	13.304
AV08	R20	3	2.64451254621786	40.394	17.182
AV08	R20	3	0.629500934848042	39.864	13.922
AV08	R20	3	-9.8067413807503	39.913	11.648
AV08	R20	3	9.4728967438721	49.221	21.424
AV08	R20	3	6.48138151137964	39.087	18.789
AV08	R20	3	12.4666560010602	43.934	11.407
AV08	R20	3	8.05348073805468	35.816	15.5
AV08	R20	3	8.60368684026546	46.864	11.47
AV08	R20	3	9.38133886780975	37.502	18.168
AV08	R20	3	7.4980921311947	48.146	17.993
AV08	R20	3	6.45948245251342	37.568	11.09
AV08	R20	3	3.44105083651962	34.763	16.469
AV08	R20	3	15.8550291555458	42.54	14.43
AV08	R20	3	28.6904285085702	32.873	14.257
AV08	R20	3	7.61057405014195	50.226	11.232
AV08	R20	3	17.6806347257099	51.711	13.728
AV08	R20	3	14.4258587925793	51.892	14.392
AV08	R20	3	5.56956367659539	40.728	14.8
AV08	R20	3	10.5526259719709	54.158	9.9891
AV08	R20	3	16.9207198759929	32.097	12.681
AV08	R20	3	15.1471593220989	57.719	10.896
AV08	R20	3	-1.93769532554805	33.405	11.751
AV08	R20	3	15.7630655667662	52.442	12.294
AV08	R20	3	3.9013681053852	52.381	16.151
AV08	R20	3	8.04210990468346	39.305	15.905
AV08	R20	3	2.72704940489183	33.864	11.263
AV08	R20	3	7.49034090471275	44.842	17.134
AV08	R20	3	-1.26001639747749	41.909	12.051
AV08	R20	3	8.83956515121833	49.544	16.102
AV08	R20	3	21.5499774311699	52.77	18.1
AV08	R20	3	11.064341871173	52.266	16.294
AV08	R20	3	5.10948934966767	37.347	18.122
AV08	R20	3	15.6413926053621	42.871	18.764
AV08	R20	3	21.7931692377665	46.446	20.364
AV08	R20	3	10.6892929435551	36.165	12.523
AV08	R20	3	15.1729801317494	46.816	16.931
AV08	R20	3	11.0389397046808	44.676	15.718
AV08	R20	3	-0.0448919770532373	47.508	17.647
AV08	R20	3	6.84862750121158	37.646	10.787
AV08	R20	3	19.2939102445715	39.375	14.568
AV08	R20	3	0.646109169007915	49.906	10.474
AV08	R20	3	13.405208002368	41.873	14.78
AV08	R20	3	10.8201928654447	42.208	11.584
AV08	R20	3	15.4942325362225	61.021	11.386
AV08	R20	3	9.7746375847036	29.963	13.757
AV08	R20	3	5.57927825104086	44.659	18.499
AV08	R20	3	2.6407985167703	49.651	12.808
AV08	R20	3	2.25145650177155	51.736	14.446
AV08	R20	3	6.53127864206572	57.636	10.578
AV08	R20	3	17.4968921535954	52.916	15.724
AV08	R20	3	3.15019508516758	52.536	16.845
AV08	R20	3	4.66876167955038	37.053	14.555
AV08	R20	3	11.6572293745264	54.825	12.56
AV08	R20	3	-1.90820185980239	29.723	13.657
AV08	R20	3	7.22427473371021	41.134	19.491
AV08	R20	3	15.3790556198755	67.538	19.536
AV08	R20	3	6.7798101452233	31.274	13.011
AV08	R20	3	19.3769842625443	52.797	12.364
AV08	R20	3	10.0140226958533	61.494	12.829
AV08	R20	3	15.165382437771	46.648	11.228
AV08	R20	3	22.2667164145759	58.143	12.385
AV08	R20	3	3.46143485304309	52.753	10.159
AV08	R20	3	-3.54347346245866	38.084	14.668
AV08	R20	3	20.5681404217308	39.998	11.632
AV08	R20	3	10.0078881756889	41.689	16.562
AV08	R20	3	10.3171917366688	30.534	14.071
AV08	R20	3	12.7656098859967	42.733	14.219
AV08	R20	3	9.56007801477083	38.154	13.026
AV08	R20	3	17.6859510303341	46.012	21.818
AV08	R20	3	3.32124504870558	59.092	11.711
AV08	R20	3	18.7794591147321	71.093	15.599
AV08	R20	3	3.86450230134871	37.419	15.459
AV08	R20	3	17.1242594609284	66.763	12.889
AV08	R20	3	15.7331178003486	49.562	13.44
AV08	R20	3	9.48240420395935	50.432	13.377
AV08	R20	3	13.7322732034827	48.217	13.743
AV08	R20	3	10.9915394193713	53.162	13.126
AV08	R20	3	11.4670888573445	37.997	12.933
AV08	R20	3	13.5709589015331	36.173	9.4453
AV08	R20	3	10.5363633550855	38.344	16.453
AV08	R20	3	2.55233198440304	32.882	14.805
AV08	R20	3	16.7872683108825	42.272	14.729
AV08	R20	3	17.2116744689643	40.795	16.546
AV08	R20	3	9.03160299723641	46.776	16.41
AV08	R20	3	1.59279203193277	42.736	11.985
AV08	R20	3	12.2509426225171	50.283	11.502
AV08	R20	3	16.0011571498415	56.033	10.291
AV08	R20	3	15.7887434839717	40.877	11.937
AV08	R20	3	-0.314369974382851	39.61	10.052
AV08	R20	3	7.59826816541013	44.534	12.653
AV08	R20	3	7.21939239270338	35.502	16.376
AV08	R20	3	-0.17397115156193	34.807	15.681
AV08	R20	3	15.3452108827737	42.604	12.904
AV08	R20	3	12.4076803234209	48.216	15.649
AV08	R20	3	16.2867236703636	50.703	16.446
AV08	R20	3	8.61644819741163	31.154	11.276
AV08	R20	3	11.3468139387712	32.763	13.234
AV08	R20	3	17.1159270283454	32.189	11.244
AV08	R20	3	12.7626783911586	37.271	11.27
AV08	R20	3	5.45166472268949	47.959	12.432
AV08	R20	3	0.0966467745341732	38.577	12.586
AV08	R20	3	8.21175843670704	54.572	10.491
AV08	R18	1	19.0021791524221	51.011	10.139
AV08	R18	1	54.8111280940819	47.607	8.4595
AV08	R18	1	41.0331540970932	46.639	8.7949
AV08	R18	1	27.7838215971075	34.386	9.3502
AV08	R18	1	16.3962250524563	62.074	10.172
AV08	R18	1	24.62819970829	70.391	10.324
AV08	R18	1	30.9109450630073	51.5	10.4
AV08	R18	1	19.4372651437978	47.303	9.5087
AV08	R18	1	42.7200936385347	64.052	10.348
AV08	R18	1	17.8167560892135	41.283	10.431
AV08	R18	1	22.0568095957649	76.42	8.8325
AV08	R18	1	6.21908758524925	44.424	9.1231
AV08	R18	1	27.048978420745	43.125	8.7178
AV08	R18	1	26.2937821906973	43.375	9.061
AV08	R18	1	27.2351629428362	38.653	9.3306
AV08	R18	1	18.1179731559777	48.36	8.8902
AV08	R18	1	23.3783510568421	43.846	10.136
AV08	R18	1	34.3967883765664	72.339	10.626
AV08	R18	1	21.6234452618479	54.889	9.6568
AV08	R18	1	20.3857732743799	42.888	9.7785
AV08	R18	1	36.7255737899364	46.641	9.2399
AV08	R18	1	26.2733867484651	47.279	9.1008
AV08	R18	1	30.5982928037304	36.184	10.376
AV08	R18	1	24.0191846870215	33.663	10.087
AV08	R18	1	24.2786201057319	52.941	9.3362
AV08	R18	1	23.2387278764984	65.101	10.581
AV08	R18	1	23.4113797148489	49.625	9.7993
AV08	R18	1	36.6264516907668	95.116	10.267
AV08	R18	1	31.6585153170607	43.674	9.18
AV08	R18	2	19.0246938507516	68.345	10.663
AV08	R18	2	19.0763177296977	70.408	10.239
AV08	R18	2	21.8911899176126	60.673	9.6798
AV08	R18	2	8.62018687343708	47.38	8.5926
AV08	R18	2	33.3952099415693	57.687	8.9376
AV08	R18	2	10.7666487065557	62.673	8.9317
AV08	R18	2	21.8440084903349	31.053	9.9679
AV08	R18	2	19.2314890065497	44.87	10.058
AV08	R18	2	25.8270924969292	60.456	9.5627
AV08	R18	2	21.1853206023509	47.802	8.9317
AV08	R18	2	14.4377779652809	57.495	8.8718
AV08	R18	2	13.012398532438	38.875	9.5665
AV08	R18	2	12.114209305383	48.375	9.3022
AV08	R18	2	13.221397894748	44.75	9.2102
AV08	R18	2	19.1057302954002	42.569	9.3481
AV08	R18	2	30.4707070909733	45.972	10.588
AV08	R18	2	25.1121225190591	54.301	10.19
AV08	R18	2	27.2465100648151	29.338	10.758
AV08	R18	2	26.6061411531858	45.426	9.7549
AV08	R18	2	22.1349814810958	46.733	8.8079
AV08	R18	2	32.3230462354829	51.38	9.1338
AV08	R18	2	24.9318182277451	71.53	9.3297
AV08	R18	2	13.9839458193624	48.666	9.5762
AV08	R18	2	23.130211194194	58.947	9.1939
AV08	R18	2	14.2321768320822	36.843	9.7759
AV08	R18	2	26.0769294384561	43.22	8.7806
AV08	R18	2	10.6877162618124	40.575	10.372
AV08	R18	2	14.0169633431124	38.772	9.5414
AV08	R18	2	25.1531601531565	49.373	9.8419
AV08	R18	2	20.0098959859267	30.544	10.007
AV08	R18	2	18.3876165445022	33.836	10.147
AV08	R18	2	16.045499820329	49.154	9.3378
AV08	R18	2	23.1771698303853	50.789	8.9726
AV08	R18	2	17.1234076965958	43.561	9.5306
AV08	R18	2	19.6075255894858	35.497	8.7317
AV08	R18	2	32.1497975539045	71.384	9.3357
AV08	R18	2	16.9253129511787	48.692	9.7151
AV08	R18	2	23.1364102886473	48.439	9.8668
AV08	R18	2	25.3626995509154	50.66	9.4584
AV08	R18	2	24.0604550297874	53.125	8.3582
AV08	R18	2	20.221849627786	50.726	9.4815
AV08	R18	2	13.399242866943	36.906	10.173
AV08	R18	2	24.0008076631778	49.083	8.5875
AV08	R18	2	22.4984842243929	44.746	9.9405
AV08	R18	2	24.7514990666053	46.102	10.142
AV08	R18	2	14.3159972014798	73.623	9.2989
AV08	R18	2	23.9552551597105	42.401	9.3472
AV08	R18	2	26.0559712499632	67.989	9.0831
AV08	R18	2	28.5566205638947	39.893	10.114
AV08	R18	2	21.2263168732999	39.603	10.698
AV08	R18	2	3.05124459061018	32.163	9.6087
AV08	R18	2	6.47563450985066	36.261	9.9813
AV08	R18	2	26.5986693756377	37.43	12.171
AV08	R18	2	17.3525338274557	51.982	8.6111
AV08	R18	2	21.1269041498275	60.776	9.0202
AV08	R18	2	19.4546431017409	43.949	9.5515
AV08	R18	2	25.210140216205	51.696	9.3796
AV08	R18	2	18.1507434340153	36.451	9.172
AV08	R18	2	27.6549333989635	38.756	9.8122
AV08	R18	2	8.50317532237865	45.065	9.1174
AV08	R18	2	12.9985028908962	40.184	8.7487
AV08	R18	2	11.4689811887267	43.585	8.733
AV08	R18	2	25.8174209676336	45.423	9.0996
AV08	R18	2	20.7560491755102	54.684	7.9203
AV08	R18	2	20.3239978683329	41.323	9.8191
AV08	R18	2	24.2819865648944	37.072	8.8299
AV08	R18	2	14.8492475921965	61.313	8.0926
AV08	R18	2	6.93731301136886	50.587	10.046
AV08	R18	2	21.9734967927971	55.636	8.674
AV08	R18	2	22.2395969213304	41.109	9.3572
AV08	R18	2	15.6959836144707	59.624	9.7047
AV08	R18	2	-1.56022334541604	31.82	9.4651
AV08	R18	2	20.0504792995214	54.08	9.4924
AV08	R18	2	11.3195541535726	37.019	9.7218
AV08	R18	2	23.5883805802968	46.026	10.956
AV08	R18	2	17.629108893506	41.253	9.4059
AV08	R18	2	29.6910961656514	57.11	9.2996
AV08	R18	2	19.5722705696364	50.438	9.4787
AV08	R18	2	29.9331083498651	61.553	9.6864
AV08	R18	2	13.2075984635902	68.411	9.1437
AV08	R18	2	24.4616783903474	52.269	8.5481
AV08	R18	2	19.8881868853128	36.475	9.7898
AV08	R18	2	22.6897692721699	37.519	10.274
AV08	R18	2	19.5977991142311	40.524	9.3261
AV08	R18	2	16.9100606389489	46.25	9.1295
AV08	R18	2	26.2646499195775	65.616	10.162
AV08	R18	2	25.3790759439078	68.753	8.6949
AV08	R18	2	10.6391127993049	45.183	9.783
AV08	R18	2	11.7153172916118	38.688	9.2445
AV08	R18	2	27.6661269916758	64.308	9.4205
AV08	R18	2	23.0341312250506	53.501	9.1104
AV08	R18	2	7.26298032902567	45.1	9.0302
AV08	R18	2	19.6236986470663	40.244	8.6466
AV08	R18	2	17.777929827977	46.175	10.365
AV08	R18	2	24.3027301005809	44.482	9.559
AV08	R18	2	9.44496066026841	54.667	7.7325
AV08	R18	2	14.4946724970547	34.109	9.3715
AV08	R18	2	5.60239038884025	48.516	9.4122
AV08	R18	2	5.54760870929402	50.047	9.7946
AV08	R18	2	24.213452721676	43.44	9.8636
AV08	R18	2	16.3703312965205	63.362	9.9804
AV08	R18	2	34.9353187113173	63.108	8.6221
AV08	R18	2	15.7122129174483	34.831	9.9229
AV08	R18	2	16.4161315822521	43.76	9.797
AV08	R18	2	15.6295873174326	38.407	9.4837
AV08	R18	2	14.0415633463583	42.741	9.0157
AV08	R18	2	21.370631177382	40.719	9.828
AV08	R18	2	19.0735532297711	40.464	9.5282
AV08	R18	2	36.4668219871682	38.128	10.075
AV08	R18	2	22.1208019490631	38.255	9.354
AV08	R18	2	37.7782606932691	49.468	9.7031
AV08	R18	2	24.7349171676378	49.092	9.5156
AV08	R18	2	16.794527345973	46.911	9.0626
AV08	R18	2	12.273421734859	51.78	8.8326
AV08	R18	2	4.67811873859048	35.576	9.982
AV08	R18	2	6.90978797654754	41.175	9.0175
AV08	R18	2	-3.41227602867817	26.905	11.39
AV08	R18	2	11.7729281449386	38.356	9.6424
AV08	R18	2	19.3773335572851	50.838	10.265
AV08	R18	2	27.1669956125978	42.922	9.242
AV08	R18	2	41.7649678620683	37.198	9.8739
AV08	R18	2	17.8267759690554	57.683	9.7819
AV08	R18	2	30.2807114784034	31.241	9.8809
AV08	R18	2	18.1088248779669	83.955	8.7746
AV08	R18	2	9.06668679140799	40.889	9.4151
AV08	R18	2	28.6551852144446	36.867	10.506
AV08	R18	2	19.9383174968635	41.839	9.9715
AV08	R18	2	8.1263764414531	36.143	10.935
AV08	R18	2	19.199159214064	35.264	9.695
AV08	R18	2	12.9377914586656	38.492	9.2956
AV08	R18	2	12.1354359158401	57.074	9.1995
AV08	R18	2	22.5724098711085	50.031	10.062
AV08	R18	2	13.5091168765925	79.375	9.9137
AV08	R18	2	42.9883018765969	53.672	8.7208
AV08	R18	2	14.2144068773538	49.681	8.4911
AV08	R18	2	13.5176076622496	35.27	9.9219
AV08	R18	2	13.338148357596	28.037	10.022
AV08	R18	2	7.47208938577615	63.621	8.6017
AV08	R18	3	31.8020821862669	60.567	8.8512
AV08	R18	3	20.4937928918644	36.714	9.9488
AV08	R18	3	25.4807209485877	47.632	8.9357
AV08	R18	3	16.8077113433577	31.939	11.106
AV08	R18	3	27.989472995146	32.507	9.7878
AV08	R18	3	15.9257618491814	36.607	9.0434
AV08	R18	3	23.9263496429148	42.015	10.171
AV08	R18	3	18.7369821477326	57.365	9.2308
AV08	R18	3	31.9751182987811	96.063	8.7174
AV08	R18	3	11.2648727360742	29.523	10.176
AV08	R18	3	16.929765046715	32.591	9.4546
AV08	R18	3	23.1572549051431	145.66	9.4409
AV08	R18	3	24.1049377756653	46.581	8.5639
AV08	R18	3	17.4011208079347	58.449	8.3512
AV08	R18	3	50.1426384369718	98.842	11.239
AV08	R18	3	11.0151516688307	46.16	9.7197
AV08	R18	3	31.7880804073486	45.568	10.331
AV08	R18	3	24.8468545675411	48.756	9.6104
AV08	R18	3	23.0373929491081	46.597	9.4495
AV08	R18	3	41.9186004245876	161.49	8.8688
AV08	R18	3	36.556062140221	32.177	9.3311
AV08	R18	3	27.328091385752	45.343	8.564
AV08	R18	3	22.050717297446	40.026	9.7908
AV08	R18	3	36.0651751283172	56.523	9.6916
AV08	R18	3	21.6590518083257	38.753	8.7327
AV08	R18	3	10.6980334663905	33.947	10.81
AV08	R18	3	20.1723783900396	51.711	9.7377
AV08	R18	3	29.2365623562199	41.727	9.247
AV08	R18	3	24.379740356843	61.284	10.179
AV08	R18	3	33.4773082918025	88.71	9.9836
AV08	R18	3	25.294712365911	71.032	8.8438
AV08	R18	3	8.71023537016736	39.878	8.6391
AV08	R18	3	29.9332338526319	32.337	9.7693
AV08	R18	3	25.4867145054445	43.274	9.0184
AV08	R18	3	21.6911285216424	46.701	10.327
AV08	R18	3	17.414846974671	39.036	10.3
AV08	R18	3	48.7280977933436	52.873	9.1148
AV08	R18	3	22.8778454439852	38.233	11.947
AV08	R18	3	11.180751009713	43.148	9.9653
AV08	R18	3	16.9327947263633	37.34	9.9012
AV08	R18	3	24.826242455337	40.888	8.9594
AV08	R18	3	19.8341550197762	44.846	8.9694
AV08	R18	3	22.0432288565617	47.837	9.3055
AV08	R18	3	18.2210788112188	62.948	8.2364
AV08	R18	3	46.0347958573584	144.08	9.5965
AV08	R18	3	24.4257396994524	38.773	9.9391
AV08	R18	3	17.3417522634905	40.276	9.8704
AV08	R18	3	21.5569746574201	42.695	9.102
AV08	R18	3	21.150183829239	34.225	9.7225
AV08	R18	3	19.1964198259098	38.128	11.543
AV08	R18	3	21.4392044349349	46.146	9.152
AV08	R18	3	22.5663203075006	41.626	9.5115
AV08	R18	3	-3.05212707940691	47.167	8.4398
AV08	R18	3	21.6598117778572	57.389	10.47
AV08	R18	3	42.3504149900744	135.72	10.443
AV08	R18	3	29.371099224262	45.162	8.7146
AV08	R18	3	30.6051108059337	67.104	10.626
AV08	R18	3	14.1952334965051	33.481	9.5524
AV08	R18	3	10.9444481801481	46.786	9.8443
AV08	R18	3	13.7300643185288	91.864	11.412
AV08	R18	3	15.877012023097	30.355	9.839
AV08	R18	3	21.9008046124401	30.089	9.9129
AV08	R18	3	17.1158022915407	50.447	9.3515
AV08	R18	3	33.20586587507	39.975	9.7605
AV08	R18	3	18.8318875582503	43.092	9.2726
AV08	R18	3	27.0985964392599	101.56	10.475
AV08	R18	3	28.8411672126588	49.239	10.536
AV08	R18	3	27.080043299808	44.402	9.2557
AV08	R18	3	16.6973487806349	36.129	9.1338
AV08	R18	3	19.6395475137306	29.227	10.534
AV08	R18	3	14.255547823368	47.035	10.028
AV08	R18	3	14.8438797787538	45.822	10.129
AV08	R18	3	10.4808923966769	49.268	10.957
AV08	R11	1	9.17318338330088	55.778	8.9193
AV08	R11	1	36.2422159747949	39.734	8.5609
AV08	R11	1	28.0129388650081	57.598	8.8556
AV08	R11	1	28.0893472936141	39.223	9.1862
AV08	R11	1	33.2961640781689	66.363	8.3205
AV08	R11	1	31.8044896208087	37.312	8.8243
AV08	R11	1	29.6844546682016	65.135	8.4716
AV08	R11	1	28.5838050814747	45.966	8.0339
AV08	R11	1	42.2699646320448	42.761	8.1316
AV08	R11	1	90.142542763128	49.517	7.5061
AV08	R11	1	33.2320476967064	45.758	8.8477
AV08	R11	1	40.5222556553741	35.284	8.7056
AV08	R11	1	39.7393058960177	33.717	8.1621
AV08	R11	1	33.4118204477	47.036	8.6613
AV08	R11	1	42.8505423451834	37.584	9.3522
AV08	R11	1	34.7865933563727	31.585	8.9148
AV08	R11	1	26.6907252926378	46.585	8.2759
AV08	R11	1	49.6163081534907	33.171	8.3776
AV08	R11	1	21.0334113585271	48.194	8.7241
AV08	R11	1	41.7222927194252	48.453	9.0149
AV08	R11	1	29.1439607936509	86.838	8.1378
AV08	R11	1	42.2788049845789	60.746	8.0254
AV08	R11	1	42.8321159571608	64.804	8.5616
AV08	R11	1	32.6955371045355	50.12	9.1392
AV08	R11	1	39.0135888992364	37.374	8.0956
AV08	R11	1	29.0505317284367	43.112	9.087
AV08	R11	1	43.9355272664335	45.71	8.3943
AV08	R11	1	29.1947659544055	88.959	8.5592
AV08	R11	1	38.2160857421316	37.124	8.4117
AV08	R11	1	40.0064481719219	50.586	8.6005
AV08	R11	1	30.9349373421179	50.278	8.6896
AV08	R11	1	38.4416700624329	40.515	8.57
AV08	R11	1	30.0916966878265	43.978	8.3397
AV08	R11	1	38.3024979258648	48.503	8.0669
AV08	R11	1	33.9459363887462	57.581	8.4002
AV08	R11	1	40.6546069976165	42.872	8.1055
AV08	R11	1	37.5826459943168	30.101	8.6293
AV08	R11	1	40.5177365968401	38.438	8.9791
AV08	R11	1	112.609184278941	48.5	8.2657
AV08	R11	1	77.4688592955557	37.085	7.782
AV08	R11	1	106.434534860099	30.491	7.3218
AV08	R11	1	32.5387462384833	56.278	8.461
AV08	R11	1	13.1278078538883	34.535	8.8982
AV08	R11	1	26.4986775569077	41.65	8.7046
AV08	R11	1	15.8752219156626	46.031	8.1351
AV08	R11	1	20.0696291727477	57.116	9.1363
AV08	R11	1	33.1324240963376	27.274	8.1857
AV08	R11	1	45.4452729494249	47.445	8.6685
AV08	R11	1	21.9195804866219	43.978	8.2956
AV08	R11	1	36.0576335665331	45.51	8.2087
AV08	R11	1	32.2294801515317	43.653	7.9678
AV08	R11	1	45.0316592049342	40.084	8.2135
AV08	R11	1	36.9918429589244	44.094	8.3916
AV08	R11	1	65.7346221247401	55.389	7.8991
AV08	R11	1	30.4816043505037	73.68	7.7619
AV08	R11	1	44.6139303639546	70.146	8.453
AV08	R11	1	48.0027477683165	42.056	8.7787
AV08	R11	1	28.224987549175	41.301	8.0266
AV08	R11	1	56.0708355503536	61.522	8.6066
AV08	R11	1	38.0709161389535	51.007	8.5798
AV08	R11	1	30.7100369743191	37.181	7.6298
AV08	R11	1	48.0616248600667	49.021	7.9243
AV08	R11	1	123.195996066686	65.951	7.8094
AV08	R11	1	28.419542466174	37.169	8.6533
AV08	R11	1	27.433681272094	31.992	8.9447
AV08	R11	1	44.2375587841481	39.969	7.6459
AV08	R11	1	39.0793671800362	45.649	8.4643
AV08	R11	1	30.5535789422327	40.258	8.439
AV08	R11	1	22.4164336654674	62.506	8.6367
AV08	R11	1	31.3265794712082	47.319	8.8094
AV08	R11	1	31.7397837227682	46.063	8.5338
AV08	R11	1	21.775544433295	63.348	8.4526
AV08	R11	1	34.2609450660323	51.717	9.2394
AV08	R11	1	31.6427824520393	62.221	8.5544
AV08	R11	1	47.3185964508211	40.008	8.7922
AV08	R11	1	33.4245999004061	32.522	8.6692
AV08	R11	1	35.1546964312435	36.754	8.6726
AV08	R11	1	32.7447035881406	37.236	8.7149
AV08	R11	1	41.1961943252012	46.539	7.979
AV08	R11	1	54.7585017794285	43.586	8.0758
AV08	R11	1	43.1482359025823	50.789	7.7694
AV08	R11	1	25.726539319998	56.878	8.3167
AV08	R11	1	25.5916690583307	38.344	8.7278
AV08	R11	1	26.9338893718129	43.106	8.3216
AV08	R11	1	25.3376276538746	42.678	8.0439
AV08	R11	1	49.6438401232297	65.809	7.8634
AV08	R11	1	36.57754852596	41.771	8.6629
AV08	R11	1	19.7854957968815	46.372	8.2458
AV08	R11	1	34.4210599959985	58.332	9.0638
AV08	R11	1	31.9337500594486	27.208	8.2357
AV08	R11	1	42.1685976822418	47.199	8.6355
AV08	R11	1	41.8971166722219	43.924	8.0554
AV08	R11	1	28.1575570168183	55.731	8.4026
AV08	R11	1	27.5431897388954	48.637	8.6993
AV08	R11	1	26.170420411907	44.484	9.2152
AV08	R11	1	53.5530697810312	36.04	9.3103
AV08	R11	1	28.1060199276226	41.373	8.4609
AV08	R11	1	33.1937037085284	34.887	8.9745
AV08	R11	1	49.7190851787093	37.986	8.1955
AV08	R11	1	37.7631820608191	34.238	8.9345
AV08	R11	1	30.8303791141259	57.538	8.5182
AV08	R11	1	24.4906166770124	33.341	8.5473
AV08	R11	1	39.3346339919344	49.198	8.3336
AV08	R11	1	50.0503984919197	33.623	8.1622
AV08	R11	1	30.92821269884	52.654	8.3746
AV08	R11	1	42.7713348931483	52.981	7.9339
AV08	R11	1	34.2053328518684	55.381	8.5905
AV08	R11	1	20.0931007541896	38.799	8.8917
AV08	R11	1	20.0791247741133	34.943	8.3196
AV08	R11	1	37.4985121838648	33.822	9.6262
AV08	R11	1	50.7271679379232	39.417	8.4259
AV08	R11	1	52.511159291428	48.467	8.4923
AV08	R11	1	30.7122583690073	61.765	8.2629
AV08	R11	1	44.6727445854353	64.565	8.148
AV08	R11	1	62.7977563218506	58.112	7.5587
AV08	R11	1	37.9914937792563	31.05	8.125
AV08	R11	1	27.3999765469303	45.325	8.4689
AV08	R11	1	39.4001914945162	49.329	8.365
AV08	R11	1	25.4750173075752	37.711	8.4046
AV08	R11	1	39.5955218290968	46.045	8.5576
AV08	R11	1	31.4392001607124	63.134	8.3066
AV08	R11	1	33.0601586135042	51.727	9.1923
AV08	R11	1	33.8235710565158	61.865	8.5394
AV08	R11	1	28.1623943961915	41.041	8.415
AV08	R11	1	45.2607237264174	56.253	8.4645
AV08	R11	1	27.3860899408589	55.716	8.5242
AV08	R11	1	26.472094343245	61.841	8.4552
AV08	R11	1	15.6786935930196	45.629	8.4847
AV08	R11	1	32.1034705344627	49.404	8.318
AV08	R11	1	22.0802038922629	62.518	8.5317
AV08	R11	1	14.5947266746553	38.282	8.4797
AV08	R11	1	10.9320539192343	37.154	8.2542
AV08	R11	1	21.917717963946	49.555	7.8927
AV08	R11	1	29.0236289595913	32.539	8.6372
AV08	R11	1	39.9636121519855	64.853	8.4484
AV08	R11	1	44.8012792997212	41.844	8.5178
AV08	R11	1	30.3351119533069	46.556	8.0834
AV08	R11	1	39.542635440943	50.863	8.4041
AV08	R11	1	36.7977000717109	44.21	8.6672
AV08	R11	1	40.6976304999648	50.827	7.8182
AV08	R11	1	52.6869759113026	45.57	8.5193
AV08	R11	1	48.6330133652129	51.161	7.5317
AV08	R11	1	22.0349900947446	56.942	8.514
AV08	R11	1	38.0690223609147	38.436	8.7512
AV08	R11	1	26.6710513406527	45.399	8.7552
AV08	R11	1	36.3384504080893	63.207	9.0958
AV08	R11	1	28.6319305316114	43.526	8.3653
AV08	R11	1	49.8154254615296	65.645	8.0102
AV08	R11	1	30.4945897422276	45.866	8.1662
AV08	R11	1	30.6761869691303	40.955	8.8444
AV08	R11	1	16.0996454361021	40.325	8.7332
AV08	R11	1	37.2077343456964	59.64	8.0443
AV08	R11	1	21.7712210034475	56.058	8.8718
AV08	R11	1	32.4235849508028	38.137	8.3033
AV08	R11	1	31.9451786920417	61.025	7.8378
AV08	R11	1	44.5309470134408	41.126	8.1614
AV08	R11	1	48.0237617475118	48.446	7.9816
AV08	R11	1	36.1432276262884	66.149	8.643
AV08	R11	1	18.6897873363105	73.774	7.9826
AV08	R11	1	23.4764831701327	44.801	8.9039
AV08	R11	1	37.1164675541854	41.638	8.5946
AV08	R11	1	38.2688849580489	50.783	8.7548
AV08	R11	1	41.1058800789347	45.019	7.7788
AV08	R11	1	19.1552627224048	41.482	7.6671
AV08	R11	1	40.833033117945	65.966	8.4082
AV08	R11	1	27.0615817719542	48.476	9.0807
AV08	R11	2	35.0769936973008	59.684	8.63
[truncated: 1,184 more rows]
