# Supplementary material for: Tuning dCas9's ability to block transcription enables robust, noiseless knockdown of bacterial genes
Source: Mol Syst Biol. 2018 Mar 8;14(3):e7899. doi: 10.15252/msb.20177899 (PMC5842579; doi:10.15252/msb.20177899)
Supplement: Supplementary file 10 — Source Data for Figure 7 [file MSB-14-e7899-s008.zip › SourceData_Figure_7/Readme_Source_data_for_Figure_7.txt]

(related to Fig 7)

The total fluorescence columns contain the integrated fluorescence intensities over the cell section, after background and autofluorescence subtraction and compensation for fluorescence channel leakage.
Intracellular concentration is calculated by dividing the total intensity by the area of the cell section.
