# Supplementary material for: Tuning dCas9's ability to block transcription enables robust, noiseless knockdown of bacterial genes
Source: Mol Syst Biol. 2018 Mar 8;14(3):e7899. doi: 10.15252/msb.20177899 (PMC5842579; doi:10.15252/msb.20177899)
Supplement: Supplementary file 10 — Source Data for Figure 7 [file MSB-14-e7899-s008.zip › SourceData_Figure_7/Source_data_for_Figure_7.csv]

Guide RNA for GFP	Guide RNA for RFP	Replicate	Total GFP fluorescence	Total RFP fluorescence	Cell area
C	C	B	22718.36328125	13270.466796875	7.44444465637207
C	C	B	20758.9453125	23988.7265625	8.11111068725586
C	C	B	11805.9375	10614.830078125	7.11111116409302
C	C	B	13202.9599609375	16598.533203125	7.22222232818604
C	C	B	14213.474609375	15509.349609375	7.66666650772095
C	C	B	32459	30171.17578125	11.4444446563721
C	C	B	14667.71484375	18002.484375	9.11111068725586
C	C	B	18701.55078125	20411.42578125	7.88888883590698
C	C	B	20978.125	21522.125	10.8888893127441
C	C	B	16146.0078125	16420.841796875	8.77777767181396
C	C	B	23371.75	23739.875	8.22222232818604
C	C	B	13738.125	16975.5625	6.88888883590698
C	C	B	20493.802734375	21699.951171875	7.77777767181396
C	C	B	32536.05859375	30298.412109375	15.3333330154419
C	C	B	24312.3046875	25390.203125	8
C	C	B	19091.162109375	22711.693359375	7.55555534362793
C	C	B	19552.849609375	19632.69921875	5.66666650772095
C	C	B	20064.072265625	22494.142578125	6.55555534362793
C	C	B	23513.046875	28273.15625	10.5555553436279
C	C	B	17293.4375	18441.125	6.77777767181396
C	C	B	24911.1484375	24681.86328125	8.33333301544189
C	C	B	31811.625	32133.5	8.55555534362793
C	C	B	17938.75390625	19543.44140625	10.3333330154419
C	C	B	19741.87109375	19038.73046875	7.66666650772095
C	C	B	15892.6640625	12611.87109375	5.11111116409302
C	C	B	21680.580078125	25577.06640625	5.55555534362793
C	C	B	19606.875	21104.1875	6.66666650772095
C	C	B	25680.53125	25472.78515625	6.22222232818604
C	C	B	25054.580078125	29287.6328125	11.777777671814
C	C	B	18691.12890625	20594.037109375	8.33333301544189
C	C	B	29036.599609375	34984.80078125	12
C	C	B	12909.7294921875	12457.6484375	5.88888883590698
C	C	B	27242.392578125	27607.28515625	12.222222328186
C	C	B	14279.0546875	16006.484375	7.33333349227905
C	C	B	20790.568359375	25118.01171875	6
C	C	B	21210.69921875	20317.599609375	5.88888883590698
C	C	B	20165.87890625	18793	5.66666650772095
C	C	B	21594.115234375	21159.970703125	7.55555534362793
C	C	B	15434.7998046875	18772.55078125	8.33333301544189
C	C	B	19104.765625	21823.85546875	10.1111106872559
C	C	B	19760.77734375	22401.412109375	6.11111116409302
C	C	B	24582.25	26150.61328125	5.33333349227905
C	C	B	18256.87109375	19029.564453125	8.66666698455811
C	C	B	14507.40625	19377.85546875	8.88888931274414
C	C	B	27571.65625	29595.890625	12.6666669845581
C	C	B	22416.642578125	25558.28515625	8.55555534362793
C	C	B	25218.513671875	29175.32421875	6.44444465637207
C	C	B	16595.09765625	16230.7216796875	11
C	C	B	26794.984375	22942.15625	6.66666650772095
C	C	B	26483.931640625	24121.818359375	5.33333349227905
C	C	B	26778.615234375	25234.45703125	9.88888931274414
C	C	B	17876.361328125	21595.2421875	8.88888931274414
C	C	B	26223.5234375	26157.7890625	11.777777671814
C	C	B	29301.1171875	30452.095703125	8
C	C	B	26595.48828125	28068.79296875	9.44444465637207
C	C	B	28076.306640625	27061.556640625	9.66666698455811
C	C	B	16909.4921875	14797.5830078125	7.11111116409302
C	C	B	19975.462890625	21758.234375	5.88888883590698
C	C	B	17765.962890625	20186.845703125	11.5555553436279
C	C	B	21725.080078125	23787.1484375	8.66666698455811
C	C	B	20775.6484375	20603.703125	12.4444446563721
C	C	B	14721.517578125	15720.9228515625	5.33333349227905
C	C	B	11161.4912109375	11733.4482421875	5.77777767181396
C	C	B	20649.185546875	22310.462890625	8
C	C	B	12818.1044921875	15419.154296875	8.88888931274414
C	C	B	18290.5	17342.5	5.44444465637207
C	C	B	14641.5927734375	14822.8828125	4.22222232818604
C	C	B	15190.181640625	16649.212890625	6.77777767181396
C	C	B	31255.451171875	37964.578125	10.8888893127441
C	C	B	18906.677734375	17166.7421875	11.4444446563721
C	C	B	29008.7265625	22620.544921875	9
C	C	B	29519.427734375	31499.521484375	11.777777671814
C	C	B	27434.8125	27810.25	6.11111116409302
C	C	B	29087.275390625	31500.45703125	10.222222328186
C	C	B	14366.0322265625	14195.5078125	6.66666650772095
C	C	B	21010.666015625	18741.60546875	9.11111068725586
C	C	B	28111.599609375	32648.896484375	7.77777767181396
C	C	B	21960.982421875	21585.482421875	10
C	C	B	27431.041015625	25793.541015625	10.4444446563721
C	C	B	17048.607421875	20271.916015625	9.44444465637207
C	C	B	31095.54296875	26139.171875	9.55555534362793
C	C	B	28025.068359375	30769.7265625	10.1111106872559
C	C	B	13825.375	16923.7734375	7.44444465637207
C	C	B	28585.484375	34053.53515625	7.88888883590698
C	C	B	17337.8203125	18760.150390625	7.22222232818604
C	C	B	18758.8203125	16718.265625	7.44444465637207
C	C	B	21746.392578125	22038.91015625	11.4444446563721
C	C	B	11746.75	15210.9375	7.44444465637207
C	C	B	14737.6015625	17049.45703125	8
C	C	B	23336.24609375	27900.357421875	4.66666650772095
C	C	B	38815.3125	40609.07421875	14.1111106872559
C	C	B	18473.9765625	15946.951171875	4.44444465637207
C	C	B	36584.05859375	37043.8515625	8.44444465637207
C	C	B	29583.017578125	32551.37109375	10.1111106872559
C	C	B	9197.96875	9438.65625	8.11111068725586
C	C	B	21237.275390625	21683.32421875	15.1111106872559
C	C	B	15754.4296875	18827.74609375	4.55555534362793
C	C	B	20020.595703125	19583.5703125	5.77777767181396
C	C	B	14589.8046875	13634.36328125	7.55555534362793
C	C	B	14090.54296875	15857.9443359375	8
C	C	B	23908.572265625	24495.53515625	10.8888893127441
C	C	B	29338.86328125	26014.091796875	11.1111106872559
C	C	B	17059.80078125	17253.31640625	5
C	C	B	15472.87109375	18307.056640625	4.33333349227905
C	C	B	25439.865234375	26930.673828125	10.3333330154419
C	C	B	13463.8916015625	12606.5751953125	5.88888883590698
C	C	B	20031.857421875	20295.142578125	5.33333349227905
C	C	B	13170.064453125	15646.3544921875	7.88888883590698
C	C	B	18044.25	21380.275390625	10.6666669845581
C	C	B	36075.59765625	35516.8125	11.8888893127441
C	C	B	28651.337890625	28682.533203125	9.55555534362793
C	C	B	18835.220703125	18624.44140625	11.222222328186
C	C	B	26479.728515625	26581.296875	10.222222328186
C	C	B	13632.8876953125	12970.4482421875	9.44444465637207
C	C	B	17104.341796875	17845.671875	10.777777671814
C	C	B	15607	17519.86328125	8.44444465637207
C	C	B	32135.154296875	30240.830078125	15
C	C	B	21111.833984375	25039	6.44444465637207
C	C	B	19983.5078125	18889.814453125	7.11111116409302
C	C	B	39878.15234375	35642.66796875	9.88888931274414
C	C	B	29886.5625	29832.125	10.1111106872559
C	C	B	15544.810546875	13176.8359375	6.33333349227905
C	C	B	20074.0625	19491.359375	7.33333349227905
C	C	B	23163.544921875	24002.63671875	7
C	C	B	20071.916015625	22583.19140625	5.33333349227905
C	C	B	25652.5390625	26600.26953125	9.55555534362793
C	C	B	16875.109375	21284.953125	4.44444465637207
C	C	B	14788.4658203125	17694.912109375	7.66666650772095
C	C	B	15514.15625	18412.0625	7.22222232818604
C	C	B	25188.34375	26644.125	12.3333330154419
C	C	B	19662.736328125	18947.375	10.222222328186
C	C	B	16195.5390625	18152.578125	9.55555534362793
C	C	B	21010.423828125	24007.833984375	8.11111068725586
C	C	B	28812.04296875	30829.177734375	15.3333330154419
C	C	B	13709.841796875	14340.2587890625	7.11111116409302
C	C	B	12874.98046875	12642.546875	5.66666650772095
C	C	B	17039.083984375	15217.3916015625	9
C	C	B	30005.865234375	29006.95703125	15.4444446563721
C	C	B	12666.935546875	16094.2568359375	7.11111116409302
C	C	B	19870.36328125	22911.03125	5.22222232818604
C	C	B	48686.0546875	52352.59375	18.2222213745117
C	C	B	20505.349609375	22848.525390625	8.33333301544189
C	C	B	15808.5	17237	8.33333301544189
C	C	B	27584.716796875	29771.908203125	10.1111106872559
C	C	B	27185.39453125	29510.287109375	4.44444465637207
C	C	B	13537.9033203125	15630.2900390625	3.88888883590698
C	C	B	18884.76953125	20851.26953125	10.8888893127441
C	C	B	13017.3388671875	14499.326171875	4.22222232818604
C	C	B	18078.615234375	21507.6796875	7.33333349227905
C	C	B	14038.75	16383.1669921875	6.66666650772095
C	C	B	17589.14453125	21259.580078125	9.55555534362793
C	C	B	24746.857421875	26387.96484375	6.55555534362793
C	C	B	18486.19921875	19102.82421875	9
C	C	B	17077.36328125	19431.439453125	5.55555534362793
C	C	B	17143.546875	13973.2431640625	6.11111116409302
C	C	B	13402.72265625	11823.84765625	7.66666650772095
C	C	B	23930.8671875	23552.5078125	8.55555534362793
C	C	B	21287.9453125	25440.837890625	12
C	C	B	16673.548828125	16690.041015625	10.777777671814
C	C	B	18052.416015625	20159.875	8.55555534362793
C	C	B	31019.5	30867.177734375	7.77777767181396
C	C	B	19601.0234375	19193.34765625	11.3333330154419
C	C	B	23536	24740.5	5.66666650772095
C	C	B	18647.919921875	17572.677734375	7.22222232818604
C	C	B	36258.2109375	36157.578125	8.77777767181396
C	C	B	22724.60546875	25783.60546875	7.11111116409302
C	C	B	12377.609375	12851.5078125	6.11111116409302
C	C	B	31896.98828125	36285.546875	7.88888883590698
C	C	B	18420.689453125	17329.7734375	5.44444465637207
C	C	B	22270.80078125	22670.75	13.1111106872559
C	C	B	15992.71484375	17989.828125	8.88888931274414
C	C	B	42471.8984375	47464.69140625	10
C	C	B	27125.4140625	27827.357421875	7.66666650772095
C	C	B	29577.25	28385.5	7.88888883590698
C	C	B	31099.666015625	29705	12.1111106872559
C	C	B	29206.984375	32749.9609375	9.22222232818604
C	C	B	25520.2578125	31185.00390625	10.1111106872559
C	C	B	20907.837890625	24939.607421875	7
C	C	B	12746.62890625	11413.9033203125	8.66666698455811
C	C	B	25369.36328125	28307.765625	7.88888883590698
C	C	B	14611.5458984375	17428.8984375	6.77777767181396
C	C	B	15427.68359375	15594.970703125	7.66666650772095
C	C	B	12311.86328125	13356.51171875	5.77777767181396
C	C	B	21690.681640625	25007.9921875	5.77777767181396
C	C	B	44351.9296875	43273.52734375	9.22222232818604
C	C	B	28082.775390625	28593.525390625	11.8888893127441
C	C	B	15983.5	18264.076171875	7.77777767181396
C	C	B	19490.8125	20893.6171875	3.77777767181396
C	C	B	46965.5390625	58637.0546875	15
C	C	B	38198.3984375	40046.2578125	15.4444446563721
C	C	B	26363.158203125	28033.64453125	12
C	C	B	33860.3203125	35512.6796875	11
C	C	B	18922.458984375	23464.916015625	6.44444465637207
C	C	B	17680.646484375	21762.587890625	4.55555534362793
C	C	B	22981.55859375	20380.587890625	9.44444465637207
C	C	B	24836.23046875	28190.052734375	8.33333301544189
C	C	B	18958.484375	20437.2421875	5.66666650772095
C	C	B	18282.39453125	19478.390625	7.77777767181396
C	C	B	20691.521484375	27502.857421875	5.33333349227905
C	C	B	21666.85546875	19968.451171875	10.5555553436279
C	C	B	19582.826171875	21934.26953125	7.55555534362793
C	C	B	26090.93359375	25456.486328125	10.1111106872559
C	C	B	31510.767578125	32487.640625	10.777777671814
C	C	B	20858.640625	20560.4375	10.222222328186
C	C	B	30487.984375	35188.625	12.4444446563721
C	C	B	27916.60546875	38428.203125	10.5555553436279
C	C	B	16146.9267578125	21196.078125	5.66666650772095
C	C	B	16527.75	16086.625	7
C	C	B	25043.583984375	27938.583984375	12.5555553436279
C	C	B	13094.9501953125	13606.837890625	7.11111116409302
C	C	B	10755.9482421875	12026.6376953125	6.77777767181396
C	C	B	36060.2421875	34995.703125	13.3333330154419
C	C	B	27480.11328125	29545.689453125	11
C	C	B	21249.2265625	24692.033203125	7.11111116409302
C	C	B	19595.583984375	20122.63671875	8.77777767181396
C	C	B	21118.091796875	20774.693359375	9.33333301544189
C	C	B	15102.265625	16899.83203125	6.66666650772095
C	C	B	16294.6875	16628.25	4.44444465637207
C	C	B	19799.080078125	21963.63671875	10.777777671814
C	C	B	9924.20703125	10662.103515625	6.22222232818604
C	C	B	25702.958984375	31701.853515625	6.66666650772095
C	C	B	27222.84375	33716.9296875	5.44444465637207
C	C	B	23934.958984375	27248.771484375	12.5555553436279
C	C	B	21261.7578125	21744.099609375	7.44444465637207
C	C	B	18559.21875	20926.40625	9.88888931274414
C	C	B	17162.8671875	19221.84375	8.11111068725586
C	C	B	34630.890625	38099.40625	6.77777767181396
C	C	B	11421	12735.625	5.88888883590698
C	C	B	15365.7998046875	16968.462890625	5.77777767181396
C	C	B	26604.26171875	31359.568359375	5.66666650772095
C	C	B	27175.205078125	30402.05859375	5.77777767181396
C	C	B	18939.833984375	20721.689453125	10.3333330154419
C	C	B	15845.7939453125	19888.92578125	11.3333330154419
C	C	B	19693.943359375	20983.416015625	8.33333301544189
C	C	B	19687.556640625	24461.056640625	9.33333301544189
C	C	B	15492.517578125	16062.111328125	8.11111068725586
C	C	B	48033.6328125	53134.89453125	14.6666669845581
C	C	B	24217.44140625	25221.98046875	12.5555553436279
C	C	B	28209.7578125	26783.279296875	7
C	C	B	21007.818359375	19619.5234375	6.33333349227905
C	C	B	23352.87890625	23202.474609375	4.66666650772095
C	C	B	14276.849609375	15273.8525390625	7
C	C	B	21351.5	23234.5	11.1111106872559
C	C	B	16451.544921875	17008.7265625	4.88888883590698
C	C	B	17933.23828125	21172.77734375	7.77777767181396
C	C	B	14633.9833984375	15403.7578125	6.66666650772095
C	C	B	19861.5625	24711.5625	7.44444465637207
C	C	B	34606.26953125	36300.6484375	10
C	C	B	23234.642578125	27247.62109375	5.22222232818604
C	C	B	28463.462890625	29795.103515625	11.777777671814
C	C	B	30354.080078125	31032.462890625	9.55555534362793
C	C	B	21099.90234375	21487.76953125	10.3333330154419
C	C	B	11030.34375	11937.4287109375	6.22222232818604
C	C	B	26917.4453125	29729.22265625	11.4444446563721
C	C	B	18720.4609375	20559.294921875	5.88888883590698
C	C	B	32296.546875	31987.64453125	10.8888893127441
C	C	B	29321.6796875	35615.890625	13
C	C	B	21497.880859375	20326.033203125	12.222222328186
C	C	B	12671.1123046875	16202.0126953125	7.66666650772095
C	C	B	17407.71484375	20221.2578125	8.33333301544189
C	C	B	25261.01171875	31866.42578125	10.1111106872559
C	C	B	14441.9150390625	13535.2255859375	7
C	C	B	18127.625	19334.3125	6.44444465637207
C	C	B	15973.7158203125	15360.375	8.44444465637207
C	C	B	16081.5625	17049.19921875	4.66666650772095
C	C	B	27771.580078125	32907.9296875	7.66666650772095
C	C	B	19489.78125	25689.4375	8.66666698455811
C	C	B	16267.337890625	23401.4375	7.88888883590698
C	C	B	26864.203125	32709.34765625	5.88888883590698
C	C	B	33330.546875	25572.7265625	8.77777767181396
C	C	B	22506.580078125	21805.43359375	9.22222232818604
C	C	B	17086.56640625	18826.94140625	6.33333349227905
C	C	B	31728.474609375	29446.599609375	9.66666698455811
C	C	B	14080.5	12612.5	10.4444446563721
C	C	B	18671.2421875	20659.88671875	9.55555534362793
C	C	B	24643.62890625	28294.71875	9.44444465637207
C	C	B	20865.76171875	21738.38671875	11.3333330154419
C	C	B	14088.099609375	14688	7.44444465637207
C	C	B	16041.97265625	18006.85546875	11.1111106872559
C	C	B	28483.3125	34361.4375	9.66666698455811
C	C	B	15835.5625	16123.671875	6.22222232818604
C	C	B	16115.6396484375	17823.1328125	8.44444465637207
C	C	B	17258.416015625	15627.1943359375	5.44444465637207
C	C	B	16806.73046875	16701.98046875	7.88888883590698
C	C	B	22330.189453125	32120.431640625	11.222222328186
C	C	B	19724.294921875	19388.88671875	8.22222232818604
C	C	B	12401.099609375	13490.5498046875	7.55555534362793
C	C	B	18069.2890625	21707.046875	8.33333301544189
C	C	B	15152.3544921875	18239.2578125	7.22222232818604
C	C	B	11533.171875	12525.734375	6.66666650772095
C	C	B	34509.80078125	26627.783203125	11.777777671814
C	C	B	31345.029296875	28648.294921875	12.1111106872559
C	C	B	16687.318359375	16975.9765625	9
C	C	B	29126.6328125	31017.71875	5
C	C	B	18907.8671875	19467.1328125	9
C	C	B	15261.5751953125	15356.5751953125	8.11111068725586
C	C	B	13280.36328125	14688.0078125	6.66666650772095
C	C	B	19752.453125	19504.2421875	9.22222232818604
C	C	B	21969.798828125	18943.84765625	6.88888883590698
C	C	B	35443.203125	36337.546875	10.222222328186
C	C	B	15582.6484375	15040.138671875	8
C	C	B	19817.23828125	20318.572265625	6
C	C	B	34837.5234375	33301.80078125	11.5555553436279
C	C	B	23283.970703125	24645.9765625	11.222222328186
C	C	B	15092.78125	16572.71875	7.88888883590698
C	C	B	25242.041015625	29782.166015625	9.44444465637207
C	C	B	22288.306640625	21215.318359375	10.3333330154419
C	C	B	20759.70703125	21801.62109375	10.222222328186
C	C	B	10507.54296875	9961.6806640625	4.22222232818604
C	C	B	15636.2900390625	17377.38671875	7.77777767181396
C	C	B	24443.16015625	25954.529296875	7.22222232818604
C	C	B	9011.2587890625	10382.103515625	6.33333349227905
C	C	B	17514.7109375	24037.640625	8.22222232818604
C	C	B	18220.51171875	21458.6953125	5.22222232818604
C	C	B	15815.36328125	17107.091796875	7
C	C	B	18892.5	17417.9296875	4.22222232818604
C	C	B	17515.66015625	20655.9375	3.44444441795349
C	C	B	19070.15234375	19058.484375	9.77777767181396
C	C	B	15221.275390625	15429.79296875	7.33333349227905
C	C	B	32102.28515625	27653.86328125	12.5555553436279
C	C	B	11585.625	11799.125	3.88888883590698
C	C	B	29365.072265625	35032.875	11.5555553436279
C	C	B	24552.673828125	22146.111328125	9.22222232818604
C	C	B	29403.28515625	33174.3984375	8.66666698455811
C	C	B	25708.544921875	27343.833984375	9.44444465637207
C	C	B	10812.724609375	10359.224609375	6
C	C	B	31840.158203125	28490.408203125	11.4444446563721
C	C	B	21097.3046875	23358.69921875	7.77777767181396
C	C	B	22599.8125	24167.58984375	5.88888883590698
C	C	B	19969.01171875	19783.212890625	7.77777767181396
C	C	B	20281.75	16684	10.777777671814
C	C	B	17998.8828125	21204.5078125	9
C	C	B	16080.0078125	17816.765625	9.55555534362793
C	C	B	18327.369140625	18725.369140625	7.22222232818604
C	C	B	14390.662109375	17988.8671875	8.22222232818604
C	C	B	15866	16562.87109375	7.44444465637207
C	C	B	21422.4140625	20594.478515625	12.5555553436279
C	C	B	13731.12109375	15774.8935546875	8.33333301544189
C	C	B	19456.4921875	19961.3984375	12.4444446563721
C	C	B	13657.2587890625	11898.853515625	8
C	C	B	21038.423828125	19516.798828125	6.55555534362793
C	C	B	14348.49609375	13553.17578125	8.66666698455811
C	C	B	28272.654296875	28772.970703125	11.222222328186
C	C	B	16522.73828125	17425.037109375	5.22222232818604
C	C	B	32258.357421875	38832.9296875	10.4444446563721
C	C	B	14441.0546875	14847.921875	9.44444465637207
C	C	B	15008.1474609375	16815.294921875	7.77777767181396
C	C	B	18431.12890625	21289.8203125	9
C	C	B	19635.142578125	22578.107421875	6.66666650772095
C	C	B	25086.806640625	25695.826171875	6.55555534362793
C	C	B	31087.25	30825.599609375	15.4444446563721
C	C	B	17983.533203125	20156.599609375	7.88888883590698
C	C	B	9366.87109375	9344.3544921875	8.33333301544189
C	C	B	19466.3359375	21197.5859375	14.222222328186
C	C	B	17795.947265625	18932.78515625	5.77777767181396
C	C	B	17801.306640625	18786.22265625	10
C	C	B	27323.494140625	31126.046875	13.222222328186
C	C	B	25724.849609375	30361.849609375	14.1111106872559
C	C	B	16042.423828125	17924.833984375	5.55555534362793
C	C	B	13224.3427734375	15710.560546875	5
C	C	B	13564.00390625	15440.359375	7.11111116409302
C	C	B	15416.9169921875	15310.6669921875	8
C	C	B	16910.3046875	16007.09765625	6.11111116409302
C	C	B	42016.859375	36014.53125	17.5555553436279
C	C	B	17559.484375	16298.4453125	5.77777767181396
C	C	B	15639.7265625	15638.3203125	9.22222232818604
C	C	B	22546.25	20519.427734375	13.222222328186
C	C	B	20554.94140625	24085.5234375	5.22222232818604
C	C	B	13195.837890625	12494.3125	10.1111106872559
C	C	B	18784.060546875	22818.158203125	11
C	C	B	14976.14453125	19367.828125	5.66666650772095
C	C	B	18150	15378.125	4.66666650772095
C	C	B	25620.2265625	28791.0078125	12.222222328186
C	C	B	15102.25	13394	7.88888883590698
C	C	B	22091.15234375	22382.763671875	7.77777767181396
C	C	B	30932.224609375	28477.025390625	10.8888893127441
C	C	B	14380.986328125	14145.84375	7.33333349227905
C	C	B	32455.099609375	31670.349609375	11.5555553436279
C	C	B	19916.818359375	21341.673828125	8.55555534362793
C	C	B	28200.52734375	33311.25	11.4444446563721
C	C	B	20880.40625	25481.875	10.1111106872559
C	C	B	28238.16015625	26590.33984375	9.88888931274414
C	C	B	27915.642578125	28313.919921875	5.55555534362793
C	C	B	21226.78125	20573.59375	9.66666698455811
C	C	B	23169.73828125	23708.63671875	8.66666698455811
C	C	B	28709.330078125	30107.734375	11
C	C	B	27370.275390625	31833.5546875	9.11111068725586
C	C	B	23740.109375	25977.791015625	11.8888893127441
C	C	B	19916.232421875	22830.93359375	6.44444465637207
C	C	B	13273.302734375	13621.484375	5.88888883590698
C	C	B	28721.28515625	26996.357421875	14.8888893127441
C	C	B	17235.05859375	16377.4482421875	7.88888883590698
C	C	B	23538.314453125	24276.685546875	10.8888893127441
C	C	B	14918.5517578125	16905.7578125	8.44444465637207
C	C	B	41273.625	46728.75	13
C	C	B	14978	13538.5	8.33333301544189
C	C	B	23428.134765625	27164.23046875	9.44444465637207
C	C	B	23861.6484375	25911.765625	7.55555534362793
C	C	B	21681.201171875	22147.78125	6.88888883590698
C	C	B	18237.419921875	18553.0078125	8
C	C	B	22136.21875	26228.4609375	8.33333301544189
C	C	B	21923.580078125	22092.806640625	12.777777671814
C	C	B	19623.44921875	19873.4609375	7.66666650772095
C	C	B	16638.0234375	16926.640625	6.88888883590698
C	C	B	20053.923828125	20497.31640625	9.22222232818604
C	C	B	27758.2578125	29208.3828125	7.66666650772095
C	C	B	32752.54296875	33094.15625	14.222222328186
C	C	B	12485.3359375	12809.2734375	6.66666650772095
C	C	B	24899.197265625	28087.509765625	7.77777767181396
C	C	B	27578.482421875	29540.125	7.55555534362793
C	C	B	21794.841796875	19326.7265625	14.5555553436279
C	C	B	32533.296875	30191.21875	10.5555553436279
C	C	B	15620.75	22728.59375	8
C	C	B	17237.9921875	19744.435546875	9
C	C	B	18436.263671875	18781.990234375	5.33333349227905
C	C	B	20060.0859375	19586.625	8
C	C	B	32406.220703125	32160.7421875	15.4444446563721
C	C	B	21696.052734375	22698.578125	7.77777767181396
C	C	B	25867.384765625	25122.357421875	9.55555534362793
C	C	B	19788.287109375	24834.765625	7.77777767181396
C	C	B	29576.396484375	32795.3984375	10.3333330154419
C	C	B	14999.7724609375	15977.431640625	8.33333301544189
C	C	B	28279.453125	32819.5	10.8888893127441
C	C	B	28355.8671875	30842.75390625	11.8888893127441
C	C	B	12339.818359375	13097.298828125	6.66666650772095
C	C	B	18137.78125	19830.65625	4.55555534362793
C	C	B	8729.9833984375	11917.37109375	6.88888883590698
C	C	B	19776.54296875	24128.185546875	11.777777671814
C	C	B	18280.662109375	21588.791015625	6.55555534362793
C	C	B	14186.474609375	16269.6337890625	7.33333349227905
C	C	B	29043.2109375	34646.0390625	13.3333330154419
C	C	B	28489.171875	23362.328125	7.77777767181396
C	C	B	14722.375	18986.2578125	8
C	C	B	19590.947265625	21471.404296875	9.77777767181396
C	C	B	23074.490234375	25616.740234375	8.33333301544189
C	C	B	23066.1875	23843.1875	13.5555553436279
C	C	B	17922.966796875	18673.38671875	8.88888931274414
C	C	B	29728.65234375	30272.572265625	8.77777767181396
C	C	B	30613.333984375	27177.111328125	12.5555553436279
C	C	B	24430.306640625	25649.2265625	10.4444446563721
C	C	B	16278.2724609375	22082.30078125	6.33333349227905
C	C	B	13230.4716796875	15944.0146484375	3.77777767181396
C	C	B	17450.875	19474.875	7.77777767181396
C	C	B	33057.33203125	33863.33203125	14.5555553436279
C	C	B	21368.21875	25580.75	4.44444465637207
C	C	B	45903.0625	51244.54296875	10.6666669845581
C	C	B	21359.724609375	23009.67578125	5.66666650772095
C	C	B	36467.375	32077.30859375	12.222222328186
C	C	B	27701.5078125	27052.25390625	9.77777767181396
C	C	B	31447.14453125	28663.03125	11.5555553436279
C	C	B	18722.01171875	20060.158203125	7.66666650772095
C	C	B	13731.935546875	15662.107421875	8.11111068725586
C	C	B	15896.75	17452.875	6.88888883590698
C	C	B	28181	28506.875	8.44444465637207
C	C	B	11921.3984375	12403.78515625	6.55555534362793
C	C	B	23738.404296875	27200.650390625	6
C	C	B	14049.7001953125	15954.875	5.77777767181396
C	C	B	16025.2353515625	17660.587890625	8
C	C	B	16257.75	19040.958984375	7
C	C	B	31034.5859375	33862.66015625	9.44444465637207
C	C	B	16652.68359375	17929.06640625	7.88888883590698
C	C	B	27681.923828125	27887.330078125	8.88888931274414
C	C	B	13281.6064453125	16842.673828125	6.55555534362793
C	C	B	15439.2333984375	16079.1337890625	7.77777767181396
C	C	B	20786.5	24770.5	6.11111116409302
C	C	B	29028.02734375	27788.09375	7.22222232818604
C	C	B	27728.279296875	29763.3125	8.55555534362793
C	C	B	40266.421875	46819.53515625	13.1111106872559
C	C	B	7836.21435546875	7116.23193359375	6
C	C	B	25846.0546875	29907.0546875	8.33333301544189
C	C	B	16312.849609375	13263.099609375	6.77777767181396
C	C	B	18096.142578125	19634.9921875	7.55555534362793
C	C	B	27141.228515625	26460.70703125	10.1111106872559
C	C	B	9998.5341796875	11539.6728515625	6.55555534362793
C	C	B	19436.603515625	18474.396484375	11.6666669845581
C	C	B	18058.796875	21848.9375	8.11111068725586
C	C	B	13216.67578125	12827.734375	4
C	C	B	31864.7421875	36989.4140625	10.1111106872559
C	C	B	16722.892578125	19289.583984375	8.11111068725586
C	C	B	31192.37890625	36057.59375	14.6666669845581
C	C	B	11578.25390625	14609.4833984375	6.11111116409302
C	C	B	26101.203125	25785.4375	9.22222232818604
C	C	B	14833.328125	16201.0859375	4.22222232818604
C	C	B	15116.826171875	18812.9609375	4.77777767181396
C	C	B	20911.666015625	21287.125	10.5555553436279
C	C	B	22628.43359375	23008.015625	8.11111068725586
C	C	B	9818.1337890625	11256.400390625	6.22222232818604
C	C	B	17887	21406.95703125	7.66666650772095
C	C	B	14732.421875	16752.0390625	9.11111068725586
C	C	B	31187.970703125	25385.82421875	12.1111106872559
C	C	B	22028.333984375	22766.666015625	12.1111106872559
C	C	B	18783.75	23201.6171875	8.44444465637207
C	C	B	29962.046875	31645.341796875	12.777777671814
C	C	B	22327.396484375	23153.162109375	6
C	C	B	15672.625	15983.5830078125	7.44444465637207
C	C	B	27805.21875	26846.34375	12.6666669845581
C	C	B	28708.44140625	29292.73046875	12
C	C	B	14696.970703125	15764.162109375	8.44444465637207
C	C	B	15696.9716796875	18031.04296875	9.66666698455811
C	C	B	20971.30859375	22423.044921875	10.1111106872559
C	C	B	12871.2099609375	12674.6728515625	4.55555534362793
C	C	B	16257.0078125	17822.783203125	7.33333349227905
C	C	B	17708.474609375	19437.37890625	9.11111068725586
C	C	B	11441.966796875	11451.94140625	6.55555534362793
C	C	B	21485.5	25651.15625	9.88888931274414
C	C	B	18347.12890625	20380.28515625	7.55555534362793
C	C	B	10622.6689453125	12579.51171875	4.11111116409302
C	C	B	17616.455078125	21857.455078125	8.66666698455811
C	C	B	17539.599609375	20899.54296875	5.33333349227905
C	C	B	19316.306640625	22794.966796875	3.66666674613953
C	C	B	31242.9375	30824.4375	12.4444446563721
C	C	B	29347.078125	25629.630859375	15.3333330154419
C	C	B	19900.8515625	21424.0078125	8.44444465637207
C	C	B	14450.06640625	14468.599609375	4.77777767181396
C	C	B	15909.529296875	17170.765625	10.3333330154419
C	C	B	17964.3828125	19306.353515625	6.66666650772095
C	C	B	31260.30078125	29173.599609375	11.8888893127441
C	C	B	13987	13201.0693359375	7.44444465637207
C	C	B	29053.845703125	30141.76953125	13.4444446563721
C	C	B	22859.96484375	25864.822265625	11.4444446563721
C	C	B	19054.119140625	17421.0703125	5.22222232818604
C	C	B	21671.271484375	20998.625	6.44444465637207
C	C	B	13654.5458984375	13678.2724609375	6.66666650772095
C	C	B	17242.06640625	18045.265625	9.44444465637207
C	C	B	15603.4482421875	17430.53515625	10.6666669845581
C	C	B	20021.36328125	21006.794921875	12
C	C	B	31068.908203125	39136.91015625	12.3333330154419
C	C	B	18727.85546875	22999	9
C	C	B	16412.919921875	17194.982421875	7.44444465637207
C	C	B	14908.2119140625	16321	5.22222232818604
C	C	B	23214.25	21239.75	9.22222232818604
C	C	B	23010.46875	22461.59375	11.4444446563721
C	C	B	18810.822265625	17779.193359375	7.44444465637207
C	C	B	12207.400390625	14145.2001953125	7.22222232818604
C	C	B	23475.169921875	23132.7578125	13.777777671814
C	C	B	17812.125	18769.5	6.55555534362793
C	C	B	21439.8125	23393.8125	11.1111106872559
C	C	B	29321.064453125	27581.470703125	11.3333330154419
C	C	B	15594.6611328125	17471.451171875	6.22222232818604
C	C	B	19911.076171875	20817.60546875	9.88888931274414
C	C	B	18985.984375	19053.287109375	6.22222232818604
C	C	B	17847.837890625	19466.791015625	6.66666650772095
C	C	B	15973.375	17523.666015625	6.22222232818604
C	C	B	23021.26171875	20528.193359375	11.5555553436279
C	C	B	33749.13671875	37793.24609375	10.8888893127441
C	C	B	10900.322265625	12647.4033203125	6
C	C	B	20714.353515625	20790.646484375	8.77777767181396
C	C	B	14601.064453125	14046.890625	8.22222232818604
C	C	B	23046.6015625	22044.830078125	9.55555534362793
C	C	B	11570.7392578125	11105.8125	7.33333349227905
C	C	B	16999.61328125	17513.837890625	6.77777767181396
C	C	B	14447.359375	14547.44921875	8
C	C	B	27827.888671875	28732.9453125	10.1111106872559
C	C	B	15312.8251953125	14617.1748046875	8.22222232818604
C	C	B	14795.87109375	15099.4921875	6.44444465637207
C	C	B	19528.666015625	19595.625	11.777777671814
C	C	B	14004.7333984375	13420.466796875	7.55555534362793
C	C	B	27016.1328125	28855.5390625	10.222222328186
C	C	B	26782.435546875	25499.400390625	9.22222232818604
C	C	B	12562.234375	16265.9296875	7.22222232818604
C	C	B	19590.384765625	19754.28125	6.11111116409302
C	C	B	35564.12890625	38817.0546875	8.33333301544189
C	C	B	15077.6923828125	17615.580078125	7.22222232818604
C	C	B	23292.646484375	24581.544921875	5
C	C	B	14748.38671875	14610.86328125	6.44444465637207
C	C	B	17110.1796875	18961.767578125	6
C	C	B	19560.79296875	17837.75390625	8.11111068725586
C	C	B	21645.73046875	21857.947265625	7.11111116409302
C	C	B	26232.5	31727.896484375	11.1111106872559
C	C	B	43352.80078125	47476.53515625	15.222222328186
C	C	B	19521.5	19194	10.777777671814
C	C	B	18628.7421875	18864.283203125	6
C	C	B	21436.0625	21015.26171875	6.55555534362793
C	C	B	33043.8828125	33637.515625	12.777777671814
C	C	B	16274.6162109375	16476.283203125	5
C	C	B	18377.328125	18809.103515625	7.33333349227905
C	C	B	17414.056640625	19732.068359375	7.77777767181396
C	C	B	28928.27734375	27146.390625	10.222222328186
C	C	B	14216.490234375	12749.25	9.88888931274414
C	C	B	16007.2548828125	17327.1875	8.22222232818604
C	C	B	16821.203125	14187.421875	7.33333349227905
C	C	B	14558.25	16587.8515625	5.55555534362793
C	C	B	26936.9140625	24275.80078125	6.55555534362793
C	C	B	15112.888671875	19653.4453125	5.88888883590698
C	C	B	14990.90234375	14029.78515625	8.66666698455811
C	C	B	18428.111328125	19985.208984375	11.8888893127441
C	C	B	24968.599609375	25898.625	9.11111068725586
C	C	B	12844.595703125	14570.720703125	6.66666650772095
C	C	B	16390.8984375	18818.2890625	7.66666650772095
C	C	B	22657.318359375	28089.181640625	12.8888893127441
C	C	B	13858.73828125	14878.1171875	8.88888931274414
C	C	B	24627.09375	24969.1875	4.88888883590698
C	C	B	13199.923828125	14023.5	7.33333349227905
C	C	B	23897.96484375	26813.96484375	11.222222328186
C	C	B	14729.1474609375	15704.1708984375	5.55555534362793
C	C	B	26718.28125	28434.90625	14.3333330154419
C	C	B	25340.03125	26918.9375	11.222222328186
C	C	B	11260.87109375	10481.50390625	7.22222232818604
C	C	B	18361.310546875	19628.2578125	8
C	C	B	22013.087890625	19836.44140625	7.55555534362793
C	C	B	17982.341796875	18669.205078125	5
C	C	B	10366.732421875	11830.3173828125	6.77777767181396
C	C	B	30126.10546875	29867.841796875	8.22222232818604
C	C	B	26417.970703125	25793.814453125	9.11111068725586
C	C	B	17672.515625	15516.2353515625	6.44444465637207
C	C	B	17097.080078125	15221.3544921875	10.3333330154419
C	C	B	14495.0302734375	15795.9013671875	6.55555534362793
C	C	B	19409.52734375	18993.11328125	5.55555534362793
C	C	B	25703.455078125	25792.7265625	8.88888931274414
C	C	B	21009.62109375	23144.96875	7.77777767181396
C	C	B	25365.015625	24597.2109375	6.55555534362793
C	C	B	32219.9609375	32407.58203125	8.11111068725586
C	C	B	19958.609375	22408.0078125	7.88888883590698
C	C	B	32551.34375	29396.54296875	12.3333330154419
C	C	B	15051.7275390625	14920.6328125	6.44444465637207
C	C	B	16093.8369140625	16915.6484375	8.44444465637207
C	C	B	30767.30078125	28683.8828125	8.44444465637207
C	C	B	19065.783203125	18032.923828125	4.77777767181396
C	C	B	21624.75	18259.375	4.55555534362793
C	C	B	14687.8359375	14500.671875	7.77777767181396
C	C	B	16283.3671875	19551.0390625	6.44444465637207
C	C	B	28832	30115.892578125	9.44444465637207
C	C	B	14979	14280.5810546875	4.22222232818604
C	C	B	34069.015625	29217.765625	8.33333301544189
C	C	B	14841.2109375	14388.521484375	7.66666650772095
C	C	B	18520.482421875	23515.9296875	5.77777767181396
C	C	B	17549.5	17208	7.77777767181396
C	C	B	16773.32421875	18036.025390625	6.55555534362793
C	C	B	25592.62109375	22660.89453125	13.8888893127441
C	C	B	13205.25	12956.625	7.22222232818604
C	C	B	21486.11328125	21528.8046875	10.777777671814
C	C	B	19727.37890625	18712.40625	7.33333349227905
C	C	B	36368.15625	31548.8828125	9.22222232818604
C	C	B	19533.8828125	19064.587890625	6
C	C	B	15968.0263671875	22891.50390625	6.77777767181396
C	C	B	12582.00390625	12572.55078125	5
C	C	B	19485.486328125	21748.892578125	10.5555553436279
C	C	B	15588.9501953125	15062.0625	7.66666650772095
C	C	B	26611.2421875	26396.9921875	5.88888883590698
C	C	B	27415.685546875	30777.5234375	9.33333301544189
C	C	B	25974.76953125	28917.740234375	13.4444446563721
C	C	B	24122.359375	23451.552734375	6.55555534362793
C	C	B	22749.416015625	23436.55078125	5.77777767181396
C	C	B	32172.2734375	31178.177734375	8.11111068725586
C	C	B	18971.703125	20820.92578125	6.55555534362793
C	C	B	14958.4013671875	17232.34375	3.88888883590698
C	C	B	26119.25	27321.25	10.3333330154419
C	C	B	19052.677734375	20821.912109375	12.222222328186
C	C	B	29462.447265625	31350.083984375	9.11111068725586
C	C	B	34493.3828125	34800.14453125	13.3333330154419
C	C	B	31855.75	27369.5625	10.777777671814
C	C	B	15149.1455078125	18120.4921875	8
C	C	B	15663.6796875	15577.546875	8.66666698455811
C	C	B	23939.822265625	28682.978515625	5.88888883590698
C	C	B	20265.3125	21919.125	9.44444465637207
C	C	B	17486.591796875	21595.794921875	5.77777767181396
C	C	B	22708.828125	22809.1796875	8.22222232818604
C	C	B	18880.9453125	17079.2734375	8.66666698455811
C	C	B	8425	8239.2001953125	6.22222232818604
C	C	B	25039.666015625	26975.927734375	9.33333301544189
C	C	B	12430.8037109375	14731.2548828125	6.77777767181396
C	C	B	19444.4375	19979.0625	4.77777767181396
C	C	B	17239.013671875	19079.953125	7.33333349227905
C	C	B	26165.5625	31026.15234375	8.22222232818604
C	C	B	21912.896484375	19601.759765625	7.22222232818604
C	C	B	13395.328125	17888.41796875	6
C	C	B	25227.333984375	24486.7734375	10.1111106872559
C	C	B	16212.546875	18152.78125	9.22222232818604
C	C	B	26693.328125	28693.138671875	10.8888893127441
C	C	B	26539.341796875	24367.2265625	11
C	C	B	22460.416015625	23749.384765625	3.88888883590698
C	C	B	25566.95703125	25012.62890625	6.77777767181396
C	C	B	22093.048828125	21289.2578125	7.66666650772095
C	C	B	11329.2998046875	10400	3.66666674613953
C	C	B	16091.7802734375	17958.576171875	6.33333349227905
C	C	B	13995.6162109375	15267.716796875	6.66666650772095
C	C	B	20091.677734375	21234.712890625	6.44444465637207
C	C	B	28943.046875	29391.365234375	12.222222328186
C	C	B	25918.2421875	26949.87890625	4.88888883590698
C	C	B	19953	20418	5.33333349227905
C	C	B	8267.6337890625	7663.90966796875	6.44444465637207
C	C	B	20483.771484375	19119.1796875	7.66666650772095
C	C	B	32823.60546875	30032.86328125	14.8888893127441
C	C	B	14085.7958984375	13740.4091796875	8.22222232818604
C	C	B	29730.515625	34295.5625	11.6666669845581
C	C	B	28379.3125	30764.083984375	9.44444465637207
C	C	B	16524.40234375	19608.88671875	7.66666650772095
C	C	B	17416.0078125	17550.693359375	6.55555534362793
C	C	B	17088.029296875	18850.80078125	10.222222328186
C	C	B	37020.4609375	36062.13671875	10.3333330154419
C	C	B	12955.0625	14411.1875	6.77777767181396
C	C	B	15516.2255859375	18926.466796875	6.88888883590698
C	C	B	26477.697265625	32656.576171875	5.66666650772095
C	C	B	20291.87890625	19054.810546875	8.77777767181396
C	C	B	28901.208984375	30176.708984375	10.222222328186
C	C	B	13734.5	15742.40625	7
C	C	B	38006.4140625	40260.1953125	13.1111106872559
C	C	B	28791.9375	33818.0625	11.6666669845581
C	C	B	16150.11328125	18361.68359375	8
C	C	B	16931.65625	14876.75	6.55555534362793
C	C	B	28907.80078125	31117.400390625	9.22222232818604
C	C	B	17210.423828125	19125.955078125	11.6666669845581
C	C	B	25072.884765625	28409.341796875	12.6666669845581
C	C	B	15097.0263671875	20586.169921875	12.6666669845581
C	C	B	26750.658203125	26950.7734375	10
C	C	B	20555.537109375	17730.775390625	12.4444446563721
C	C	B	34943.33984375	36991.59375	11.6666669845581
C	C	B	37973.14453125	39635.46875	21
C	C	B	27794.55859375	28674.1328125	7.44444465637207
C	C	B	23028.6171875	19193.42578125	13.777777671814
C	C	B	25922.25	22913.662109375	6.33333349227905
C	C	B	16276.765625	17850.015625	9.88888931274414
C	C	B	24084.583984375	25802.865234375	11.222222328186
C	C	B	26394.837890625	31031.818359375	14
C	C	B	12756.0166015625	13408.5498046875	7.11111116409302
C	C	B	31531.572265625	31433.302734375	10.1111106872559
C	C	B	18423.96484375	18541.56640625	9.77777767181396
C	C	B	12071.197265625	12867.3349609375	5.11111116409302
C	C	B	13871.2744140625	17833.291015625	7.77777767181396
C	C	B	25948.91796875	26241.078125	11.6666669845581
C	C	B	18437.591796875	17380.408203125	7.33333349227905
C	C	B	29275.568359375	30414.17578125	16.7777786254883
C	C	B	18281.712890625	17912.71875	9.44444465637207
C	C	B	14459.3916015625	16366.8828125	5
C	C	B	15569	19293.5	6
C	C	B	16843.2421875	16927.08984375	9
C	C	B	17689.013671875	20248.21484375	6.77777767181396
C	C	B	14350.125	16238.3984375	6.77777767181396
C	C	B	9062.7587890625	8885.83203125	6.55555534362793
C	C	B	31074.14453125	30895.564453125	7.44444465637207
C	C	B	14729.5166015625	14755.451171875	8.33333301544189
C	C	B	16886.96875	16603.818359375	8.22222232818604
C	C	B	21253	26527	8.11111068725586
C	C	B	18453.32421875	24207.150390625	11
C	C	B	34710.20703125	29989.587890625	9.44444465637207
C	C	B	30865.3125	33035.78125	10.5555553436279
C	C	B	13394.21875	14362.75	5.77777767181396
C	C	B	14304.693359375	17045.35546875	5.77777767181396
C	C	B	18402.5546875	20000.43359375	10.222222328186
C	C	B	22988.64453125	21842.580078125	8.88888931274414
C	C	B	22990.9375	21418.513671875	8.77777767181396
C	C	B	34271.4375	37463.44140625	14.6666669845581
C	C	B	23882.93359375	24427.23046875	12.1111106872559
C	C	B	14864.220703125	17286.8671875	6.66666650772095
C	C	B	16145.6669921875	17296.302734375	6.44444465637207
C	C	B	13109.4140625	13067.6552734375	7.22222232818604
C	C	B	20970.21875	24368.427734375	7.33333349227905
C	C	B	13566.8125	14934.8203125	8
C	C	B	14173.5078125	15141.943359375	6.11111116409302
C	C	B	12714.02734375	16358.84765625	6.33333349227905
C	C	B	11836.3583984375	13555.61328125	7.11111116409302
C	C	B	17558.61328125	20016.548828125	9
C	C	B	12260.2080078125	13760.9208984375	6.66666650772095
C	C	B	30213.333984375	28362.12109375	9.22222232818604
C	C	B	16802.080078125	22058.5390625	9
C	C	B	17226.791015625	17722.662109375	7.44444465637207
C	C	B	32083.40234375	31247.693359375	11.777777671814
C	C	B	35446.78515625	34369.078125	11.222222328186
C	C	B	12742.1630859375	11339.5068359375	4.88888883590698
C	C	B	18174.673828125	21708.37890625	5.55555534362793
C	C	B	20266.7421875	22127.548828125	6.22222232818604
C	C	B	10118.29296875	9115.29296875	6.11111116409302
C	C	B	23461.171875	24130.236328125	12
C	C	B	17966.287109375	20755.044921875	8.44444465637207
C	C	B	23168.0625	21008.4375	11
C	C	B	23204.333984375	23831.91015625	7.11111116409302
C	C	B	18472.359375	22587.962890625	9.33333301544189
C	C	B	35069.796875	34713.13671875	13.222222328186
C	C	B	12280.88671875	14944.61328125	6.66666650772095
C	C	B	11836.275390625	12643.775390625	6.55555534362793
C	C	B	22065.21484375	21472.4453125	9.22222232818604
C	C	B	19720.3671875	21680.421875	10.5555553436279
C	C	B	26207.455078125	28648.810546875	12.6666669845581
C	C	B	12653.2236328125	14661.0625	5.66666650772095
C	C	B	17135.72265625	21132.30859375	7.22222232818604
C	C	B	24030.146484375	25096.5	14.222222328186
C	C	B	17494.5	20180.5	10.3333330154419
C	C	B	16545.8671875	18651.0546875	6.66666650772095
C	C	B	19939.802734375	20768.984375	9
C	C	B	29882.916015625	32525.373046875	5.33333349227905
C	C	B	13267.875	18402.46875	9
C	C	B	20324	20034.015625	7.77777767181396
C	C	B	29667.099609375	33748.03515625	9.44444465637207
C	C	B	13830.5	15857.375	7.44444465637207
C	C	B	17474.416015625	16712.8828125	5.88888883590698
C	C	B	13119.5	15834.9052734375	7.66666650772095
C	C	B	19052.455078125	22007.966796875	7.33333349227905
C	C	B	13846.2578125	17191.57421875	6.22222232818604
C	C	B	34540.30078125	34021.05078125	11.1111106872559
C	C	B	25028.51953125	27587.15625	9.66666698455811
C	C	B	16939.794921875	21631.205078125	9.44444465637207
C	C	B	17696.13671875	21673.455078125	7.11111116409302
C	C	B	14133.86328125	16943.681640625	6.66666650772095
C	C	B	20902.1484375	20591.841796875	9.55555534362793
C	C	B	30068.15234375	30311.375	8.11111068725586
C	C	B	19355.931640625	20171.205078125	5.33333349227905
C	C	B	15821.896484375	17357.611328125	7.22222232818604
C	C	B	15444.3515625	15880.703125	3.11111116409302
C	C	B	24570.220703125	21441.912109375	12.777777671814
C	C	B	18715.673828125	23468.310546875	5.88888883590698
C	C	B	16244.6416015625	17700.908203125	8.55555534362793
C	C	B	23274.896484375	25614.021484375	8.33333301544189
C	C	B	14934.8388671875	16611.515625	8.22222232818604
C	C	B	21080.4765625	23736.875	10.3333330154419
C	C	B	18321.0625	19598.9375	6.44444465637207
C	C	B	17657.25390625	19603.9453125	5.66666650772095
C	C	B	21815.1640625	24794.927734375	8
C	C	B	45637.375	50749.4375	16.8888893127441
C	C	B	17170.9765625	19651.7265625	8.22222232818604
C	C	B	12311.3671875	13515.462890625	4
C	C	B	16734.224609375	20939.17578125	5.66666650772095
C	C	B	20809.22265625	17857.9609375	12
C	C	B	23848.15625	26365.50390625	9.22222232818604
C	C	B	14804.875	15567.265625	6.77777767181396
C	C	B	17664.3125	20581.25	8.66666698455811
C	C	B	25729.857421875	23481.427734375	10.4444446563721
C	C	B	25640.4765625	25422.0078125	9.55555534362793
C	C	B	10372.318359375	11739.6416015625	5.77777767181396
C	C	B	17579	18218	5.44444465637207
C	C	B	26981	33208.89453125	10.6666669845581
C	C	B	37587.40625	35510.71875	9.44444465637207
C	C	B	25671.478515625	25407.021484375	15.3333330154419
C	C	B	22617.26171875	24961.466796875	10.4444446563721
C	C	B	18497.9921875	20124.537109375	8.33333301544189
C	C	B	13127.3330078125	13194.0830078125	9.77777767181396
C	C	B	24521.515625	23350.287109375	12.3333330154419
C	C	B	20560.087890625	25100.734375	11.3333330154419
C	C	B	19410.9921875	19682.060546875	10
C	C	B	21712.6328125	22419.779296875	6.66666650772095
C	C	B	29183.4609375	33435.30859375	11.8888893127441
C	C	B	19490.666015625	25034.23828125	9.22222232818604
C	C	B	17034.07421875	19587.466796875	9.33333301544189
C	C	B	15442.25	17203.5625	7.77777767181396
C	C	B	32157.9609375	30635.52734375	10.3333330154419
C	C	B	34640.09375	38086.3125	13.4444446563721
C	C	B	12561	17784.666015625	6.55555534362793
C	C	B	31335.4140625	29235.0390625	6.11111116409302
C	C	B	27702.181640625	25131.431640625	10.222222328186
C	C	B	9034.91796875	9110.0517578125	5.11111116409302
C	C	B	20773.939453125	24050.408203125	7.11111116409302
C	C	B	22097.689453125	27641.533203125	11.4444446563721
C	C	B	27121.37109375	31881.4765625	11.777777671814
C	C	B	23441.25	20522.71875	9.44444465637207
C	C	B	11480.2060546875	12328.0849609375	7.33333349227905
C	C	B	32022.513671875	32449.79296875	9.88888931274414
C	C	B	25958.6171875	30622.185546875	14.4444446563721
C	C	B	26432.142578125	28311.58984375	10.6666669845581
C	C	B	32046.970703125	35450.78515625	8.33333301544189
C	C	B	14551.484375	14591.9140625	6.88888883590698
C	C	B	18030.7578125	16395.216796875	9.44444465637207
C	C	B	14696.2255859375	12179.7822265625	5.22222232818604
C	C	B	16376.8935546875	15566.283203125	6.88888883590698
C	C	B	15342.2431640625	18390.62109375	7.33333349227905
C	C	B	28978.875	28973.890625	13.222222328186
C	C	B	18116.26171875	20584.080078125	8.44444465637207
C	C	B	22879.7265625	24229.560546875	6.33333349227905
C	C	B	28083.822265625	26328.951171875	7.55555534362793
C	C	B	15622.3818359375	15940.6142578125	5.44444465637207
C	C	B	13864.0263671875	14013.1552734375	6.55555534362793
C	C	B	17326.84765625	18661.37890625	4.77777767181396
C	C	B	25814.74609375	32365.69140625	9.55555534362793
C	C	B	19539.63671875	22395.955078125	9.11111068725586
C	C	B	19544.734375	22656.984375	8.88888931274414
C	C	B	35342.95703125	32760.814453125	8.55555534362793
C	C	B	14298.1875	15834.400390625	6.66666650772095
C	C	B	22807.25	27754.453125	9.77777767181396
C	C	B	16359.537109375	14167.384765625	6.11111116409302
C	C	B	18635.208984375	16544.7734375	8.66666698455811
C	C	B	21446.630859375	22705.236328125	13.1111106872559
C	C	B	25508.9921875	26039.720703125	8.11111068725586
C	C	B	15902.11328125	16368.77734375	11
C	C	B	24909.68359375	24163.9921875	9.55555534362793
C	C	B	23593.53515625	27830.78515625	6.11111116409302
C	C	B	24777.427734375	25733.21484375	12.1111106872559
C	C	B	12519.01171875	12660.86328125	5
C	C	B	24023.841796875	26674.072265625	13.1111106872559
C	C	B	18857.685546875	21041.072265625	8
C	C	B	20849.7890625	21062.81640625	13.3333330154419
C	C	B	31597.955078125	27281.279296875	7.88888883590698
C	C	B	22157.580078125	19474.38671875	8.33333301544189
C	C	B	32644.478515625	31752.083984375	8.44444465637207
C	C	B	16602.5625	19657.177734375	5.77777767181396
C	C	B	29430.369140625	35981.6640625	11
C	C	B	12619.578125	14345.8125	3.66666674613953
C	C	B	18816.625	24018.5	7.55555534362793
C	C	B	19828.65625	18467.359375	8.33333301544189
C	C	B	16566.1640625	17805.1484375	5.33333349227905
C	C	B	19279.8671875	21457.8984375	8.22222232818604
C	C	B	20556.806640625	18261.40625	3.77777767181396
C	C	B	23158.703125	24537.28515625	8.55555534362793
C	C	B	15366.984375	15311.076171875	8.66666698455811
C	C	B	19832.95703125	22219.1640625	5.11111116409302
C	C	B	21955.455078125	22359.455078125	6
C	C	B	13543.11328125	16546.7421875	6.66666650772095
C	C	B	10917.318359375	13413.62109375	4.77777767181396
C	C	B	28104.837890625	31487.7265625	11.6666669845581
C	C	B	18241.138671875	19119.0859375	10.222222328186
C	C	B	12117.431640625	14502.181640625	3.66666674613953
C	C	B	25817.333984375	25941.208984375	8.88888931274414
C	C	B	18601.7265625	20796.625	8.88888931274414
C	C	B	30221.111328125	27889.7578125	9.55555534362793
C	C	B	18318.291015625	17022.625	9.11111068725586
C	C	B	26564.416015625	28012.083984375	9.66666698455811
C	C	B	28856.029296875	30223.71484375	6.44444465637207
C	C	B	15364.4140625	16594.486328125	7.44444465637207
C	C	B	20460.794921875	20957.234375	6.22222232818604
C	C	B	33100.04296875	28976.02734375	8.88888931274414
C	C	B	9920.4833984375	10511.69140625	5
C	C	B	30663.529296875	23732.12109375	15.1111106872559
C	C	B	15484.5	17896.5	7.77777767181396
C	C	B	14855.8330078125	18143.212890625	4
C	C	B	28588.5	26782	11.8888893127441
C	C	B	23433.544921875	24103.337890625	13.6666669845581
C	C	B	19477.84765625	16644.47265625	7.33333349227905
C	C	B	18981.228515625	22915.642578125	9
C	C	B	6349.71875	5905.23193359375	6.66666650772095
C	C	B	29990.267578125	30646.5	17.3333339691162
C	C	B	15885.875	15786.9375	5.22222232818604
C	C	B	19317.28125	20845.03125	9.11111068725586
C	C	B	10319.125	11285.125	8.44444465637207
C	C	B	17784.55078125	21493	9.11111068725586
C	C	B	34816.77734375	37373.12109375	18.7777786254883
C	C	B	19250.5	22246.46875	7.33333349227905
C	C	B	15019.86328125	15445.13671875	4.44444465637207
C	C	B	24163.916015625	21608.916015625	12.222222328186
C	C	B	27190.732421875	27887.80078125	7.77777767181396
C	C	B	18027.63671875	17464.814453125	5.55555534362793
C	C	B	29784.79296875	28925.685546875	15.222222328186
C	C	B	20684.63671875	21726.443359375	9.11111068725586
C	C	B	15125.5224609375	14465.5439453125	7.22222232818604
C	C	B	13156.34375	11470.921875	4
C	C	B	28149.390625	29544.7890625	9.22222232818604
C	C	B	14375.935546875	15661.4599609375	8.44444465637207
C	C	B	24439.36328125	31326.939453125	11.3333330154419
C	C	B	20351.859375	18176.578125	8.44444465637207
C	C	B	19619.892578125	19760.80078125	8.11111068725586
C	C	B	14789.21875	15216.6875	4.66666650772095
C	C	B	28410.4453125	31308.111328125	11.8888893127441
C	C	B	16525.689453125	18626.416015625	5.88888883590698
C	C	B	22338.291015625	24337.466796875	11.1111106872559
C	C	B	16802.875	20990.041015625	7.66666650772095
C	C	B	13942.7666015625	14524.427734375	6.11111116409302
C	C	B	13083.982421875	13190.5517578125	5.11111116409302
C	C	B	19459.357421875	19916.15625	8.44444465637207
C	C	B	16472.76171875	17996.48828125	6.88888883590698
C	C	B	15495.9033203125	15769.62109375	7.88888883590698
C	C	B	17226.55078125	19327.57421875	9.11111068725586
C	C	B	10640.0859375	10946.724609375	5.44444465637207
C	C	B	15297.724609375	16260.287109375	6.33333349227905
C	C	B	20019.13671875	24433.681640625	10.8888893127441
C	C	B	20247.5390625	19694.736328125	5.33333349227905
C	C	B	27935.375	29403.833984375	8.88888931274414
C	C	B	17515.658203125	19688.9765625	8.11111068725586
C	C	B	16040.451171875	18234.580078125	8.55555534362793
C	C	B	16822.603515625	17253.63671875	6.55555534362793
C	C	B	20927.375	22395.271484375	7.22222232818604
C	C	B	21409.12890625	23728.6171875	7.22222232818604
C	C	B	32563.25	30617.416015625	9.66666698455811
C	C	B	17319.671875	20135.83203125	4.22222232818604
C	C	B	26269.8984375	29661.044921875	8.88888931274414
C	C	B	23953.78515625	27934.857421875	11.777777671814
C	C	B	18545.3125	16472.6171875	5.44444465637207
C	C	B	19987.244140625	20928.541015625	9.33333301544189
C	C	B	13619.20703125	14126.37890625	6.44444465637207
C	C	B	20357.76953125	23347.685546875	9.33333301544189
C	C	B	26541.3671875	25288.05078125	11.3333330154419
C	C	B	15453.177734375	18327.48046875	7.44444465637207
C	C	B	15827.5390625	20644.70703125	6.22222232818604
C	C	B	15508.052734375	17383.306640625	7.22222232818604
C	C	B	26300.205078125	25506.3671875	13.3333330154419
C	C	B	31047.767578125	28054.923828125	11.5555553436279
C	C	B	16753.859375	17065.50390625	7.11111116409302
C	C	B	17087.5234375	18904.427734375	8.77777767181396
C	C	B	14901.9228515625	15508.44140625	6.11111116409302
C	C	B	17411.0859375	20361.375	8.77777767181396
C	C	B	18043.84765625	16614.12109375	10.1111106872559
C	C	B	18395	22455.5	7.88888883590698
C	C	B	17043.2890625	19499.015625	7.44444465637207
C	C	B	22809.40625	23373.791015625	4.11111116409302
C	C	B	13095.591796875	13462.6669921875	5.55555534362793
C	C	B	28337.916015625	28919.833984375	7.77777767181396
C	C	B	17985.455078125	22674.818359375	9.11111068725586
C	C	B	19858.298828125	21060.34765625	11
C	C	B	18521.89453125	20341.2734375	7.33333349227905
C	C	B	23758.9140625	25962.37109375	11.777777671814
C	C	B	15344.5625	16482.41015625	6.77777767181396
C	C	B	14459.7724609375	18164.515625	4.77777767181396
C	C	B	29234.470703125	33062.5234375	7.77777767181396
C	C	B	30501.5078125	31080.8515625	12.3333330154419
C	C	B	16518.666015625	18394.787109375	4.88888883590698
C	C	B	12186.29296875	12026.310546875	5.22222232818604
C	C	B	17823.5	15754.5	8.77777767181396
C	C	B	27575.546875	30131.255859375	15.222222328186
C	C	B	17364.646484375	18284.705078125	9
C	C	B	22818.703125	29939.994140625	13.1111106872559
C	C	B	21439.208984375	25228.37109375	5.44444465637207
C	C	B	19615.8125	23571.25	6.33333349227905
C	C	B	25949	26361.541015625	7.22222232818604
C	C	B	33741.8125	36907.640625	11.6666669845581
C	C	B	39893.47265625	46044.55078125	9.66666698455811
C	C	B	10033.43359375	10366.18359375	6
C	C	B	23233	24701.68359375	13
C	C	B	27969.818359375	25181.595703125	11.6666669845581
C	C	B	17853.908203125	14673.7158203125	10.1111106872559
C	C	B	34300.85546875	36258.83984375	8.22222232818604
C	C	B	24298.15234375	28700.09765625	5.77777767181396
C	C	B	9139.6669921875	10822.25	6.77777767181396
C	C	B	16449.427734375	18713.791015625	10.4444446563721
C	C	B	21588.72265625	23301.65625	9.88888931274414
C	C	B	26256.87890625	28686.59375	10.3333330154419
C	C	B	16615.4609375	18331.6875	6.77777767181396
C	C	B	28210.73828125	36886.546875	5.22222232818604
C	C	B	35559	38920.75	14.5555553436279
C	C	B	21110.80078125	22982.8671875	6.77777767181396
C	C	B	18660.115234375	20933.142578125	10.3333330154419
C	C	B	27765.361328125	28337.736328125	10
C	C	B	16180.7421875	18034.7734375	6.88888883590698
C	C	B	17861.35546875	17897.2890625	8.33333301544189
C	C	B	25043.21484375	31896.095703125	10.222222328186
C	C	B	13563.5732421875	16063.2353515625	5.66666650772095
C	C	B	19794.974609375	20512.43359375	6
C	C	B	24066.560546875	25402.759765625	9.66666698455811
C	C	B	26215.302734375	31241.4921875	6.55555534362793
C	C	B	32743.142578125	36013.36328125	6.88888883590698
C	C	B	32871.640625	39872.3515625	13
C	C	B	17974.109375	16933.87890625	6
C	C	B	18082.708984375	19324.443359375	7.88888883590698
C	C	B	15643.025390625	15987.3623046875	6.77777767181396
C	C	B	16913.7265625	16753.0078125	7.44444465637207
C	C	B	19396.11328125	19495.57421875	11.3333330154419
C	C	B	10761.4921875	9895.53125	8.11111068725586
C	C	B	16947.275390625	18293	8.77777767181396
C	C	B	20420.9921875	24635.3359375	6.88888883590698
C	C	B	21135.1015625	19860.28515625	8
C	C	B	11279.3662109375	10624.533203125	7.88888883590698
C	C	B	11718.2109375	14230.3046875	6.88888883590698
C	C	B	10890.3388671875	13609.4462890625	6.11111116409302
C	C	B	29804.359375	32302.12890625	11.6666669845581
C	C	B	21287.208984375	24117.833984375	8.66666698455811
C	C	B	15188.2060546875	15222.587890625	7
C	C	B	22318.04296875	26046.7421875	10.3333330154419
C	C	B	23783.515625	23266.322265625	9
C	C	B	31530.830078125	30374.560546875	7.88888883590698
C	C	B	17143.375	17821.125	4.33333349227905
C	C	B	24426.4140625	23048.421875	8.44444465637207
C	C	B	12151.451171875	15006.677734375	6.33333349227905
C	C	B	13888.9375	14211.5625	7.66666650772095
C	C	B	16946.1875	18772	7.11111116409302
C	C	B	27636.125	30263.28515625	11.4444446563721
C	C	B	25656.455078125	26073.36328125	10.8888893127441
C	C	B	12003.7353515625	13172.2724609375	6.11111116409302
C	C	B	12333.1787109375	14299.2412109375	5.22222232818604
C	C	B	11349.9306640625	12823.62109375	4.22222232818604
C	C	B	18606.08203125	23900.12109375	5.88888883590698
C	C	B	15622.5	16770.5	4.66666650772095
C	C	B	15170.609375	16553.015625	5.44444465637207
C	C	B	18328.7734375	19116.74609375	6.22222232818604
C	C	B	26077.205078125	28287.544921875	17.6666660308838
C	C	B	21091.310546875	22772.087890625	4
C	C	B	15022.2900390625	15976.11328125	5
C	C	B	16768.15625	19812.609375	9.22222232818604
C	C	B	29833.857421875	29231.857421875	12
C	C	B	17248.375	20527.51171875	7
C	C	B	17646.474609375	19002.32421875	10.8888893127441
C	C	B	27534.9296875	23500.61328125	11.5555553436279
C	C	B	13873.521484375	18407.66015625	7.44444465637207
C	C	B	22434.73046875	22884.865234375	6.55555534362793
C	C	B	16597.3125	18677.26171875	8.33333301544189
C	C	B	18512.55859375	18499.19140625	8.44444465637207
C	C	B	30070.568359375	31705.703125	7.66666650772095
C	C	B	14190.0087890625	16424.017578125	8.44444465637207
C	C	B	20354.291015625	20064.771484375	9.66666698455811
C	C	B	13234.875	16130.75	7.77777767181396
C	C	B	16390.50390625	17275.458984375	5.66666650772095
C	C	B	17739.435546875	18554.048828125	5.11111116409302
C	C	B	24784.4296875	24326.75	10.8888893127441
C	C	B	25850.912109375	24928.650390625	8.22222232818604
C	C	B	15609.8388671875	17142.966796875	6.77777767181396
C	C	B	10890.6337890625	11388.2666015625	6.66666650772095
C	C	B	15981.2646484375	13498.4853515625	7.55555534362793
C	C	B	21740.064453125	22089.541015625	6.77777767181396
C	C	B	18368.25	17695	7.55555534362793
C	C	B	36988.48828125	34414.4609375	10.8888893127441
C	C	B	23593.470703125	22763.896484375	14
C	C	B	25595.25	26241.349609375	9.44444465637207
C	C	B	14575.6513671875	13649.697265625	15.1111106872559
C	C	B	18877.37890625	18889.0859375	6
C	C	B	17007.453125	17928.76171875	7.66666650772095
C	C	B	27159.486328125	30731.9296875	9.33333301544189
C	C	B	16923.888671875	18272.125	7.11111116409302
C	C	B	31343.25	31420.5	15
C	C	B	28375.38671875	28233.5234375	7.55555534362793
C	C	B	11901.1748046875	15022.0751953125	7.55555534362793
C	C	B	19224.05078125	22826.1875	8.33333301544189
C	C	B	8777.9833984375	9616.5126953125	5.88888883590698
C	C	B	22278.513671875	22348.12890625	7.77777767181396
C	C	B	19665.84765625	23308.84765625	10.3333330154419
C	C	B	17328.5	18189.564453125	5.22222232818604
C	C	B	27900.48828125	26589.205078125	8.77777767181396
C	C	B	13874.25	12639.375	7.55555534362793
C	C	B	16992.03515625	19483.76171875	8.77777767181396
C	C	B	20404.87109375	20967.923828125	8.11111068725586
C	C	B	16203.7421875	17521.193359375	7.88888883590698
C	C	B	28896.544921875	32872.76171875	10.5555553436279
C	C	B	16251.5	19154.5	9.11111068725586
C	C	B	13798.1328125	15599.03125	5.55555534362793
C	C	B	35969.36328125	40201.7734375	8.22222232818604
C	C	B	21151.171875	21690.75	9.66666698455811
C	C	B	15993.0966796875	16023.6611328125	10.6666669845581
C	C	B	23208.201171875	26163.794921875	7.33333349227905
C	C	B	16154.50390625	14220.7666015625	9.77777767181396
C	C	B	14379.423828125	17455.36328125	5.88888883590698
C	C	B	26053.48046875	26457.01953125	7.22222232818604
C	C	B	15968.171875	16999.3359375	9.88888931274414
C	C	B	22128.357421875	24059.4296875	10.8888893127441
C	C	B	15672.5	16779.5	5
C	C	B	18631.65234375	21199.83984375	5.66666650772095
C	C	B	22403.52734375	21769.7421875	8.44444465637207
C	C	B	11589.6123046875	13073.716796875	6.77777767181396
C	C	B	34949.07421875	23939.814453125	16.6666660308838
C	C	B	18970.962890625	20048.69921875	8.22222232818604
C	C	B	19452.09375	16603.6875	6.66666650772095
C	C	B	22364.330078125	26281.421875	7.44444465637207
C	C	B	13267.04296875	13900.517578125	6.77777767181396
C	C	B	10869.0625	13471.357421875	5.66666650772095
C	C	B	17845.30859375	20606.82421875	7
C	C	B	25763.275390625	30659.154296875	11.777777671814
C	C	B	18830.48046875	16949.38671875	8.77777767181396
C	C	B	22981.52734375	22660.9765625	5.77777767181396
C	C	B	13230.625	14726.625	7.44444465637207
C	C	B	26555.35546875	24855.2109375	18.3333339691162
C	C	B	11944.6572265625	13888.6650390625	8
C	C	B	13821.5283203125	17074.37890625	6.77777767181396
C	C	B	28472.12109375	31013.8984375	10.8888893127441
C	C	B	16663.5	15825.5625	7.55555534362793
C	C	B	19677.5	22250	8.55555534362793
C	C	B	29523.970703125	24199	11.6666669845581
C	C	B	18204.40234375	18076.546875	9.22222232818604
C	C	B	32499.591796875	37328.86328125	12.777777671814
C	C	B	19257.47265625	22406.40234375	9.44444465637207
C	C	B	26342.13671875	22185.2265625	6.88888883590698
C	C	B	31196.06640625	33451.10546875	11
C	C	B	8648.349609375	11290.3408203125	6.33333349227905
C	C	B	18941.625	20798.34375	5.88888883590698
C	C	B	15561.7900390625	15614.7744140625	6.77777767181396
C	C	B	26649.154296875	22855	8.11111068725586
C	C	B	34330.17578125	35163.9296875	7
C	C	B	16928.125	18766.375	11.777777671814
C	C	B	12195.6455078125	12301.8544921875	4.44444465637207
C	C	B	31729.4765625	26389.955078125	9.11111068725586
C	C	B	27783.44921875	27282.6640625	9.55555534362793
C	C	B	18646.978515625	21671.05859375	11
C	C	B	12020.80078125	15344.4765625	6.33333349227905
C	C	B	10218.6337890625	12876.966796875	6.55555534362793
C	C	B	19113.328125	24298.046875	6.77777767181396
C	C	B	19244.337890625	20884.443359375	6.88888883590698
C	C	B	28927.291015625	29599.658203125	11.1111106872559
C	C	B	22045.662109375	24250.015625	13.5555553436279
C	C	B	26410.392578125	26849.966796875	10.1111106872559
C	C	B	13780.392578125	14618.5087890625	6.33333349227905
C	C	B	19401.712890625	20783.88671875	8.44444465637207
C	C	B	11440.88671875	11911.427734375	4
C	C	B	21106.87109375	20552.2421875	12.777777671814
C	C	B	26329.931640625	29123.955078125	6.66666650772095
C	C	B	11802.5908203125	12978.8017578125	6.55555534362793
C	C	B	11527.3447265625	12353.8525390625	4.55555534362793
C	C	B	28710.240234375	27993.048828125	5.88888883590698
C	C	B	28931.318359375	26746.63671875	11.6666669845581
C	C	B	17710.802734375	16774.2421875	7.11111116409302
C	C	B	30523.515625	32849.35546875	9.11111068725586
C	C	B	28663.58203125	29425.453125	14.5555553436279
C	C	B	21285.650390625	22992.482421875	9.22222232818604
C	C	B	27522.6875	25686.287109375	11.4444446563721
C	C	B	24143.2578125	27200.56640625	14.3333330154419
C	C	B	14361.6328125	18053.4375	5.44444465637207
C	C	B	31859.333984375	29133.77734375	16.7777786254883
C	C	B	12675.5185546875	13972.9921875	5.44444465637207
C	C	B	29243.71875	31351.896484375	16.5555553436279
C	C	B	13296.73828125	14882.4208984375	6
C	C	B	19742.4296875	21185.791015625	11.5555553436279
C	C	B	19161.2734375	20761.36328125	11.222222328186
C	C	B	23302.4296875	27314.57421875	8.88888931274414
C	C	B	13079.310546875	16062.763671875	5.55555534362793
C	C	B	25358.9453125	26549.513671875	5.55555534362793
C	C	B	14826	16529	10.3333330154419
C	C	B	13929.0380859375	14205.802734375	6.44444465637207
C	C	B	15879.951171875	15058.927734375	7.55555534362793
C	C	B	31759.5	28447.5	9.66666698455811
C	C	B	16222.0341796875	16611.9140625	6
C	C	B	19221.908203125	19220.982421875	6
C	C	B	10556.685546875	12498.685546875	6.11111116409302
C	C	B	21581.283203125	23652.837890625	8.88888931274414
C	C	B	17738.875	15834.125	7.77777767181396
C	C	B	22235.783203125	22087.03125	9.33333301544189
C	C	B	16960.908203125	17946.564453125	8.66666698455811
C	C	B	22137.19921875	24836.94921875	10.1111106872559
C	C	B	15131.0810546875	13724.185546875	4.11111116409302
G10	C	B	5738.99609375	16323.6025390625	10.3333330154419
G10	C	B	8698.1044921875	29425.697265625	15.6666669845581
G10	C	B	3444.08935546875	10642.5625	6.66666650772095
G10	C	B	8958.904296875	24026.080078125	8.66666698455811
G10	C	B	6421.9326171875	19874.44140625	9.77777767181396
G10	C	B	3368.31884765625	10897.3447265625	7
G10	C	B	7961.5	24336.375	9.55555534362793
G10	C	B	5263.03369140625	19492.732421875	11.777777671814
G10	C	B	4276.2890625	14006.04296875	7.11111116409302
G10	C	B	4151.46533203125	13695.62109375	4.33333349227905
G10	C	B	7144	20417.63671875	5.77777767181396
G10	C	B	4952.6943359375	13493.4580078125	5.55555534362793
G10	C	B	5686.767578125	22568.125	17
G10	C	B	8785.5	22706.474609375	5.55555534362793
G10	C	B	10081.4375	27840.55078125	7.55555534362793
G10	C	B	4130.06884765625	11954.017578125	7.44444465637207
G10	C	B	4712.10498046875	15688.951171875	5.77777767181396
G10	C	B	6198.810546875	17437.083984375	11.777777671814
G10	C	B	3701.17846679688	11898.375	8.44444465637207
G10	C	B	5541.62109375	19424.791015625	7.66666650772095
G10	C	B	3921.00903320312	15239.0537109375	7.77777767181396
G10	C	B	3792.103515625	11241.62109375	7
G10	C	B	3328.24145507812	11872.75390625	5.55555534362793
G10	C	B	8520.109375	25128.8125	11.8888893127441
G10	C	B	7637.52001953125	27344.455078125	12
G10	C	B	10993.5947265625	36212.296875	8.44444465637207
G10	C	B	7062.11767578125	19653.69140625	8
G10	C	B	6597.9052734375	21168.00390625	6.66666650772095
G10	C	B	3922.62890625	16047.26171875	8.77777767181396
G10	C	B	5765.81689453125	15493.30859375	5.66666650772095
G10	C	B	6957.80615234375	19515.189453125	6.88888883590698
G10	C	B	8261.3125	23318.125	11.1111106872559
G10	C	B	6538	16281.5	4.11111116409302
G10	C	B	2718.91674804688	9556.7998046875	6.22222232818604
G10	C	B	6414.95263671875	17660.814453125	6.22222232818604
G10	C	B	9050.81640625	28377.5546875	7.44444465637207
G10	C	B	11126.87109375	28849.35546875	11.4444446563721
G10	C	B	5759.4794921875	15324.1591796875	10
G10	C	B	10011.0966796875	30575.7734375	6.44444465637207
G10	C	B	3476.33740234375	11749.6044921875	5
G10	C	B	4853.29296875	17637.46484375	9.44444465637207
G10	C	B	5700.25	19562.083984375	9
G10	C	B	5847.54052734375	23892.12109375	10.222222328186
G10	C	B	5523.62890625	19145.4140625	9.44444465637207
G10	C	B	9494.9599609375	24659.6328125	8
G10	C	B	6251.318359375	26241.166015625	8.55555534362793
G10	C	B	4056.51733398438	14404.232421875	6.66666650772095
G10	C	B	9708.00390625	27127.798828125	5.22222232818604
G10	C	B	4649.658203125	14307.712890625	6
G10	C	B	4828.5	15573.5	6.33333349227905
G10	C	B	3494.99169921875	12650.75	3.44444441795349
G10	C	B	6601.77734375	25605.86328125	5.88888883590698
G10	C	B	6173.04541015625	19598.955078125	9.22222232818604
G10	C	B	6712.89453125	17703.744140625	7.44444465637207
G10	C	B	5474.25	15955	8
G10	C	B	11030.8046875	34494.33203125	8.11111068725586
G10	C	B	8904.8828125	26291.45703125	14.8888893127441
G10	C	B	6478.96875	22579.46875	11.8888893127441
G10	C	B	5002.1376953125	16227.896484375	4.33333349227905
G10	C	B	6928.2353515625	24444.595703125	10.1111106872559
G10	C	B	4653.5927734375	17175.826171875	4.88888883590698
G10	C	B	3988.47314453125	13211.642578125	6.22222232818604
G10	C	B	2726.05615234375	9372.12109375	4
G10	C	B	8034.67431640625	28331.39453125	7.33333349227905
G10	C	B	8711.1875	27611.75	7.22222232818604
G10	C	B	6546.78369140625	23127.3359375	11.777777671814
G10	C	B	3257.81884765625	10381.275390625	4.55555534362793
G10	C	B	6079	21251.21875	9.11111068725586
G10	C	B	3889.5234375	15143.67578125	4
G10	C	B	2414.06884765625	10413.9482421875	4.11111116409302
G10	C	B	3906.27490234375	11549.80859375	6.11111116409302
G10	C	B	6857.58203125	25578.55078125	6.88888883590698
G10	C	B	8628.423828125	27935	10.1111106872559
G10	C	B	5778.41943359375	19111.74609375	7.33333349227905
G10	C	B	12913.0732421875	37090.48046875	12.1111106872559
G10	C	B	5408.45166015625	15906.935546875	4
G10	C	B	4707.4873046875	14885.625	6.55555534362793
G10	C	B	5178.30810546875	20860.666015625	5.11111116409302
G10	C	B	3962.62915039062	18771.9765625	6.88888883590698
G10	C	B	4757.72412109375	15964.267578125	6.33333349227905
G10	C	B	4735.45703125	19717.103515625	8.88888931274414
G10	C	B	3741.36206054688	16314.62890625	7.33333349227905
G10	C	B	5178	17581	4.44444465637207
G10	C	B	10407.7119140625	29859.939453125	11.222222328186
G10	C	B	3274.82763671875	12083.4140625	5.66666650772095
G10	C	B	7954.60498046875	27626.14453125	11.4444446563721
G10	C	B	4138.9375	14797.78125	8.77777767181396
G10	C	B	6763.75390625	17731.75	10
G10	C	B	4129.033203125	15916.0498046875	8.33333301544189
G10	C	B	8795.2705078125	29667.1171875	5.77777767181396
G10	C	B	7016.806640625	20582.85546875	11.222222328186
G10	C	B	5185.89453125	13665.55859375	6.11111116409302
G10	C	B	9212.1806640625	25749.166015625	10.4444446563721
G10	C	B	4787.2841796875	16882.568359375	10.6666669845581
G10	C	B	6198.25	18396.9375	6.22222232818604
G10	C	B	9358.884765625	29358.5390625	13.6666669845581
G10	C	B	6927.841796875	20916.4296875	8.66666698455811
G10	C	B	5644.32763671875	20060.29296875	8.44444465637207
G10	C	B	5366.9228515625	17842.333984375	12.1111106872559
G10	C	B	7785.22900390625	27273.037109375	6.11111116409302
G10	C	B	5773.27294921875	17924.7265625	6.88888883590698
G10	C	B	6422.3583984375	21959.80078125	5.33333349227905
G10	C	B	7874.9296875	28556.93359375	6.77777767181396
G10	C	B	10458.4296875	30672.37890625	11.5555553436279
G10	C	B	4078.55346679688	15805.9111328125	6.66666650772095
G10	C	B	4695.033203125	16231.5146484375	8.33333301544189
G10	C	B	6554.25830078125	19729.642578125	8.55555534362793
G10	C	B	6737.26123046875	19546.94140625	10
G10	C	B	6255.55078125	23333.12890625	9.22222232818604
G10	C	B	7507.79150390625	26480.6796875	13.5555553436279
G10	C	B	8305.400390625	24736.6640625	9.77777767181396
G10	C	B	4681.6123046875	16980.228515625	8.66666698455811
G10	C	B	7095.7939453125	27643.931640625	9.55555534362793
G10	C	B	6852.46875	19330.5	7.44444465637207
G10	C	B	9392.3232421875	26309.2421875	9.66666698455811
G10	C	B	8815.529296875	29304.6171875	11.1111106872559
G10	C	B	4866.87060546875	20521.666015625	9.44444465637207
G10	C	B	8460.4111328125	28728.5	13.5555553436279
G10	C	B	7457.84228515625	19573.880859375	9.33333301544189
G10	C	B	3657.9677734375	14545.4189453125	7.33333349227905
G10	C	B	7860.80322265625	25468.12890625	10.6666669845581
G10	C	B	6670.0537109375	24248.41015625	14.1111106872559
G10	C	B	9206.00390625	29378.59375	8
G10	C	B	4674.13623046875	16941.19140625	6.22222232818604
G10	C	B	4171.125	18642.875	5.33333349227905
G10	C	B	5601.5	17028.5	3.88888883590698
G10	C	B	5893.47412109375	21649.9921875	8.44444465637207
G10	C	B	5494.6357421875	20116.32421875	11.5555553436279
G10	C	B	4245.658203125	16541.275390625	7.77777767181396
G10	C	B	10968.7958984375	34324.703125	11.6666669845581
G10	C	B	5303.9677734375	16024.0966796875	7.77777767181396
G10	C	B	3651.71435546875	15249.7861328125	5.44444465637207
G10	C	B	5818.875	16413	7.44444465637207
G10	C	B	2688.75439453125	7950.46875	5.66666650772095
G10	C	B	5025.94775390625	19145.72265625	8
G10	C	B	4434.73193359375	15013.7861328125	7.11111116409302
G10	C	B	3904.25	12287.1669921875	6.33333349227905
G10	C	B	3872.75	13558.767578125	6.22222232818604
G10	C	B	9265.7421875	27769.7578125	9.66666698455811
G10	C	B	6562.97314453125	24259.26953125	7.77777767181396
G10	C	B	5480.12939453125	23451.392578125	4
G10	C	B	3789.9375	13991.9638671875	6.88888883590698
G10	C	B	5921.03759765625	23648.708984375	5.22222232818604
G10	C	B	9821.01953125	29612.3125	10.3333330154419
G10	C	B	3252.77490234375	13685.7998046875	7.11111116409302
G10	C	B	6417.1328125	14258.75	3.55555558204651
G10	C	B	12632.90625	35339.046875	8.11111068725586
G10	C	B	8823.2001953125	28964.572265625	13.4444446563721
G10	C	B	5327.5810546875	15948.0732421875	4.77777767181396
G10	C	B	4505.6103515625	21061.19921875	15.222222328186
G10	C	B	5217.04150390625	16857.908203125	6.77777767181396
G10	C	B	9700.36328125	35953.2734375	14.1111106872559
G10	C	B	10218.56640625	28223.662109375	16.4444446563721
G10	C	B	4506.33349609375	16852.908203125	6.77777767181396
G10	C	B	4195.6005859375	14898.2705078125	8.33333301544189
G10	C	B	6047.2998046875	20369.849609375	6.77777767181396
G10	C	B	11261	25694.375	11
G10	C	B	6356.625	27041.125	9.44444465637207
G10	C	B	7971.33447265625	25999.212890625	10.777777671814
G10	C	B	4578.3447265625	18419.75	6.33333349227905
G10	C	B	10220.806640625	43884.7109375	13
G10	C	B	9030.142578125	28697.599609375	13
G10	C	B	7252.80224609375	20743.552734375	12.3333330154419
G10	C	B	6972.63720703125	22368.40234375	10.222222328186
G10	C	B	5141.6015625	15585.3359375	5.55555534362793
G10	C	B	6173.78759765625	20417.875	8.77777767181396
G10	C	B	4033.44799804688	14935.6142578125	8.11111068725586
G10	C	B	11083.91015625	32687.625	18.3333339691162
G10	C	B	5100.5517578125	19316.2421875	5.55555534362793
G10	C	B	5437.5517578125	14517.6552734375	7.66666650772095
G10	C	B	6197.703125	23594.90234375	9.44444465637207
G10	C	B	4689.1728515625	18585.81640625	8.66666698455811
G10	C	B	9817.9443359375	28416.21484375	13.4444446563721
G10	C	B	4985.453125	21249.5234375	4.11111116409302
G10	C	B	7083.79833984375	22005.330078125	7.44444465637207
G10	C	B	6599.51123046875	24598.5	11.222222328186
G10	C	B	9092.5517578125	27712.931640625	12
G10	C	B	3631.25	9235.8125	6.66666650772095
G10	C	B	6900.4833984375	23296.82421875	8
G10	C	B	3737.9677734375	12165.4833984375	6.33333349227905
G10	C	B	9014.8662109375	30084.9609375	11.3333330154419
G10	C	B	4548.2421875	15902.8935546875	10.222222328186
G10	C	B	14752.99609375	45651.26953125	14.3333330154419
G10	C	B	7300.6552734375	28066.859375	6.33333349227905
G10	C	B	3902.6328125	13220.2109375	6.55555534362793
G10	C	B	6929.203125	25557.19140625	11.3333330154419
G10	C	B	3430.2666015625	11139.2998046875	7.44444465637207
G10	C	B	8583.7392578125	26530.28125	11.1111106872559
G10	C	B	7408.7587890625	28480.78515625	10.222222328186
G10	C	B	5576.9453125	17490.5703125	8.88888931274414
G10	C	B	3755.5	11083.5	6.33333349227905
G10	C	B	5654.93310546875	19166.158203125	8.77777767181396
G10	C	B	8316.54296875	22768.857421875	10.222222328186
G10	C	B	7867.23291015625	29033.712890625	11.3333330154419
G10	C	B	12902.2421875	34043.03515625	13.222222328186
G10	C	B	9566.1611328125	33142.90234375	6
G10	C	B	5131.84912109375	14591.80859375	5.55555534362793
G10	C	B	4556.2255859375	14203.9677734375	10.5555553436279
G10	C	B	7494.26171875	19901.3671875	7.77777767181396
G10	C	B	7462.54541015625	23093.091796875	13
G10	C	B	7596.65625	23538.75	4.88888883590698
G10	C	B	8786.87109375	27778.98046875	11.5555553436279
G10	C	B	9981.4072265625	31904	10.8888893127441
G10	C	B	4849.32080078125	13230.6044921875	6.66666650772095
G10	C	B	6898.84375	24152.609375	7
G10	C	B	3900.875	15496.3916015625	7.66666650772095
G10	C	B	5820.45458984375	18365.423828125	9
G10	C	B	8191.75830078125	20392.375	10.777777671814
G10	C	B	8048.66943359375	21431.23046875	4.66666650772095
G10	C	B	7489.4609375	26412.265625	9.22222232818604
G10	C	B	5586.86669921875	19508.1015625	7.77777767181396
G10	C	B	12106.681640625	28925.98828125	15.3333330154419
G10	C	B	9446.67578125	27747.703125	12.3333330154419
G10	C	B	10567.357421875	34069.94921875	11.4444446563721
G10	C	B	5975.2802734375	18174.845703125	6.22222232818604
G10	C	B	7197.8125	21269.978515625	10.8888893127441
G10	C	B	6088.029296875	19919.646484375	8
G10	C	B	10368.9541015625	31300.63671875	9.33333301544189
G10	C	B	6056.8623046875	16742.287109375	7.77777767181396
G10	C	B	11660.955078125	34890.80859375	11.5555553436279
G10	C	B	5912.98291015625	19884.232421875	7.22222232818604
G10	C	B	8174.556640625	26618.943359375	11.1111106872559
G10	C	B	6782.421875	24674.9296875	8.44444465637207
G10	C	B	4659.57080078125	13198	10.777777671814
G10	C	B	7562	26295.3125	8
G10	C	B	5571.234375	18727.5546875	6.66666650772095
G10	C	B	5855.98486328125	16756.310546875	3.33333325386047
G10	C	B	5317.87841796875	16422.712890625	4.22222232818604
G10	C	B	6497	25162.875	5.77777767181396
G10	C	B	4324.54150390625	14754.7705078125	7.55555534362793
G10	C	B	3124.37939453125	11222.8271484375	6.66666650772095
G10	C	B	9417.8916015625	24949.318359375	6.11111116409302
G10	C	B	11711.5	35854.75	12.1111106872559
G10	C	B	9057.28125	26551.65625	8.33333301544189
G10	C	B	9793.2060546875	29607.859375	16.4444446563721
G10	C	B	11532.5380859375	30336.85546875	15.222222328186
G10	C	B	12267.4189453125	27506.107421875	14.8888893127441
G10	C	B	13571.2353515625	39617.4296875	14.3333330154419
G10	C	B	5321.5	19422.275390625	8
G10	C	B	9062.470703125	31817.705078125	10.6666669845581
G10	C	B	2703.12939453125	12567.5087890625	6.88888883590698
G10	C	B	8190.47705078125	29250.556640625	6.88888883590698
G10	C	B	8511.84375	28414.6875	5.88888883590698
G10	C	B	5062.625	16000.80078125	7.44444465637207
G10	C	B	4203.49560546875	20291.763671875	6.66666650772095
G10	C	B	6413.4208984375	17185.35546875	9.66666698455811
G10	C	B	3992.7666015625	15238.4580078125	3.77777767181396
G10	C	B	6156.0390625	22762.0234375	5.11111116409302
G10	C	B	4905.689453125	20167.19921875	8.66666698455811
G10	C	B	5258.466796875	19960.583984375	9.55555534362793
G10	C	B	6305.22900390625	19770.322265625	12.4444446563721
G10	C	B	2588.125	11192.5	7.33333349227905
G10	C	B	4084.44116210938	10583.154296875	10.1111106872559
G10	C	B	8849.0908203125	25553.86328125	6.55555534362793
G10	C	B	7365.37109375	22523.775390625	9.33333301544189
G10	C	B	9173.8125	28649.125	11.222222328186
G10	C	B	3246.896484375	10880.0302734375	6.66666650772095
G10	C	B	7434.2646484375	27717.705078125	7.22222232818604
G10	C	B	4111.18310546875	14173.1044921875	8.22222232818604
G10	C	B	5854.318359375	21187.0078125	5.88888883590698
G10	C	B	4354.1591796875	16366.5908203125	6.22222232818604
G10	C	B	6071.0361328125	17470.712890625	6.33333349227905
G10	C	B	6851.306640625	25890.455078125	6.77777767181396
G10	C	B	5624.48291015625	16303.6728515625	6.55555534362793
G10	C	B	5973.25	18325.833984375	11.4444446563721
G10	C	B	7513.00341796875	26550.806640625	15.222222328186
G10	C	B	7801.29931640625	22362.201171875	7.33333349227905
G10	C	B	4136.5234375	17329.37890625	5.11111116409302
G10	C	B	6214.216796875	23510.099609375	11.3333330154419
G10	C	B	8539.3125	22883.0625	11
G10	C	B	4882.2861328125	16979.00390625	10.4444446563721
G10	C	B	4002.07250976562	16501.572265625	6.33333349227905
G10	C	B	7715.953125	26762.4609375	7.44444465637207
G10	C	B	8556.5	25637.5	8.88888931274414
G10	C	B	8230.12109375	23375.2734375	5.88888883590698
G10	C	B	5370.10400390625	15521.625	4.55555534362793
G10	C	B	8568.724609375	28763.357421875	14.3333330154419
G10	C	B	8819.7607421875	24415.07421875	9.88888931274414
G10	C	B	5044.63720703125	16603.9921875	6.88888883590698
G10	C	B	3990.17236328125	14803.8623046875	6.77777767181396
G10	C	B	6027.86376953125	20613.88671875	9.33333301544189
G10	C	B	3439.17236328125	13030.689453125	6.33333349227905
G10	C	B	4817.0751953125	14510.7998046875	6.55555534362793
G10	C	B	8845.171875	23010.03125	9.66666698455811
G10	C	B	15577.4072265625	16183.6572265625	4.66666650772095
G10	C	B	5513.64111328125	14470.5361328125	4.77777767181396
G10	C	B	4544.8291015625	20487.921875	15.5555553436279
G10	C	B	9233.1484375	26530.51171875	10.8888893127441
G10	C	B	7971.7802734375	27492.41796875	10.1111106872559
G10	C	B	11054.8603515625	29879.529296875	10.5555553436279
G10	C	B	6446.3408203125	16886.791015625	10.777777671814
G10	C	B	5339.27294921875	17436.36328125	6.11111116409302
G10	C	B	3861.57495117188	14032.8251953125	10.3333330154419
G10	C	B	4736.20166015625	15604.5166015625	8
G10	C	B	5198	19386	8.33333301544189
G10	C	B	7633.9677734375	29680.193359375	11.1111106872559
G10	C	B	5756.4619140625	20472.03125	9.33333301544189
G10	C	B	4598.09912109375	15074.0908203125	6.44444465637207
G10	C	B	9906.7822265625	29475.71875	12.1111106872559
G10	C	B	4204.79296875	14996.5947265625	7
G10	C	B	9758.693359375	34063.77734375	10.1111106872559
G10	C	B	5829.556640625	18109.89453125	7.33333349227905
G10	C	B	3847.90942382812	12318.1806640625	8.55555534362793
G10	C	B	3821.9375	16922.859375	5.22222232818604
G10	C	B	5090.810546875	18436.46484375	6.22222232818604
G10	C	B	6263.45263671875	19323.486328125	5.33333349227905
G10	C	B	3566.88720703125	10908.11328125	7.44444465637207
G10	C	B	6153.42333984375	21673.8984375	4.44444465637207
G10	C	B	8738.7177734375	24847	6.55555534362793
G10	C	B	8974.0322265625	26089.484375	8.66666698455811
G10	C	B	7719.2802734375	23395.38671875	13.3333330154419
G10	C	B	3184.26245117188	12336.1875	6.11111116409302
G10	C	B	4087.7802734375	17199.416015625	8.77777767181396
G10	C	B	4783.4453125	14544.8515625	7
G10	C	B	5511.5	17386.5	9.77777767181396
G10	C	B	5521.62060546875	16031.7587890625	6.77777767181396
G10	C	B	11605.7724609375	31163.908203125	6.88888883590698
G10	C	B	8881.162109375	27738.75	9.55555534362793
G10	C	B	10758.6669921875	27905.021484375	16.7777786254883
G10	C	B	5734.265625	16966.234375	12.8888893127441
G10	C	B	10186.4111328125	29776.220703125	11.8888893127441
G10	C	B	5953.0439453125	16217.4560546875	10
G10	C	B	2750.86645507812	11405.685546875	8.55555534362793
G10	C	B	7863.529296875	21383.42578125	11.8888893127441
G10	C	B	5024.1875	11595.912109375	4.44444465637207
G10	C	B	5488.43310546875	14728.767578125	7.66666650772095
G10	C	B	8986.15625	35819.96875	6.88888883590698
G10	C	B	6083.1513671875	14759.3935546875	5.55555534362793
G10	C	B	8710	28365.333984375	15.222222328186
G10	C	B	5649.484375	17248.58203125	11.3333330154419
G10	C	B	3799.92846679688	12467.2861328125	7.11111116409302
G10	C	B	10470.6142578125	35714.35546875	8.55555534362793
G10	C	B	9040.30859375	26205.67578125	12.4444446563721
G10	C	B	4595.69677734375	18968.333984375	10.8888893127441
G10	C	B	14476.4658203125	36537.81640625	15
G10	C	B	3934.60009765625	13296.7001953125	7.11111116409302
G10	C	B	4522.36376953125	14740.7685546875	7.33333349227905
G10	C	B	4469.91357421875	14426.189453125	7
G10	C	B	3216.45166015625	12464.048828125	4.33333349227905
G10	C	B	5215.103515625	13232.62109375	9.11111068725586
G10	C	B	3218.75	8697	4.11111116409302
G10	C	B	3805.69702148438	15088.3330078125	5
G10	C	B	10405.5361328125	29330.529296875	12
G10	C	B	5943.060546875	18620.595703125	5
G10	C	B	3551.2734375	11042.6875	5.77777767181396
G10	C	B	3689.78442382812	13331.146484375	6.55555534362793
G10	C	B	4982.60693359375	14292.1611328125	5.22222232818604
G10	C	B	5790.654296875	18706.98828125	9
G10	C	B	8111.40283203125	25447.6875	9.77777767181396
G10	C	B	14411.7958984375	49943.51171875	20
G10	C	B	9051.1796875	26560.6484375	5.11111116409302
G10	C	B	5007.01708984375	17231.78515625	8.22222232818604
G10	C	B	9859	29900.666015625	18
G10	C	B	6129.828125	22370.046875	5.66666650772095
G10	C	B	6145.54833984375	21304.72265625	8.33333301544189
G10	C	B	8137.05712890625	28804.943359375	7
G10	C	B	4262.84375	14660.6650390625	7.22222232818604
G10	C	B	5176.85888671875	16830.431640625	8.11111068725586
G10	C	B	6536.95166015625	20847.09765625	7.55555534362793
G10	C	B	8432.5966796875	27117.298828125	8.11111068725586
G10	C	B	3518.48217773438	10811.6162109375	6.44444465637207
G10	C	B	3841.79174804688	14921.6708984375	6.55555534362793
G10	C	B	6864.65625	21092.625	11.5555553436279
G10	C	B	1920.9482421875	7281.8837890625	5
G10	C	B	5520	16151.5	6.22222232818604
G10	C	B	4046.47924804688	11034.5625	6.88888883590698
G10	C	B	3896.8291015625	14185.712890625	4.66666650772095
G10	C	B	7594.6875	24301.97265625	7.77777767181396
G10	C	B	16202.2744140625	37252.984375	10.5555553436279
G10	C	B	4621.875	13726.861328125	5.33333349227905
G10	C	B	5341.70947265625	13592.3310546875	6.55555534362793
G10	C	B	9129.37109375	28263.658203125	8.66666698455811
G10	C	B	6625.810546875	23031.853515625	5.66666650772095
G10	C	B	7372.9375	21708.078125	8
G10	C	B	5851.3251953125	18106	6.66666650772095
G10	C	B	4551.93359375	14764.43359375	8.11111068725586
G10	C	B	7373.931640625	22770.25	9.44444465637207
G10	C	B	6011.564453125	21680.6328125	7.55555534362793
G10	C	B	6258	17316	4.77777767181396
G10	C	B	4511.2626953125	14612.9873046875	7.55555534362793
G10	C	B	3853.6875	11068.587890625	7.22222232818604
G10	C	B	9033.1640625	26285.185546875	11.6666669845581
G10	C	B	4891.7666015625	16048.783203125	7.66666650772095
G10	C	B	12521.9287109375	30915.62890625	14.1111106872559
G10	C	B	11477.2646484375	43757.86328125	7.22222232818604
G10	C	B	5667.603515625	19059.37890625	9.11111068725586
G10	C	B	3023.51733398438	10622.724609375	7.77777767181396
G10	C	B	2174.7421875	6798.1484375	8.77777767181396
G10	C	B	6077.375	15150	8.44444465637207
G10	C	B	6166.82421875	20755.40234375	9
G10	C	B	8854.6171875	25219.3828125	12.777777671814
G10	C	B	9217.8310546875	25112.728515625	10.6666669845581
G10	C	B	4160.1875	14110.8388671875	7
G10	C	B	5649.896484375	15036.9658203125	6.66666650772095
G10	C	B	10030.068359375	28126.044921875	16.2222213745117
G10	C	B	6636.7578125	24693.828125	9
G10	C	B	5019.95703125	16720.357421875	7
G10	C	B	6636.10009765625	16172.212890625	9.11111068725586
G10	C	B	5486.83056640625	16526.908203125	8.11111068725586
G10	C	B	5345.88330078125	23076.416015625	9.55555534362793
G10	C	B	7595.75	21970.875	7.77777767181396
G10	C	B	9858.2119140625	28928.76953125	7.44444465637207
G10	C	B	8263.2529296875	25988.25	12
G10	C	B	5551.5	16412.5	10.4444446563721
G10	C	B	4461.9775390625	12089.8037109375	5
G10	C	B	5078.54443359375	18675.40234375	7.22222232818604
G10	C	B	4656.86669921875	14947.9169921875	5.44444465637207
G10	C	B	4348.64208984375	15938.6376953125	7.77777767181396
G10	C	B	3711.53442382812	11160.3447265625	6.88888883590698
G10	C	B	2570.1396484375	6238.60302734375	10.5555553436279
G10	C	B	5148.67138671875	15659.900390625	9.22222232818604
G10	C	B	5371.97900390625	23134.30859375	8.33333301544189
G10	C	B	4534.5	18656.685546875	7.33333349227905
G10	C	B	8349.150390625	28223.142578125	10.6666669845581
G10	C	B	6056.9296875	20758.0703125	6.77777767181396
G10	C	B	9500.875	26041.8125	14.222222328186
G10	C	B	5741.21435546875	20735.427734375	4.88888883590698
G10	C	B	10354.171875	30292.984375	13.5555553436279
G10	C	B	4582.40625	17408.578125	5.22222232818604
G10	C	B	2612.47412109375	8081.22412109375	5.77777767181396
G10	C	B	5205.39990234375	15653.5498046875	6.77777767181396
G10	C	B	4362	17548.25	8.11111068725586
G10	C	B	4909.9921875	14471.97265625	9.22222232818604
G10	C	B	6504.25	21672.25	5.88888883590698
G10	C	B	12279.1796875	28563.23828125	13.777777671814
G10	C	B	3951.79321289062	13070.310546875	6.66666650772095
G10	C	B	5158.818359375	13570.6064453125	7.55555534362793
G10	C	B	6535.80615234375	22846.62109375	9.22222232818604
G10	C	B	4768.90234375	13632.3515625	7.66666650772095
G10	C	B	5915.521484375	15922.125	7.44444465637207
G10	C	B	3528.8203125	13566.58203125	5.88888883590698
G10	C	B	5101.693359375	16845.2265625	7.11111116409302
G10	C	B	4681.484375	14152.890625	6.11111116409302
G10	C	B	5844.9091796875	18502.515625	8.22222232818604
G10	C	B	5376.1181640625	16486.8671875	8.88888931274414
G10	C	B	5986.57373046875	18219.029296875	8.77777767181396
G10	C	B	5672.875	19848	9.88888931274414
G10	C	B	8384.21875	24704.21875	7.55555534362793
G10	C	B	6735.3623046875	18770.087890625	4.66666650772095
G10	C	B	4769.0966796875	15472.322265625	7.11111116409302
G10	C	B	7793.181640625	26796.044921875	10
G10	C	B	5607.625	18232.15625	8.22222232818604
G10	C	B	4875.5	16037.25	9.11111068725586
G10	C	B	8000.0546875	22176.8828125	9.55555534362793
G10	C	B	3663.03344726562	13767.06640625	8.11111068725586
G10	C	B	11751.7529296875	32239.224609375	14.6666669845581
G10	C	B	6051.970703125	16804.171875	7.33333349227905
G10	C	B	7528.10205078125	25624.908203125	10.1111106872559
G10	C	B	7314.66650390625	20952.888671875	6.11111116409302
G10	C	B	5623.716796875	17384.482421875	4.55555534362793
G10	C	B	5141.7568359375	17691.244140625	9.77777767181396
G10	C	B	6590.4111328125	19732.208984375	6.66666650772095
G10	C	B	5785.59619140625	18435.814453125	5.22222232818604
G10	C	B	8699.7060546875	32977.41015625	11.4444446563721
G10	C	B	5427.53125	18808.09375	8.44444465637207
G10	C	B	5501.837890625	20548.67578125	8.88888931274414
G10	C	B	5753.2890625	17810.2109375	10.3333330154419
G10	C	B	4259.13525390625	13572.4326171875	9.77777767181396
G10	C	B	5695.060546875	18387.068359375	8.33333301544189
G10	C	B	5960.064453125	18113.11328125	9.88888931274414
G10	C	B	4407.3857421875	14139.2861328125	7.22222232818604
G10	C	B	9200.5	30899.681640625	7.44444465637207
G10	C	B	6203.70703125	17937.19921875	6.77777767181396
G10	C	B	2798.08325195312	8542.466796875	3
G10	C	B	10018.88671875	37473.953125	14.1111106872559
G10	C	B	5245.48046875	17173.80859375	5.66666650772095
G10	C	B	7284.396484375	21969.357421875	8.88888931274414
G10	C	B	4850.2158203125	14329.7841796875	9.11111068725586
G10	C	B	5850.2060546875	13612.2353515625	4.88888883590698
G10	C	B	4164.73876953125	14336.5869140625	6.88888883590698
G10	C	B	5349.26513671875	20834.833984375	10.1111106872559
G10	C	B	6809.4560546875	20319.421875	12.8888893127441
G10	C	B	9549.7275390625	29523.63671875	9.77777767181396
G10	C	B	4945.146484375	18263.732421875	9.66666698455811
G10	C	B	10280.44140625	33236.71875	7.22222232818604
G10	C	B	5902.58642578125	17343.46484375	4.55555534362793
G10	C	B	4647.8388671875	14320.185546875	7.66666650772095
G10	C	B	8582.763671875	26290.39453125	10.777777671814
G10	C	B	3796.88647460938	11296.4775390625	5.55555534362793
G10	C	B	5379.30322265625	24213.302734375	6.11111116409302
G10	C	B	6499.3251953125	21894.07421875	7.44444465637207
G10	C	B	3843.3671875	14137.09375	7.33333349227905
G10	C	B	6608.75390625	15126.5	7.22222232818604
G10	C	B	6382.8515625	18314.6875	9.66666698455811
G10	C	B	7185.6875	26482.5625	8.55555534362793
G10	C	B	12119.7578125	32327.521484375	8.77777767181396
G10	C	B	5259.796875	19130.4140625	5.77777767181396
G10	C	B	6844.75	17998.416015625	7.11111116409302
G10	C	B	6743.5078125	19699.5234375	8.77777767181396
G10	C	B	4401.60009765625	12015.2998046875	5.44444465637207
G10	C	B	7497.193359375	19847.7421875	3.66666674613953
G10	C	B	8702.8388671875	29033.59765625	11.777777671814
G10	C	B	5060.27490234375	14434.591796875	7.22222232818604
G10	C	B	8027.03759765625	24274.51171875	4.33333349227905
G10	C	B	3952.43115234375	14081.224609375	5.33333349227905
G10	C	B	5137.46533203125	14444.1123046875	5.66666650772095
G10	C	B	5701.875	17373.3125	10.8888893127441
G10	C	B	7710.09765625	22302.4375	4.66666650772095
G10	C	B	10129.75	32655.5	11.1111106872559
G10	C	B	9994.1982421875	38179.22265625	9.44444465637207
G10	C	B	3504.64453125	15425.01171875	9.77777767181396
G10	C	B	4724.74169921875	17029.515625	8.22222232818604
G10	C	B	5726.375	17665.13671875	9.11111068725586
G10	C	B	11003.435546875	29017.224609375	12.222222328186
G10	C	B	4915.875	17530.544921875	8.33333301544189
G10	C	B	4440.01123046875	15351.5791015625	5
G10	C	B	4690.55810546875	14624.982421875	7.22222232818604
G10	C	B	5925.2841796875	18361.912109375	8
G10	C	B	9616.6787109375	33404.28515625	12.777777671814
G10	C	B	6115.49365234375	21756.26953125	11
G10	C	B	5393.375	15890.8642578125	6.11111116409302
G10	C	B	7051.9296875	18219.1171875	10.5555553436279
G10	C	B	5596.3564453125	17096.5703125	8.55555534362793
G10	C	B	12359.7998046875	34171	17.6666660308838
G10	C	B	6945.8427734375	20549.5859375	6.11111116409302
G10	C	B	6866	19625.5	9.11111068725586
G10	C	B	6036.7822265625	24625.767578125	14
G10	C	B	3963.99194335938	11401.3310546875	7.33333349227905
G10	C	B	9092.5205078125	28518.607421875	8.44444465637207
G10	C	B	6327.07958984375	20626.2265625	12.4444446563721
G10	C	B	9890.9033203125	31339.2578125	17.4444446563721
G10	C	B	10633.1044921875	28406.615234375	11.8888893127441
G10	C	B	4134.07421875	13567.6875	7.55555534362793
G10	C	B	3570	12794.125	4.11111116409302
G10	C	B	8368.90234375	25786.875	9.11111068725586
G10	C	B	6942	17426	10.777777671814
G10	C	B	6155.0146484375	18503.599609375	7.11111116409302
G10	C	B	3390.26733398438	9945.8837890625	5.11111116409302
G10	C	B	6836.1494140625	19028.0078125	5.33333349227905
G10	C	B	5239.17578125	16459.6640625	8.55555534362793
G10	C	B	9129.9541015625	24749.7734375	8.22222232818604
G10	C	B	10153.947265625	22253.697265625	13.4444446563721
G10	C	B	4567	18807.60546875	11
G10	C	B	6873.67236328125	23953.79296875	9
G10	C	B	5218.94677734375	15905.3671875	7.11111116409302
G10	C	B	4861.89501953125	17190.802734375	5.77777767181396
G10	C	B	5136.11669921875	19555.224609375	7.11111116409302
G10	C	B	11354.185546875	30028.70703125	13.6666669845581
G10	C	B	6341.30224609375	21304.26953125	8.88888931274414
G10	C	B	3637.14916992188	13404.4033203125	7.11111116409302
G10	C	B	6898.74365234375	23667.380859375	15.1111106872559
G10	C	B	6010.0966796875	17849.837890625	6.44444465637207
G10	C	B	7240.033203125	23394.05078125	13.222222328186
G10	C	B	5461.92724609375	18176.65234375	6.22222232818604
G10	C	B	3063.12915039062	9770.935546875	3.55555558204651
G10	C	B	4732.2255859375	13220.8388671875	7.88888883590698
G10	C	B	7037.66650390625	22542.666015625	14
G10	C	B	5530.60791015625	16955.2890625	9.11111068725586
G10	C	B	5032.99609375	13117.75390625	7.22222232818604
G10	C	B	13650.1357421875	29467.646484375	14.5555553436279
G10	C	B	5349.14453125	17410.02734375	9.77777767181396
G10	C	B	10439.0947265625	32723.9765625	12.6666669845581
G10	C	B	6125.46484375	17405.53125	7.11111116409302
G10	C	B	9516.1591796875	27504.75	11.1111106872559
G10	C	B	10179.9716796875	28828.685546875	14.777777671814
G10	C	B	11266.587890625	24754.234375	9.11111068725586
G10	C	B	4994.404296875	13990.1328125	7.33333349227905
G10	C	B	4317.5	13518.74609375	8
G10	C	B	5878.5146484375	16469.3671875	9.33333301544189
G10	C	B	11989.314453125	24182.162109375	11.777777671814
G10	C	B	4987.5	14268	8.88888931274414
G10	C	B	10859.052734375	28318.59765625	5.77777767181396
G10	C	B	6803.35546875	19503.31640625	3.55555558204651
G10	C	B	5005.66162109375	17616.775390625	7.66666650772095
G10	C	B	9890.8486328125	26319.2734375	9.11111068725586
G10	C	B	3647.83325195312	10231.4169921875	7.88888883590698
G10	C	B	8130.27001953125	24556.88671875	9.22222232818604
G10	C	B	3716.8125	15117.04296875	8.77777767181396
G10	C	B	8366.234375	28602.25	6.77777767181396
G10	C	B	10221.458984375	32157.892578125	11.4444446563721
G10	C	B	9306.466796875	29239.826171875	9.77777767181396
G10	C	B	5971.6875	24227.11328125	9.11111068725586
G10	C	B	8092.13525390625	33937.76953125	7
G10	C	B	3433.109375	10376.71875	7.88888883590698
G10	C	B	9002.75	23959.416015625	7.22222232818604
G10	C	B	4892.03515625	17335.046875	5.11111116409302
G10	C	B	8601.30078125	21840.22265625	8.44444465637207
G10	C	B	2836.12841796875	9770.955078125	8.66666698455811
G10	C	B	6805.38720703125	17292.162109375	6.44444465637207
G10	C	B	2700.03344726562	10857.2998046875	7.11111116409302
G10	C	B	10252.7578125	30748.484375	6
G10	C	B	6152.8671875	19983.875	6.55555534362793
G10	C	B	5737.14599609375	15503.580078125	3.88888883590698
G10	C	B	10115.392578125	30293.05859375	9.44444465637207
G10	C	B	3701.10009765625	13506.3330078125	6.33333349227905
G10	C	B	5604.41796875	20061.513671875	11.3333330154419
G10	C	B	10853.20703125	32939.046875	7
G10	C	B	5840.03564453125	14763.392578125	5.66666650772095
G10	C	B	5681.5	15033	7.77777767181396
G10	C	B	6227.943359375	19038.185546875	11.4444446563721
G10	C	B	3444.37060546875	9699.4111328125	3.33333325386047
G10	C	B	4803.0703125	14564.2578125	8.44444465637207
G10	C	B	5196.109375	17846.9296875	6.33333349227905
G10	C	B	5511.91650390625	21658.583984375	8.22222232818604
G10	C	B	10263.21875	28162.546875	14.222222328186
G10	C	B	6009.4375	17900.71875	7.11111116409302
G10	C	B	5427.046875	19868.1875	8.88888931274414
G10	C	B	5466.77294921875	14728.9091796875	8.33333301544189
G10	C	B	7914.10205078125	23169.455078125	10.3333330154419
G10	C	B	6092.35009765625	14664.8427734375	8.44444465637207
G10	C	B	5747.935546875	15775.3427734375	5.22222232818604
G10	C	B	10548.1806640625	32673.8046875	10.5555553436279
G10	C	B	6636	20653.701171875	6.11111116409302
G10	C	B	4911.7197265625	17151.078125	7
G10	C	B	5886.04736328125	17785.3203125	9.33333301544189
G10	C	B	3669.375	15471.875	6.55555534362793
G10	C	B	3778.75	11332.9033203125	5.33333349227905
G10	C	B	12776.013671875	31596.84375	12.4444446563721
G10	C	B	6111.818359375	17161.591796875	13.777777671814
G10	C	B	5792.10693359375	16490.08984375	5.66666650772095
G10	C	B	7795.17138671875	22926.78515625	6.44444465637207
G10	C	B	11151.21875	30838.3125	15.3333330154419
G10	C	B	6857.21630859375	19671.810546875	7.33333349227905
G10	C	B	11865.0029296875	40822.1171875	12.4444446563721
G10	C	B	12598.3056640625	32916.5078125	15.222222328186
G10	C	B	4574.37939453125	18849.54296875	9.66666698455811
G10	C	B	6352.42431640625	25276.697265625	7.77777767181396
G10	C	B	11589.125	31757.177734375	11.5555553436279
G10	C	B	5688.29150390625	17632.607421875	6.77777767181396
G10	C	B	7390.6572265625	19965.828125	7.44444465637207
G10	C	B	8160.74267578125	24556.134765625	8.44444465637207
G10	C	B	8451.5146484375	25234.708984375	8.33333301544189
G10	C	B	11603.37890625	31542.060546875	12.3333330154419
G10	C	B	7720.5	24432.658203125	7.33333349227905
G10	C	B	3599.875	10662.5	6.88888883590698
G10	C	B	5583.359375	16943.953125	8.22222232818604
G10	C	B	7895.66650390625	25293.39453125	8.11111068725586
G10	C	B	11292.1826171875	29204.62890625	16.3333339691162
G10	C	B	8049.36474609375	25337.8203125	9.77777767181396
G10	C	B	5799.193359375	20107.984375	5.88888883590698
G10	C	B	5826.78662109375	17872.453125	10.777777671814
G10	C	B	8013.5927734375	22339.669921875	9.77777767181396
G10	C	B	4291.703125	14440.53515625	7.55555534362793
G10	C	B	6664.74267578125	18559.4921875	9.11111068725586
G10	C	B	4257.91796875	12000.396484375	6.44444465637207
G10	C	B	5170.39697265625	20074.96875	9.33333301544189
G10	C	B	8507.2138671875	33890.46484375	10.1111106872559
G10	C	B	6089.14697265625	21390.5	8.33333301544189
G10	C	B	6214.53125	24386.1015625	8.66666698455811
G10	C	B	8389.7431640625	24207.833984375	12.777777671814
G10	C	B	8177.5751953125	26131.08984375	9.33333301544189
G10	C	B	5691.9453125	18470.546875	4.33333349227905
G10	C	B	7944.83056640625	16722.572265625	7.77777767181396
G10	C	B	8097.408203125	31625.265625	5.22222232818604
G10	C	B	5732.5	17313.125	8.66666698455811
G10	C	B	4857.2734375	14517.8984375	6.77777767181396
G10	C	B	7246.76953125	24971.01171875	6.77777767181396
G10	C	B	4170.77587890625	11323.5478515625	9.33333301544189
G10	C	B	7908.13232421875	21664.42578125	9.11111068725586
G10	C	B	5450.9140625	15655.40234375	7.66666650772095
G10	C	B	5826.46875	14098.125	7.88888883590698
G10	C	B	4251.625	12509.703125	7
G10	C	B	5315.42578125	17413.14453125	6.88888883590698
G10	C	B	5220.07373046875	13084.345703125	5.55555534362793
G10	C	B	7174.83349609375	20498.3203125	9.44444465637207
G10	C	B	5188.31689453125	19352.228515625	10.4444446563721
G10	C	B	5032.10498046875	22071.556640625	7.55555534362793
G10	C	B	6895.80517578125	15784.9892578125	8.22222232818604
G10	C	B	11499.11328125	32394.4765625	7.55555534362793
G10	C	B	12897.6396484375	29840.689453125	8.66666698455811
G10	C	B	13448.99609375	34769.1953125	13.8888893127441
G10	C	B	5034.5078125	17829.453125	9.33333301544189
G10	C	B	9966.958984375	30234.341796875	14.777777671814
G10	C	B	7332.04296875	19574.69140625	7.44444465637207
G10	C	B	3956.10888671875	14208.677734375	11.1111106872559
G10	C	B	8732.4248046875	26198.388671875	11.5555553436279
G10	C	B	7182.34375	16651.921875	7.77777767181396
G10	C	B	8350.837890625	34852.1875	14.1111106872559
G10	C	B	5898.16650390625	17870.833984375	6.55555534362793
G10	C	B	5504.4140625	17525.521484375	6.55555534362793
G10	C	B	7298.6875	26283.875	12.6666669845581
G10	C	B	4632.5166015625	16615.970703125	6
G10	C	B	6270.48828125	18379.609375	8
G10	C	B	6466.0966796875	15524.61328125	6.55555534362793
G10	C	B	7685.306640625	25116.265625	8.77777767181396
G10	C	B	6268.54541015625	19634.63671875	7.44444465637207
G10	C	B	6364.4375	24992.228515625	11.6666669845581
G10	C	B	8772.0810546875	32346.951171875	9.22222232818604
G10	C	B	8379.6064453125	32136.859375	10.4444446563721
G10	C	B	8372.048828125	30899.02734375	9
G10	C	B	7936.67431640625	20623.22265625	11.1111106872559
G10	C	B	4217.234375	15322.3359375	8.11111068725586
G10	C	B	9806.25	25722.625	10.222222328186
G10	C	B	11650.2529296875	38392.2890625	9.22222232818604
G10	C	B	4424.6748046875	13561.7080078125	6.11111116409302
G10	C	B	6855.638671875	21991.037109375	10.1111106872559
G10	C	B	7783.09375	29323.1875	8.33333301544189
G10	C	B	4632.27001953125	17013.37890625	8.55555534362793
G10	C	B	4519.8388671875	13440.5810546875	6.88888883590698
G10	C	B	9780.5419921875	23562.208984375	6
G10	C	B	8221.1708984375	27601.3984375	8.11111068725586
G10	C	B	4794.32763671875	16841.896484375	8.22222232818604
G10	C	B	5419.17578125	15481.3125	8
G10	C	B	5286.07177734375	20425.322265625	8.55555534362793
G10	C	B	9415.228515625	31539.80078125	11.1111106872559
G10	C	B	7794.56640625	32023.7109375	4.55555534362793
G10	C	B	3732.08740234375	12111.3251953125	7.55555534362793
G10	C	B	3564	12297.0830078125	7.77777767181396
G10	C	B	7312.28564453125	17809.228515625	7.22222232818604
G10	C	B	10125.3642578125	26440.984375	12.4444446563721
G10	C	B	7980.1435546875	23728.75	8.11111068725586
G10	C	B	7787.109375	25895.4765625	6.77777767181396
G10	C	B	4771.193359375	17248.64453125	7.66666650772095
G10	C	B	4666.7265625	17812.4296875	8.77777767181396
G10	C	B	8960.900390625	30827.775390625	7
G10	C	B	5551.3994140625	15531.326171875	7.22222232818604
G10	C	B	5637.8603515625	17217.30859375	9.33333301544189
G10	C	B	11569.0458984375	30214.318359375	8.22222232818604
G10	C	B	5404.09912109375	18687.810546875	7.66666650772095
G10	C	B	7624.7001953125	27387.599609375	8.77777767181396
G10	C	B	3332.953125	11958.41015625	6.66666650772095
G10	C	B	8424.1767578125	22156.587890625	6.22222232818604
G10	C	B	6158.375	22353.5	4.77777767181396
G10	C	B	5751.07568359375	19777.533203125	6.11111116409302
G10	C	B	5130.3994140625	13216.24609375	7
G10	C	B	12908.74609375	33999.5625	11.6666669845581
G10	C	B	5503.58935546875	26123.017578125	13.4444446563721
G10	C	B	6385.189453125	21689.34375	8.88888931274414
G10	C	B	9514.541015625	27253.783203125	10.3333330154419
G10	C	B	8193.3818359375	26772.619140625	10.6666669845581
G10	C	B	8774.875	25536.125	8.55555534362793
G10	C	B	12003.9072265625	30544.91796875	11.5555553436279
G10	C	B	4810.296875	16121.8125	5.11111116409302
G10	C	B	4140.7265625	12616.9375	6.11111116409302
G10	C	B	3225.396484375	10040.810546875	7.66666650772095
G10	C	B	4805.9697265625	18731.859375	8.66666698455811
G10	C	B	7596.48486328125	20225.091796875	9.33333301544189
G10	C	B	5367.11279296875	20045.837890625	7.44444465637207
G10	C	B	8856.2177734375	28221.25390625	7.44444465637207
G10	C	B	9732.154296875	31564.5625	11.3333330154419
G10	C	B	8021.2314453125	28779.099609375	9.11111068725586
G10	C	B	9257.1982421875	28006.8203125	13.777777671814
G10	C	B	6750.7060546875	24175.271484375	8.77777767181396
G10	C	B	9854.8330078125	27120.416015625	11.6666669845581
G10	C	B	10731.3583984375	36583.91796875	11.1111106872559
G10	C	B	4748.546875	14958.4296875	6.44444465637207
G10	C	B	4835.810546875	19203.912109375	5.33333349227905
G10	C	B	5812	18101.765625	9.55555534362793
G10	C	B	5025.78125	15986.25	3.55555558204651
G10	C	B	4082.47583007812	16300.1572265625	7
G10	C	B	3136.69360351562	11646.37109375	4.55555534362793
G10	C	B	9662.38671875	32357.87109375	12.3333330154419
G10	C	B	4014.79174804688	12758.0166015625	7.11111116409302
G10	C	B	8018.4619140625	26277.75	8
G10	C	B	5612.71484375	21661.015625	7.22222232818604
G10	C	B	5415.25	21047.775390625	6.44444465637207
G10	C	B	7059.43408203125	17105	4.22222232818604
G10	C	B	5160.5	13530.9091796875	5
G10	C	B	10818.015625	37659.3515625	8.77777767181396
G10	C	B	6109.7421875	20044.466796875	8.88888931274414
G10	C	B	8474.1025390625	29511.11328125	8.55555534362793
G10	C	B	9657.48046875	32840.30859375	6.66666650772095
G10	C	B	5568.560546875	24943.591796875	12.1111106872559
G10	C	B	6809.83349609375	23871.791015625	7.22222232818604
G10	C	B	5983.78564453125	16177.5927734375	9.55555534362793
G10	C	B	5873.068359375	16842.955078125	10
G10	C	B	16162.8544921875	53308.98828125	9.33333301544189
G10	C	B	7732.08837890625	21786.765625	13
G10	C	B	14038.2275390625	29330.462890625	12.6666669845581
G10	C	B	10681.642578125	33004.33984375	12.222222328186
G10	C	B	8426.087890625	25194.8828125	5.11111116409302
G10	C	B	7909.818359375	22221.544921875	7.33333349227905
G10	C	B	7048.75341796875	22157.33203125	17.3333339691162
G10	C	B	5427.568359375	16729.341796875	11
G10	C	B	8281.892578125	26731.53515625	11.777777671814
G10	C	B	4996.55859375	14868.25390625	7.22222232818604
G10	C	B	8213.5	24762.072265625	9.88888931274414
G10	C	B	5112.42431640625	20171.53125	7.88888883590698
G10	C	B	9825.9404296875	22448.3984375	14.5555553436279
G10	C	B	8495.0400390625	28844.88671875	7.33333349227905
G10	C	B	3916.75	19784.5	7.88888883590698
G10	C	B	5171.84619140625	17959.69140625	6.11111116409302
G10	C	B	5174.26904296875	14417.4228515625	5.77777767181396
G10	C	B	9837.0263671875	25797.716796875	10.3333330154419
G10	C	B	8528.837890625	30930.32421875	6.55555534362793
G10	C	B	6266.7255859375	16250.9677734375	9.88888931274414
G10	C	B	4801.77734375	18514.33984375	7.33333349227905
G10	C	B	4259.96875	16120.84375	8
G10	C	B	8576.556640625	23161.38671875	8.88888931274414
G10	C	B	6828.9677734375	21947.06640625	6.55555534362793
G10	C	B	4184.435546875	15030.3447265625	7.44444465637207
G10	C	B	10273.0322265625	33513.41015625	7.22222232818604
G10	C	B	6314.966796875	17110.767578125	8.33333301544189
G10	C	B	4017.91381835938	12464.189453125	5.11111116409302
G10	C	B	8253.662109375	28056.17578125	9.77777767181396
G10	C	B	6938.17626953125	21001.646484375	8.11111068725586
G10	C	B	7088.85693359375	23268.17578125	9.33333301544189
G10	C	B	5847	14754	11.3333330154419
G10	C	B	6969.72900390625	23182.05859375	6
G10	C	B	5165.8125	15485.0419921875	9.33333301544189
G10	C	B	7001.14501953125	13376.2099609375	6.44444465637207
G10	C	B	2791.87060546875	8807.0908203125	4.44444465637207
G10	C	B	6021.796875	20937.1328125	8.33333301544189
G10	C	B	4524.125	13996.09375	3.77777767181396
G10	C	B	7295.5	21981.90625	8.66666698455811
G10	C	B	11173.158203125	36624.73828125	10.1111106872559
G10	C	B	4170.978515625	11731.021484375	6.22222232818604
G10	C	B	5916.693359375	20966.544921875	10.1111106872559
G10	C	B	2962.671875	12924.15625	6.77777767181396
G10	C	B	7004.4716796875	27513.712890625	8.88888931274414
G10	C	B	8988.9775390625	26975.7421875	13.3333330154419
G10	C	B	4953.4453125	13768.3046875	8.44444465637207
[truncated: 52,256 more rows]
